# Supplementary material for: Enhancing mitochondrial proteolysis alleviates alpha-synuclein-mediated cellular toxicity
Source: NPJ Parkinsons Dis. 2024 Jun 21;10:120. doi: 10.1038/s41531-024-00733-y (PMC11192938; doi:10.1038/s41531-024-00733-y)
Supplement: Supplementary file 2 — Supplementary Fig. 4a [file 41531_2024_733_MOESM2_ESM.xlsx]

## Sheet: AFG3L2_GTExBrain_Expression
Gene	ID	TPM	Tissue	Age
AFG3L2	GTEX-11NUK	1.42608	Brain_Amygdala	53
AFG3L2	GTEX-11ONC	-0.0772036	Brain_Amygdala	69
AFG3L2	GTEX-11PRG	0.273309	Brain_Amygdala	54
AFG3L2	GTEX-11TTK	0.0965586	Brain_Amygdala	69
AFG3L2	GTEX-11ZU8	-0.615141	Brain_Amygdala	64
AFG3L2	GTEX-11ZVC	-0.897915	Brain_Amygdala	56
AFG3L2	GTEX-12WSA	-0.787876	Brain_Amygdala	67
AFG3L2	GTEX-12WSD	-0.213715	Brain_Amygdala	64
AFG3L2	GTEX-12WSF	-0.374957	Brain_Amygdala	70
AFG3L2	GTEX-12WSH	-2.4232	Brain_Amygdala	59
AFG3L2	GTEX-12ZZW	-0.11595	Brain_Amygdala	57
AFG3L2	GTEX-12ZZZ	-0.395725	Brain_Amygdala	64
AFG3L2	GTEX-13112	-0.233485	Brain_Amygdala	52
AFG3L2	GTEX-1313W	0.293381	Brain_Amygdala	54
AFG3L2	GTEX-131XH	0.174416	Brain_Amygdala	53
AFG3L2	GTEX-131YS	0.63861	Brain_Amygdala	67
AFG3L2	GTEX-1399T	-0.253347	Brain_Amygdala	67
AFG3L2	GTEX-13CZV	-1.76883	Brain_Amygdala	64
AFG3L2	GTEX-13FLV	0.71126	Brain_Amygdala	50
AFG3L2	GTEX-13JVG	-1.60865	Brain_Amygdala	64
AFG3L2	GTEX-13N1W	-0.333891	Brain_Amygdala	70
AFG3L2	GTEX-13N2G	-0.273309	Brain_Amygdala	60
AFG3L2	GTEX-13NYB	0.592007	Brain_Amygdala	49
AFG3L2	GTEX-13O3O	0.233485	Brain_Amygdala	68
AFG3L2	GTEX-13O3Q	0.0578776	Brain_Amygdala	53
AFG3L2	GTEX-13OVH	-1.37468	Brain_Amygdala	70
AFG3L2	GTEX-13OVJ	0.0385731	Brain_Amygdala	55
AFG3L2	GTEX-13OVL	-0.736316	Brain_Amygdala	50
AFG3L2	GTEX-13OW5	0.395725	Brain_Amygdala	62
AFG3L2	GTEX-13OW6	-0.71126	Brain_Amygdala	59
AFG3L2	GTEX-13OW7	-0.546656	Brain_Amygdala	53
AFG3L2	GTEX-13OW8	-0.43779	Brain_Amygdala	66
AFG3L2	GTEX-13PVQ	-0.927155	Brain_Amygdala	59
AFG3L2	GTEX-13QIC	-0.313572	Brain_Amygdala	65
AFG3L2	GTEX-13RTJ	0.502402	Brain_Amygdala	60
AFG3L2	GTEX-13SLW	-0.592007	Brain_Amygdala	70
AFG3L2	GTEX-13SLX	-0.293381	Brain_Amygdala	57
AFG3L2	GTEX-13VXU	0.546656	Brain_Amygdala	58
AFG3L2	GTEX-13X6I	0.686643	Brain_Amygdala	65
AFG3L2	GTEX-13X6J	0.416666	Brain_Amygdala	56
AFG3L2	GTEX-13X6K	0.253347	Brain_Amygdala	61
AFG3L2	GTEX-1445S	-0.35435	Brain_Amygdala	64
AFG3L2	GTEX-144GL	-1.68335	Brain_Amygdala	57
AFG3L2	GTEX-145MI	-1.19838	Brain_Amygdala	68
AFG3L2	GTEX-147GR	-0.502402	Brain_Amygdala	65
AFG3L2	GTEX-14ABY	1.12276	Brain_Amygdala	59
AFG3L2	GTEX-14ASI	-1.15974	Brain_Amygdala	61
AFG3L2	GTEX-14BIM	-0.662435	Brain_Amygdala	64
AFG3L2	GTEX-14DAQ	-1.32668	Brain_Amygdala	63
AFG3L2	GTEX-14E7W	1.02008	Brain_Amygdala	70
AFG3L2	GTEX-14JFF	-0.814455	Brain_Amygdala	67
AFG3L2	GTEX-14JG1	1.60865	Brain_Amygdala	48
AFG3L2	GTEX-14JIY	2.16004	Brain_Amygdala	63
AFG3L2	GTEX-14PJM	0.841621	Brain_Amygdala	59
AFG3L2	GTEX-14PN4	1.05307	Brain_Amygdala	56
AFG3L2	GTEX-14PQA	-1.12276	Brain_Amygdala	59
AFG3L2	GTEX-15CHQ	-0.63861	Brain_Amygdala	69
AFG3L2	GTEX-15DCD	-0.459112	Brain_Amygdala	70
AFG3L2	GTEX-15DDE	-1.23889	Brain_Amygdala	56
AFG3L2	GTEX-15DYW	0.988155	Brain_Amygdala	64
AFG3L2	GTEX-15EO6	0.787876	Brain_Amygdala	56
AFG3L2	GTEX-15ER7	0.736316	Brain_Amygdala	28
AFG3L2	GTEX-15SHU	1.99398	Brain_Amygdala	42
AFG3L2	GTEX-16YQH	1.86961	Brain_Amygdala	30
AFG3L2	GTEX-17EVP	0.957209	Brain_Amygdala	44
AFG3L2	GTEX-17EVQ	-2.16004	Brain_Amygdala	70
AFG3L2	GTEX-17F97	-1.42608	Brain_Amygdala	57
AFG3L2	GTEX-183WM	-1.86961	Brain_Amygdala	70
AFG3L2	GTEX-18464	-1.02008	Brain_Amygdala	59
AFG3L2	GTEX-1A3MX	0.524401	Brain_Amygdala	66
AFG3L2	GTEX-1AX9I	1.76883	Brain_Amygdala	68
AFG3L2	GTEX-1B8L1	1.23889	Brain_Amygdala	64
AFG3L2	GTEX-1B996	0.43779	Brain_Amygdala	69
AFG3L2	GTEX-1C6VR	-0.174416	Brain_Amygdala	65
AFG3L2	GTEX-1C6WA	0	Brain_Amygdala	61
AFG3L2	GTEX-1CB4G	-0.686643	Brain_Amygdala	60
AFG3L2	GTEX-1CB4J	1.54199	Brain_Amygdala	64
AFG3L2	GTEX-1E1VI	-1.48154	Brain_Amygdala	57
AFG3L2	GTEX-1EMGI	1.19838	Brain_Amygdala	65
AFG3L2	GTEX-1EX96	-0.154871	Brain_Amygdala	58
AFG3L2	GTEX-1F48J	-0.0385731	Brain_Amygdala	51
AFG3L2	GTEX-1F6IF	-0.019283	Brain_Amygdala	63
AFG3L2	GTEX-1F75A	0.35435	Brain_Amygdala	54
AFG3L2	GTEX-1F7RK	0.869424	Brain_Amygdala	28
AFG3L2	GTEX-1GF9W	-0.988155	Brain_Amygdala	63
AFG3L2	GTEX-1GMR8	0.194028	Brain_Amygdala	51
AFG3L2	GTEX-1GN73	1.08726	Brain_Amygdala	66
AFG3L2	GTEX-1GTWX	-0.416666	Brain_Amygdala	68
AFG3L2	GTEX-1GZ4I	-1.05307	Brain_Amygdala	53
AFG3L2	GTEX-1ICLZ	0.135385	Brain_Amygdala	63
AFG3L2	GTEX-1JMQJ	0.927155	Brain_Amygdala	51
AFG3L2	GTEX-1JN6P	-0.761843	Brain_Amygdala	67
AFG3L2	GTEX-1LSVX	-0.0578776	Brain_Amygdala	63
AFG3L2	GTEX-1LVAO	0.313572	Brain_Amygdala	67
AFG3L2	GTEX-1N2DW	0.814455	Brain_Amygdala	58
AFG3L2	GTEX-1N2EE	-0.524401	Brain_Amygdala	63
AFG3L2	GTEX-N7MS	0.333891	Brain_Amygdala	61
AFG3L2	GTEX-N7MT	-0.869424	Brain_Amygdala	68
AFG3L2	GTEX-NL3H	-0.957209	Brain_Amygdala	60
AFG3L2	GTEX-NL4W	-0.194028	Brain_Amygdala	53
AFG3L2	GTEX-NPJ7	-0.569185	Brain_Amygdala	68
AFG3L2	GTEX-NPJ8	-1.28155	Brain_Amygdala	40
AFG3L2	GTEX-OHPN	-1.54199	Brain_Amygdala	61
AFG3L2	GTEX-P44G	0.615141	Brain_Amygdala	34
AFG3L2	GTEX-P44H	0.897915	Brain_Amygdala	43
AFG3L2	GTEX-Q2AG	1.68335	Brain_Amygdala	42
AFG3L2	GTEX-QDT8	0.0772036	Brain_Amygdala	30
AFG3L2	GTEX-QMR6	-0.480644	Brain_Amygdala	59
AFG3L2	GTEX-QVJO	1.28155	Brain_Amygdala	64
AFG3L2	GTEX-QVUS	0.213715	Brain_Amygdala	69
AFG3L2	GTEX-R55E	2.4232	Brain_Amygdala	22
AFG3L2	GTEX-RNOR	1.37468	Brain_Amygdala	52
AFG3L2	GTEX-S7SE	0.459112	Brain_Amygdala	58
AFG3L2	GTEX-T5JC	0.374957	Brain_Amygdala	27
AFG3L2	GTEX-T6MN	0.662435	Brain_Amygdala	51
AFG3L2	GTEX-TSE9	0.761843	Brain_Amygdala	60
AFG3L2	GTEX-UTHO	-0.135385	Brain_Amygdala	68
AFG3L2	GTEX-WHSE	1.32668	Brain_Amygdala	20
AFG3L2	GTEX-WVLH	1.15974	Brain_Amygdala	58
AFG3L2	GTEX-WZTO	1.48154	Brain_Amygdala	44
AFG3L2	GTEX-X4EP	-1.99398	Brain_Amygdala	63
AFG3L2	GTEX-X4XX	-0.841621	Brain_Amygdala	69
AFG3L2	GTEX-X585	-0.0965586	Brain_Amygdala	56
AFG3L2	GTEX-XLM4	0.569185	Brain_Amygdala	64
AFG3L2	GTEX-Y8DK	-1.08726	Brain_Amygdala	62
AFG3L2	GTEX-YFC4	0.154871	Brain_Amygdala	47
AFG3L2	GTEX-ZAB4	0.480644	Brain_Amygdala	47
AFG3L2	GTEX-ZAK1	0.019283	Brain_Amygdala	55
AFG3L2	GTEX-ZVZQ	0.11595	Brain_Amygdala	62
AFG3L2	GTEX-11DZ1	0.785036	Brain_Anterior_cingulate_cortex_BA24	58
AFG3L2	GTEX-11GSO	1.23665	Brain_Anterior_cingulate_cortex_BA24	61
AFG3L2	GTEX-11GSP	-0.695908	Brain_Anterior_cingulate_cortex_BA24	66
AFG3L2	GTEX-11UD1	-0.170185	Brain_Anterior_cingulate_cortex_BA24	44
AFG3L2	GTEX-11WQC	-0.808298	Brain_Anterior_cingulate_cortex_BA24	64
AFG3L2	GTEX-11WQK	-1.07186	Brain_Anterior_cingulate_cortex_BA24	55
AFG3L2	GTEX-11ZTS	-0.931971	Brain_Anterior_cingulate_cortex_BA24	67
AFG3L2	GTEX-11ZVC	-1.10244	Brain_Anterior_cingulate_cortex_BA24	56
AFG3L2	GTEX-12WSD	-1.35419	Brain_Anterior_cingulate_cortex_BA24	64
AFG3L2	GTEX-12WSF	0.381675	Brain_Anterior_cingulate_cortex_BA24	70
AFG3L2	GTEX-12WSM	0.20466	Brain_Anterior_cingulate_cortex_BA24	63
AFG3L2	GTEX-12ZZW	-0.906134	Brain_Anterior_cingulate_cortex_BA24	57
AFG3L2	GTEX-12ZZX	0.0847849	Brain_Anterior_cingulate_cortex_BA24	49
AFG3L2	GTEX-12ZZZ	0.274391	Brain_Anterior_cingulate_cortex_BA24	64
AFG3L2	GTEX-13112	0.118836	Brain_Anterior_cingulate_cortex_BA24	52
AFG3L2	GTEX-1313W	1.01352	Brain_Anterior_cingulate_cortex_BA24	54
AFG3L2	GTEX-131XH	1.35419	Brain_Anterior_cingulate_cortex_BA24	53
AFG3L2	GTEX-131YS	1.04225	Brain_Anterior_cingulate_cortex_BA24	67
AFG3L2	GTEX-139TT	0.653377	Brain_Anterior_cingulate_cortex_BA24	60
AFG3L2	GTEX-13CF2	0.153025	Brain_Anterior_cingulate_cortex_BA24	61
AFG3L2	GTEX-13CIG	-0.53219	Brain_Anterior_cingulate_cortex_BA24	59
AFG3L2	GTEX-13CZV	-0.71765	Brain_Anterior_cingulate_cortex_BA24	64
AFG3L2	GTEX-13FHO	0.327561	Brain_Anterior_cingulate_cortex_BA24	61
AFG3L2	GTEX-13FLV	-0.274391	Brain_Anterior_cingulate_cortex_BA24	50
AFG3L2	GTEX-13IVO	-2.0482	Brain_Anterior_cingulate_cortex_BA24	70
AFG3L2	GTEX-13JVG	-1.27389	Brain_Anterior_cingulate_cortex_BA24	64
AFG3L2	GTEX-13N1W	0.187394	Brain_Anterior_cingulate_cortex_BA24	70
AFG3L2	GTEX-13N2G	-0.101796	Brain_Anterior_cingulate_cortex_BA24	60
AFG3L2	GTEX-13NYB	-0.0677986	Brain_Anterior_cingulate_cortex_BA24	49
AFG3L2	GTEX-13O3O	0.0508319	Brain_Anterior_cingulate_cortex_BA24	68
AFG3L2	GTEX-13O3Q	0.345485	Brain_Anterior_cingulate_cortex_BA24	53
AFG3L2	GTEX-13OVH	-0.381675	Brain_Anterior_cingulate_cortex_BA24	70
AFG3L2	GTEX-13OVL	0.221987	Brain_Anterior_cingulate_cortex_BA24	50
AFG3L2	GTEX-13OW5	-1.44432	Brain_Anterior_cingulate_cortex_BA24	62
AFG3L2	GTEX-13OW7	-0.67449	Brain_Anterior_cingulate_cortex_BA24	53
AFG3L2	GTEX-13OW8	-0.958446	Brain_Anterior_cingulate_cortex_BA24	66
AFG3L2	GTEX-13PLJ	-1.13409	Brain_Anterior_cingulate_cortex_BA24	60
AFG3L2	GTEX-13PVQ	-1.20106	Brain_Anterior_cingulate_cortex_BA24	59
AFG3L2	GTEX-13QIC	-0.221987	Brain_Anterior_cingulate_cortex_BA24	65
AFG3L2	GTEX-13RTJ	0.23938	Brain_Anterior_cingulate_cortex_BA24	60
AFG3L2	GTEX-13RTL	-1.39784	Brain_Anterior_cingulate_cortex_BA24	47
AFG3L2	GTEX-13S7M	-0.187394	Brain_Anterior_cingulate_cortex_BA24	66
AFG3L2	GTEX-13SLW	-0.512776	Brain_Anterior_cingulate_cortex_BA24	70
AFG3L2	GTEX-13VXU	0.906134	Brain_Anterior_cingulate_cortex_BA24	58
AFG3L2	GTEX-13X6I	-0.135911	Brain_Anterior_cingulate_cortex_BA24	65
AFG3L2	GTEX-13X6J	0.739737	Brain_Anterior_cingulate_cortex_BA24	56
AFG3L2	GTEX-13X6K	0.591696	Brain_Anterior_cingulate_cortex_BA24	61
AFG3L2	GTEX-1445S	-0.493553	Brain_Anterior_cingulate_cortex_BA24	64
AFG3L2	GTEX-144GL	-0.611996	Brain_Anterior_cingulate_cortex_BA24	57
AFG3L2	GTEX-145LU	-0.880888	Brain_Anterior_cingulate_cortex_BA24	50
AFG3L2	GTEX-145MG	-0.256846	Brain_Anterior_cingulate_cortex_BA24	55
AFG3L2	GTEX-145MH	1.31298	Brain_Anterior_cingulate_cortex_BA24	57
AFG3L2	GTEX-1477Z	-1.16692	Brain_Anterior_cingulate_cortex_BA24	65
AFG3L2	GTEX-148VJ	-0.762191	Brain_Anterior_cingulate_cortex_BA24	70
AFG3L2	GTEX-14BIM	0.309743	Brain_Anterior_cingulate_cortex_BA24	64
AFG3L2	GTEX-14BIN	0.493553	Brain_Anterior_cingulate_cortex_BA24	56
AFG3L2	GTEX-14BMV	-1.548	Brain_Anterior_cingulate_cortex_BA24	53
AFG3L2	GTEX-14C39	-0.0169375	Brain_Anterior_cingulate_cortex_BA24	46
AFG3L2	GTEX-14DAQ	-0.832006	Brain_Anterior_cingulate_cortex_BA24	63
AFG3L2	GTEX-14E7W	-0.0508319	Brain_Anterior_cingulate_cortex_BA24	70
AFG3L2	GTEX-14JG1	0.36352	Brain_Anterior_cingulate_cortex_BA24	48
AFG3L2	GTEX-14JIY	1.74445	Brain_Anterior_cingulate_cortex_BA24	63
AFG3L2	GTEX-14LLW	-0.739737	Brain_Anterior_cingulate_cortex_BA24	70
AFG3L2	GTEX-14LZ3	-1.82788	Brain_Anterior_cingulate_cortex_BA24	69
AFG3L2	GTEX-14PJM	0.571638	Brain_Anterior_cingulate_cortex_BA24	59
AFG3L2	GTEX-14PJO	-0.20466	Brain_Anterior_cingulate_cortex_BA24	68
AFG3L2	GTEX-14PN4	2.21113	Brain_Anterior_cingulate_cortex_BA24	56
AFG3L2	GTEX-14PQA	-1.74445	Brain_Anterior_cingulate_cortex_BA24	59
AFG3L2	GTEX-15CHQ	0.808298	Brain_Anterior_cingulate_cortex_BA24	69
AFG3L2	GTEX-15DCD	0.418371	Brain_Anterior_cingulate_cortex_BA24	70
AFG3L2	GTEX-15DYW	-0.36352	Brain_Anterior_cingulate_cortex_BA24	64
AFG3L2	GTEX-15EO6	0.958446	Brain_Anterior_cingulate_cortex_BA24	56
AFG3L2	GTEX-15ER7	0.53219	Brain_Anterior_cingulate_cortex_BA24	28
AFG3L2	GTEX-15G19	-2.46994	Brain_Anterior_cingulate_cortex_BA24	68
AFG3L2	GTEX-15SHU	0.931971	Brain_Anterior_cingulate_cortex_BA24	42
AFG3L2	GTEX-16XZZ	-1.49415	Brain_Anterior_cingulate_cortex_BA24	63
AFG3L2	GTEX-16YQH	1.13409	Brain_Anterior_cingulate_cortex_BA24	30
AFG3L2	GTEX-17EVP	0.512776	Brain_Anterior_cingulate_cortex_BA24	44
AFG3L2	GTEX-17EVQ	-1.04225	Brain_Anterior_cingulate_cortex_BA24	70
AFG3L2	GTEX-17F97	-0.474512	Brain_Anterior_cingulate_cortex_BA24	57
AFG3L2	GTEX-17HHY	-0.399956	Brain_Anterior_cingulate_cortex_BA24	59
AFG3L2	GTEX-17HII	-0.653377	Brain_Anterior_cingulate_cortex_BA24	57
AFG3L2	GTEX-18A6Q	-0.418371	Brain_Anterior_cingulate_cortex_BA24	62
AFG3L2	GTEX-1A3MX	0.832006	Brain_Anterior_cingulate_cortex_BA24	66
AFG3L2	GTEX-1B8L1	1.20106	Brain_Anterior_cingulate_cortex_BA24	64
AFG3L2	GTEX-1B933	0.762191	Brain_Anterior_cingulate_cortex_BA24	59
AFG3L2	GTEX-1B996	-0.118836	Brain_Anterior_cingulate_cortex_BA24	69
AFG3L2	GTEX-1BAJH	-0.591696	Brain_Anterior_cingulate_cortex_BA24	70
AFG3L2	GTEX-1C6WA	0.170185	Brain_Anterior_cingulate_cortex_BA24	61
AFG3L2	GTEX-1CB4G	-0.551806	Brain_Anterior_cingulate_cortex_BA24	60
AFG3L2	GTEX-1CB4H	-0.43693	Brain_Anterior_cingulate_cortex_BA24	61
AFG3L2	GTEX-1E1VI	-0.571638	Brain_Anterior_cingulate_cortex_BA24	57
AFG3L2	GTEX-1EH9U	-1.23665	Brain_Anterior_cingulate_cortex_BA24	69
AFG3L2	GTEX-1EMGI	1.44432	Brain_Anterior_cingulate_cortex_BA24	65
AFG3L2	GTEX-1EU9M	-0.98561	Brain_Anterior_cingulate_cortex_BA24	68
AFG3L2	GTEX-1EX96	0.474512	Brain_Anterior_cingulate_cortex_BA24	58
AFG3L2	GTEX-1F48J	0.0338798	Brain_Anterior_cingulate_cortex_BA24	51
AFG3L2	GTEX-1F52S	-0.292021	Brain_Anterior_cingulate_cortex_BA24	62
AFG3L2	GTEX-1F6I4	-0.309743	Brain_Anterior_cingulate_cortex_BA24	60
AFG3L2	GTEX-1F75A	0.880888	Brain_Anterior_cingulate_cortex_BA24	54
AFG3L2	GTEX-1F7RK	0.551806	Brain_Anterior_cingulate_cortex_BA24	28
AFG3L2	GTEX-1GF9W	-0.45564	Brain_Anterior_cingulate_cortex_BA24	63
AFG3L2	GTEX-1GMR8	0.43693	Brain_Anterior_cingulate_cortex_BA24	51
AFG3L2	GTEX-1GN73	0.98561	Brain_Anterior_cingulate_cortex_BA24	66
AFG3L2	GTEX-1GTWX	0.399956	Brain_Anterior_cingulate_cortex_BA24	68
AFG3L2	GTEX-1GZ2Q	0.0677986	Brain_Anterior_cingulate_cortex_BA24	41
AFG3L2	GTEX-1GZ4I	-1.01352	Brain_Anterior_cingulate_cortex_BA24	53
AFG3L2	GTEX-1JMOU	-0.327561	Brain_Anterior_cingulate_cortex_BA24	68
AFG3L2	GTEX-1JMPZ	0.632551	Brain_Anterior_cingulate_cortex_BA24	33
AFG3L2	GTEX-1KD4Q	-0.785036	Brain_Anterior_cingulate_cortex_BA24	42
AFG3L2	GTEX-1LVAO	0.611996	Brain_Anterior_cingulate_cortex_BA24	67
AFG3L2	GTEX-1MCQQ	-0.153025	Brain_Anterior_cingulate_cortex_BA24	60
AFG3L2	GTEX-1N2EE	0.71765	Brain_Anterior_cingulate_cortex_BA24	63
AFG3L2	GTEX-N7MS	1.9264	Brain_Anterior_cingulate_cortex_BA24	61
AFG3L2	GTEX-N7MT	-0.632551	Brain_Anterior_cingulate_cortex_BA24	68
AFG3L2	GTEX-NL3H	0	Brain_Anterior_cingulate_cortex_BA24	60
AFG3L2	GTEX-NPJ8	-1.31298	Brain_Anterior_cingulate_cortex_BA24	40
AFG3L2	GTEX-P44G	1.60676	Brain_Anterior_cingulate_cortex_BA24	34
AFG3L2	GTEX-P44H	0.856191	Brain_Anterior_cingulate_cortex_BA24	43
AFG3L2	GTEX-PVOW	1.16692	Brain_Anterior_cingulate_cortex_BA24	40
AFG3L2	GTEX-PWO3	-0.23938	Brain_Anterior_cingulate_cortex_BA24	69
AFG3L2	GTEX-Q2AG	1.548	Brain_Anterior_cingulate_cortex_BA24	42
AFG3L2	GTEX-QDT8	-0.0847849	Brain_Anterior_cingulate_cortex_BA24	30
AFG3L2	GTEX-QVUS	1.27389	Brain_Anterior_cingulate_cortex_BA24	69
AFG3L2	GTEX-RNOR	2.0482	Brain_Anterior_cingulate_cortex_BA24	52
AFG3L2	GTEX-RVPV	0.0169375	Brain_Anterior_cingulate_cortex_BA24	67
AFG3L2	GTEX-T2IS	1.67164	Brain_Anterior_cingulate_cortex_BA24	24
AFG3L2	GTEX-UTHO	0.292021	Brain_Anterior_cingulate_cortex_BA24	68
AFG3L2	GTEX-WHSE	0.67449	Brain_Anterior_cingulate_cortex_BA24	20
AFG3L2	GTEX-WL46	2.46994	Brain_Anterior_cingulate_cortex_BA24	53
AFG3L2	GTEX-WZTO	1.82788	Brain_Anterior_cingulate_cortex_BA24	44
AFG3L2	GTEX-X4EP	-1.9264	Brain_Anterior_cingulate_cortex_BA24	63
AFG3L2	GTEX-X4XX	-0.0338798	Brain_Anterior_cingulate_cortex_BA24	69
AFG3L2	GTEX-X4XY	-0.856191	Brain_Anterior_cingulate_cortex_BA24	62
AFG3L2	GTEX-X585	0.695908	Brain_Anterior_cingulate_cortex_BA24	56
AFG3L2	GTEX-XLM4	1.07186	Brain_Anterior_cingulate_cortex_BA24	64
AFG3L2	GTEX-XMD1	-1.67164	Brain_Anterior_cingulate_cortex_BA24	67
AFG3L2	GTEX-Y8DK	0.256846	Brain_Anterior_cingulate_cortex_BA24	62
AFG3L2	GTEX-YFC4	1.49415	Brain_Anterior_cingulate_cortex_BA24	47
AFG3L2	GTEX-YJ89	0.135911	Brain_Anterior_cingulate_cortex_BA24	60
AFG3L2	GTEX-Z93S	1.10244	Brain_Anterior_cingulate_cortex_BA24	52
AFG3L2	GTEX-ZAB4	1.39784	Brain_Anterior_cingulate_cortex_BA24	47
AFG3L2	GTEX-ZDXO	0.101796	Brain_Anterior_cingulate_cortex_BA24	60
AFG3L2	GTEX-ZF28	-2.21113	Brain_Anterior_cingulate_cortex_BA24	69
AFG3L2	GTEX-ZUA1	0.45564	Brain_Anterior_cingulate_cortex_BA24	46
AFG3L2	GTEX-ZVT3	-1.60676	Brain_Anterior_cingulate_cortex_BA24	67
AFG3L2	GTEX-ZVZQ	-0.345485	Brain_Anterior_cingulate_cortex_BA24	62
AFG3L2	GTEX-1192X	0.878842	Brain_Caudate_basal_ganglia	55
AFG3L2	GTEX-11DYG	1.94911	Brain_Caudate_basal_ganglia	63
AFG3L2	GTEX-11DZ1	-1.50109	Brain_Caudate_basal_ganglia	58
AFG3L2	GTEX-11GSP	-0.109482	Brain_Caudate_basal_ganglia	66
AFG3L2	GTEX-11NUK	0.736316	Brain_Caudate_basal_ganglia	53
AFG3L2	GTEX-11NV4	0.561643	Brain_Caudate_basal_ganglia	64
AFG3L2	GTEX-11O72	-0.841621	Brain_Caudate_basal_ganglia	48
AFG3L2	GTEX-11OF3	0.805532	Brain_Caudate_basal_ganglia	63
AFG3L2	GTEX-11ONC	0.0321418	Brain_Caudate_basal_ganglia	69
AFG3L2	GTEX-11PRG	0.860082	Brain_Caudate_basal_ganglia	54
AFG3L2	GTEX-11TTK	0.333891	Brain_Caudate_basal_ganglia	69
AFG3L2	GTEX-11UD1	0.0578776	Brain_Caudate_basal_ganglia	44
AFG3L2	GTEX-11WQC	-0.546656	Brain_Caudate_basal_ganglia	64
AFG3L2	GTEX-12WSA	0.998682	Brain_Caudate_basal_ganglia	67
AFG3L2	GTEX-12WSD	-0.266644	Brain_Caudate_basal_ganglia	64
AFG3L2	GTEX-12WSF	-0.459112	Brain_Caudate_basal_ganglia	70
AFG3L2	GTEX-12WSH	-2.31683	Brain_Caudate_basal_ganglia	59
AFG3L2	GTEX-12WSM	0.0965586	Brain_Caudate_basal_ganglia	63
AFG3L2	GTEX-12ZZW	-1.21166	Brain_Caudate_basal_ganglia	57
AFG3L2	GTEX-12ZZX	0.361202	Brain_Caudate_basal_ganglia	49
AFG3L2	GTEX-12ZZY	0.576759	Brain_Caudate_basal_ganglia	64
AFG3L2	GTEX-12ZZZ	0.135385	Brain_Caudate_basal_ganglia	64
AFG3L2	GTEX-13112	0.019283	Brain_Caudate_basal_ganglia	52
AFG3L2	GTEX-1313W	1.02008	Brain_Caudate_basal_ganglia	54
AFG3L2	GTEX-131YS	1.54199	Brain_Caudate_basal_ganglia	67
AFG3L2	GTEX-132Q8	-0.279987	Brain_Caudate_basal_ganglia	68
AFG3L2	GTEX-1399T	0.240095	Brain_Caudate_basal_ganglia	67
AFG3L2	GTEX-139TS	-0.823442	Brain_Caudate_basal_ganglia	61
AFG3L2	GTEX-139TT	1.42608	Brain_Caudate_basal_ganglia	60
AFG3L2	GTEX-139TU	-2.04327	Brain_Caudate_basal_ganglia	64
AFG3L2	GTEX-13CF2	-0.770462	Brain_Caudate_basal_ganglia	61
AFG3L2	GTEX-13CIG	-1.13492	Brain_Caudate_basal_ganglia	59
AFG3L2	GTEX-13CZV	-0.240095	Brain_Caudate_basal_ganglia	64
AFG3L2	GTEX-13FHO	0.592007	Brain_Caudate_basal_ganglia	61
AFG3L2	GTEX-13FHP	-0.736316	Brain_Caudate_basal_ganglia	56
AFG3L2	GTEX-13FLV	0.32033	Brain_Caudate_basal_ganglia	50
AFG3L2	GTEX-13FLW	-0.187483	Brain_Caudate_basal_ganglia	57
AFG3L2	GTEX-13FXS	0.174416	Brain_Caudate_basal_ganglia	59
AFG3L2	GTEX-13G51	1.35833	Brain_Caudate_basal_ganglia	69
AFG3L2	GTEX-13JUV	-0.200582	Brain_Caudate_basal_ganglia	46
AFG3L2	GTEX-13JVG	-0.213715	Brain_Caudate_basal_ganglia	64
AFG3L2	GTEX-13N1W	0.109482	Brain_Caudate_basal_ganglia	70
AFG3L2	GTEX-13NYB	-0.226885	Brain_Caudate_basal_ganglia	49
AFG3L2	GTEX-13NZA	-1.73891	Brain_Caudate_basal_ganglia	64
AFG3L2	GTEX-13O3O	0.279987	Brain_Caudate_basal_ganglia	68
AFG3L2	GTEX-13O3Q	0.622926	Brain_Caudate_basal_ganglia	53
AFG3L2	GTEX-13OVH	-0.703007	Brain_Caudate_basal_ganglia	70
AFG3L2	GTEX-13OVJ	0.388784	Brain_Caudate_basal_ganglia	55
AFG3L2	GTEX-13OVL	0.487871	Brain_Caudate_basal_ganglia	50
AFG3L2	GTEX-13OW5	0.213715	Brain_Caudate_basal_ganglia	62
AFG3L2	GTEX-13OW6	0.161379	Brain_Caudate_basal_ganglia	59
AFG3L2	GTEX-13OW7	-0.161379	Brain_Caudate_basal_ganglia	53
AFG3L2	GTEX-13OW8	-0.32033	Brain_Caudate_basal_ganglia	66
AFG3L2	GTEX-13PL6	-1.32668	Brain_Caudate_basal_ganglia	44
AFG3L2	GTEX-13PLJ	-0.607394	Brain_Caudate_basal_ganglia	60
AFG3L2	GTEX-13PVQ	-0.719562	Brain_Caudate_basal_ganglia	59
AFG3L2	GTEX-13RTJ	0.823442	Brain_Caudate_basal_ganglia	60
AFG3L2	GTEX-13S7M	0.402686	Brain_Caudate_basal_ganglia	66
AFG3L2	GTEX-13SLW	-0.122423	Brain_Caudate_basal_ganglia	70
AFG3L2	GTEX-13SLX	0.444875	Brain_Caudate_basal_ganglia	57
AFG3L2	GTEX-13VXU	0.459112	Brain_Caudate_basal_ganglia	58
AFG3L2	GTEX-13X6I	0.306828	Brain_Caudate_basal_ganglia	65
AFG3L2	GTEX-13X6J	1.08726	Brain_Caudate_basal_ganglia	56
AFG3L2	GTEX-13X6K	0.63861	Brain_Caudate_basal_ganglia	61
AFG3L2	GTEX-1445S	0.253347	Brain_Caudate_basal_ganglia	64
AFG3L2	GTEX-144GL	0.045006	Brain_Caudate_basal_ganglia	57
AFG3L2	GTEX-145MG	-0.63861	Brain_Caudate_basal_ganglia	55
AFG3L2	GTEX-145MH	0.686643	Brain_Caudate_basal_ganglia	57
AFG3L2	GTEX-14753	-0.805532	Brain_Caudate_basal_ganglia	67
AFG3L2	GTEX-1477Z	-1.23889	Brain_Caudate_basal_ganglia	65
AFG3L2	GTEX-14ABY	0.607394	Brain_Caudate_basal_ganglia	59
AFG3L2	GTEX-14ASI	-1.42608	Brain_Caudate_basal_ganglia	61
AFG3L2	GTEX-14BIM	0.148369	Brain_Caudate_basal_ganglia	64
AFG3L2	GTEX-14BIN	-0.361202	Brain_Caudate_basal_ganglia	56
AFG3L2	GTEX-14BMV	-0.0836517	Brain_Caudate_basal_ganglia	53
AFG3L2	GTEX-14C39	-1.15974	Brain_Caudate_basal_ganglia	46
AFG3L2	GTEX-14DAQ	-0.753279	Brain_Caudate_basal_ganglia	63
AFG3L2	GTEX-14E6D	0.430727	Brain_Caudate_basal_ganglia	53
AFG3L2	GTEX-14JG1	0.897915	Brain_Caudate_basal_ganglia	48
AFG3L2	GTEX-14JIY	2.16004	Brain_Caudate_basal_ganglia	63
AFG3L2	GTEX-14LLW	0.374957	Brain_Caudate_basal_ganglia	70
AFG3L2	GTEX-14LZ3	-1.46255	Brain_Caudate_basal_ganglia	69
AFG3L2	GTEX-14PJO	0.654452	Brain_Caudate_basal_ganglia	68
AFG3L2	GTEX-14PN4	1.73891	Brain_Caudate_basal_ganglia	56
AFG3L2	GTEX-14PQA	-1.2963	Brain_Caudate_basal_ganglia	59
AFG3L2	GTEX-15CHQ	0.787876	Brain_Caudate_basal_ganglia	69
AFG3L2	GTEX-15DCD	-0.135385	Brain_Caudate_basal_ganglia	70
AFG3L2	GTEX-15DYW	-0.148369	Brain_Caudate_basal_ganglia	64
AFG3L2	GTEX-15EO6	1.39141	Brain_Caudate_basal_ganglia	56
AFG3L2	GTEX-15ER7	1.86961	Brain_Caudate_basal_ganglia	28
AFG3L2	GTEX-15G19	-0.388784	Brain_Caudate_basal_ganglia	68
AFG3L2	GTEX-15SHU	1.13492	Brain_Caudate_basal_ganglia	42
AFG3L2	GTEX-16NPV	-0.998682	Brain_Caudate_basal_ganglia	58
AFG3L2	GTEX-16YQH	2.56706	Brain_Caudate_basal_ganglia	30
AFG3L2	GTEX-17EVP	1.46255	Brain_Caudate_basal_ganglia	44
AFG3L2	GTEX-17EVQ	-1.54199	Brain_Caudate_basal_ganglia	70
AFG3L2	GTEX-17F97	-0.402686	Brain_Caudate_basal_ganglia	57
AFG3L2	GTEX-17HHY	-0.374957	Brain_Caudate_basal_ganglia	59
AFG3L2	GTEX-17HII	-0.430727	Brain_Caudate_basal_ganglia	57
AFG3L2	GTEX-17MF6	-0.917321	Brain_Caudate_basal_ganglia	48
AFG3L2	GTEX-183WM	-1.94911	Brain_Caudate_basal_ganglia	70
AFG3L2	GTEX-18464	0.770462	Brain_Caudate_basal_ganglia	59
AFG3L2	GTEX-18465	-0.333891	Brain_Caudate_basal_ganglia	56
AFG3L2	GTEX-1A3MX	-0.0321418	Brain_Caudate_basal_ganglia	66
AFG3L2	GTEX-1A8G6	-1.11077	Brain_Caudate_basal_ganglia	65
AFG3L2	GTEX-1AX9I	1.68335	Brain_Caudate_basal_ganglia	68
AFG3L2	GTEX-1B8L1	1.2963	Brain_Caudate_basal_ganglia	64
AFG3L2	GTEX-1B8SF	-0.416666	Brain_Caudate_basal_ganglia	61
AFG3L2	GTEX-1B933	0.937079	Brain_Caudate_basal_ganglia	59
AFG3L2	GTEX-1B996	0.0836517	Brain_Caudate_basal_ganglia	69
AFG3L2	GTEX-1C6VR	-0.444875	Brain_Caudate_basal_ganglia	65
AFG3L2	GTEX-1C6WA	0.187483	Brain_Caudate_basal_ganglia	61
AFG3L2	GTEX-1CB4G	-0.174416	Brain_Caudate_basal_ganglia	60
AFG3L2	GTEX-1CB4H	-0.487871	Brain_Caudate_basal_ganglia	61
AFG3L2	GTEX-1E1VI	-0.670461	Brain_Caudate_basal_ganglia	57
AFG3L2	GTEX-1E2YA	-0.787876	Brain_Caudate_basal_ganglia	51
AFG3L2	GTEX-1EH9U	-1.58564	Brain_Caudate_basal_ganglia	69
AFG3L2	GTEX-1EKGG	-0.019283	Brain_Caudate_basal_ganglia	61
AFG3L2	GTEX-1EMGI	1.80042	Brain_Caudate_basal_ganglia	65
AFG3L2	GTEX-1EX96	0.416666	Brain_Caudate_basal_ganglia	58
AFG3L2	GTEX-1F48J	-0.53179	Brain_Caudate_basal_ganglia	51
AFG3L2	GTEX-1F52S	-0.306828	Brain_Caudate_basal_ganglia	62
AFG3L2	GTEX-1F6I4	-0.686643	Brain_Caudate_basal_ganglia	60
AFG3L2	GTEX-1F6IF	1.23889	Brain_Caudate_basal_ganglia	63
AFG3L2	GTEX-1F75A	1.32668	Brain_Caudate_basal_ganglia	54
AFG3L2	GTEX-1F75B	-1.35833	Brain_Caudate_basal_ganglia	57
AFG3L2	GTEX-1F75W	0.0707588	Brain_Caudate_basal_ganglia	66
AFG3L2	GTEX-1F7RK	1.06433	Brain_Caudate_basal_ganglia	28
AFG3L2	GTEX-1GF9V	-0.897915	Brain_Caudate_basal_ganglia	62
AFG3L2	GTEX-1GF9W	0.53179	Brain_Caudate_basal_ganglia	63
AFG3L2	GTEX-1GMR8	-0.0064273	Brain_Caudate_basal_ganglia	51
AFG3L2	GTEX-1GMRU	-1.1853	Brain_Caudate_basal_ganglia	59
AFG3L2	GTEX-1GN1U	-0.293381	Brain_Caudate_basal_ganglia	53
AFG3L2	GTEX-1GN2E	-1.68335	Brain_Caudate_basal_ganglia	68
AFG3L2	GTEX-1GN73	1.58564	Brain_Caudate_basal_ganglia	66
AFG3L2	GTEX-1GPI6	-1.06433	Brain_Caudate_basal_ganglia	67
AFG3L2	GTEX-1GTWX	0.917321	Brain_Caudate_basal_ganglia	68
AFG3L2	GTEX-1GZ2Q	-0.347514	Brain_Caudate_basal_ganglia	41
AFG3L2	GTEX-1GZ4I	-0.473443	Brain_Caudate_basal_ganglia	53
AFG3L2	GTEX-1JMPZ	0.546656	Brain_Caudate_basal_ganglia	33
AFG3L2	GTEX-1JMQJ	0.293381	Brain_Caudate_basal_ganglia	51
AFG3L2	GTEX-1LG7Y	1.50109	Brain_Caudate_basal_ganglia	53
AFG3L2	GTEX-1N2DW	0.200582	Brain_Caudate_basal_ganglia	58
AFG3L2	GTEX-1R9K4	1.26708	Brain_Caudate_basal_ganglia	65
AFG3L2	GTEX-1R9PO	1.11077	Brain_Caudate_basal_ganglia	68
AFG3L2	GTEX-1RNSC	-1.86961	Brain_Caudate_basal_ganglia	69
AFG3L2	GTEX-N7MS	0.347514	Brain_Caudate_basal_ganglia	61
AFG3L2	GTEX-N7MT	-0.0707588	Brain_Caudate_basal_ganglia	68
AFG3L2	GTEX-NL3H	-0.654452	Brain_Caudate_basal_ganglia	60
AFG3L2	GTEX-NL4W	-0.878842	Brain_Caudate_basal_ganglia	53
AFG3L2	GTEX-NPJ7	-0.860082	Brain_Caudate_basal_ganglia	68
AFG3L2	GTEX-NPJ8	-0.957209	Brain_Caudate_basal_ganglia	40
AFG3L2	GTEX-OXRN	-1.08726	Brain_Caudate_basal_ganglia	59
AFG3L2	GTEX-OXRO	-2.56706	Brain_Caudate_basal_ganglia	62
AFG3L2	GTEX-P44G	0.266644	Brain_Caudate_basal_ganglia	34
AFG3L2	GTEX-P44H	1.63255	Brain_Caudate_basal_ganglia	43
AFG3L2	GTEX-PVOW	0.957209	Brain_Caudate_basal_ganglia	40
AFG3L2	GTEX-PWO3	-0.51704	Brain_Caudate_basal_ganglia	69
AFG3L2	GTEX-Q2AG	1.15974	Brain_Caudate_basal_ganglia	42
AFG3L2	GTEX-QDT8	0.502402	Brain_Caudate_basal_ganglia	30
AFG3L2	GTEX-QMR6	0.226885	Brain_Caudate_basal_ganglia	59
AFG3L2	GTEX-QVJO	1.21166	Brain_Caudate_basal_ganglia	64
AFG3L2	GTEX-R55E	0.670461	Brain_Caudate_basal_ganglia	22
AFG3L2	GTEX-RNOR	2.04327	Brain_Caudate_basal_ganglia	52
AFG3L2	GTEX-RU72	-0.253347	Brain_Caudate_basal_ganglia	59
AFG3L2	GTEX-RVPV	-0.977736	Brain_Caudate_basal_ganglia	67
AFG3L2	GTEX-S7PM	-1.63255	Brain_Caudate_basal_ganglia	65
AFG3L2	GTEX-S7SE	1.1853	Brain_Caudate_basal_ganglia	58
AFG3L2	GTEX-T2IS	2.31683	Brain_Caudate_basal_ganglia	24
AFG3L2	GTEX-T5JC	0.51704	Brain_Caudate_basal_ganglia	27
AFG3L2	GTEX-T6MN	0.753279	Brain_Caudate_basal_ganglia	51
AFG3L2	GTEX-TSE9	0.122423	Brain_Caudate_basal_ganglia	60
AFG3L2	GTEX-UTHO	1.04195	Brain_Caudate_basal_ganglia	68
AFG3L2	GTEX-WL46	0.703007	Brain_Caudate_basal_ganglia	53
AFG3L2	GTEX-WVLH	0.473443	Brain_Caudate_basal_ganglia	58
AFG3L2	GTEX-WWYW	-0.937079	Brain_Caudate_basal_ganglia	52
AFG3L2	GTEX-WZTO	0.977736	Brain_Caudate_basal_ganglia	44
AFG3L2	GTEX-X261	-0.561643	Brain_Caudate_basal_ganglia	56
AFG3L2	GTEX-X4XX	-1.02008	Brain_Caudate_basal_ganglia	69
AFG3L2	GTEX-X585	-0.502402	Brain_Caudate_basal_ganglia	56
AFG3L2	GTEX-XMD1	-1.26708	Brain_Caudate_basal_ganglia	67
AFG3L2	GTEX-Y8DK	-0.0965586	Brain_Caudate_basal_ganglia	62
AFG3L2	GTEX-YFC4	-0.045006	Brain_Caudate_basal_ganglia	47
AFG3L2	GTEX-YJ89	-2.16004	Brain_Caudate_basal_ganglia	60
AFG3L2	GTEX-Z93S	0.0064273	Brain_Caudate_basal_ganglia	52
AFG3L2	GTEX-ZAB4	0.841621	Brain_Caudate_basal_ganglia	47
AFG3L2	GTEX-ZDXO	-0.0578776	Brain_Caudate_basal_ganglia	60
AFG3L2	GTEX-ZE7O	-1.04195	Brain_Caudate_basal_ganglia	57
AFG3L2	GTEX-ZF28	-1.80042	Brain_Caudate_basal_ganglia	69
AFG3L2	GTEX-ZUA1	0.719562	Brain_Caudate_basal_ganglia	46
AFG3L2	GTEX-ZV68	-1.39141	Brain_Caudate_basal_ganglia	57
AFG3L2	GTEX-ZVT3	-0.622926	Brain_Caudate_basal_ganglia	67
AFG3L2	GTEX-ZVZQ	-0.576759	Brain_Caudate_basal_ganglia	62
AFG3L2	GTEX-ZXG5	-0.592007	Brain_Caudate_basal_ganglia	66
AFG3L2	GTEX-11DYG	0.825494	Brain_Cerebellar_Hemisphere	63
AFG3L2	GTEX-11DZ1	-0.747859	Brain_Cerebellar_Hemisphere	58
AFG3L2	GTEX-11EI6	-1.26871	Brain_Cerebellar_Hemisphere	62
AFG3L2	GTEX-11EMC	-0.50489	Brain_Cerebellar_Hemisphere	66
AFG3L2	GTEX-11GSP	-0.259234	Brain_Cerebellar_Hemisphere	66
AFG3L2	GTEX-11OF3	1.30122	Brain_Cerebellar_Hemisphere	63
AFG3L2	GTEX-11PRG	0.200731	Brain_Cerebellar_Hemisphere	54
AFG3L2	GTEX-11TTK	0.0142427	Brain_Cerebellar_Hemisphere	69
AFG3L2	GTEX-11WQC	-1.0968	Brain_Cerebellar_Hemisphere	64
AFG3L2	GTEX-11ZTS	-0.0569997	Brain_Cerebellar_Hemisphere	67
AFG3L2	GTEX-11ZUS	2.11899	Brain_Cerebellar_Hemisphere	37
AFG3L2	GTEX-12126	0.805633	Brain_Cerebellar_Hemisphere	23
AFG3L2	GTEX-12WSD	-1.48947	Brain_Cerebellar_Hemisphere	64
AFG3L2	GTEX-12WSE	1.02192	Brain_Cerebellar_Hemisphere	25
AFG3L2	GTEX-12WSF	-0.67449	Brain_Cerebellar_Hemisphere	70
AFG3L2	GTEX-12WSH	-2.00042	Brain_Cerebellar_Hemisphere	59
AFG3L2	GTEX-12WSI	1.69062	Brain_Cerebellar_Hemisphere	54
AFG3L2	GTEX-12WSM	-0.0855575	Brain_Cerebellar_Hemisphere	63
AFG3L2	GTEX-12ZZX	0.409983	Brain_Cerebellar_Hemisphere	49
AFG3L2	GTEX-12ZZZ	1.63393	Brain_Cerebellar_Hemisphere	64
AFG3L2	GTEX-1313W	1.20741	Brain_Cerebellar_Hemisphere	54
AFG3L2	GTEX-131XH	1.15035	Brain_Cerebellar_Hemisphere	53
AFG3L2	GTEX-131XW	-1.90471	Brain_Cerebellar_Hemisphere	51
AFG3L2	GTEX-131YS	0.0569997	Brain_Cerebellar_Hemisphere	67
AFG3L2	GTEX-132Q8	-0.729151	Brain_Cerebellar_Hemisphere	68
AFG3L2	GTEX-1399T	0.0427396	Brain_Cerebellar_Hemisphere	67
AFG3L2	GTEX-139TT	0.521135	Brain_Cerebellar_Hemisphere	60
AFG3L2	GTEX-139UW	-1.58206	Brain_Cerebellar_Hemisphere	62
AFG3L2	GTEX-13CF2	0.114185	Brain_Cerebellar_Hemisphere	61
AFG3L2	GTEX-13CZV	-1.53412	Brain_Cerebellar_Hemisphere	64
AFG3L2	GTEX-13FHO	-0.363932	Brain_Cerebellar_Hemisphere	61
AFG3L2	GTEX-13FHP	-0.441169	Brain_Cerebellar_Hemisphere	56
AFG3L2	GTEX-13FLV	-0.348756	Brain_Cerebellar_Hemisphere	50
AFG3L2	GTEX-13FTY	-0.656716	Brain_Cerebellar_Hemisphere	49
AFG3L2	GTEX-13FXS	0.747859	Brain_Cerebellar_Hemisphere	59
AFG3L2	GTEX-13G51	0.288809	Brain_Cerebellar_Hemisphere	69
AFG3L2	GTEX-13JUV	-0.93019	Brain_Cerebellar_Hemisphere	46
AFG3L2	GTEX-13JVG	-1.15035	Brain_Cerebellar_Hemisphere	64
AFG3L2	GTEX-13N2G	-0.273992	Brain_Cerebellar_Hemisphere	60
AFG3L2	GTEX-13NYB	0	Brain_Cerebellar_Hemisphere	49
AFG3L2	GTEX-13NZA	-0.97503	Brain_Cerebellar_Hemisphere	64
AFG3L2	GTEX-13O3O	0.441169	Brain_Cerebellar_Hemisphere	68
AFG3L2	GTEX-13O3Q	0.186219	Brain_Cerebellar_Hemisphere	53
AFG3L2	GTEX-13OVH	0.0712713	Brain_Cerebellar_Hemisphere	70
AFG3L2	GTEX-13OVJ	-1.33518	Brain_Cerebellar_Hemisphere	55
AFG3L2	GTEX-13OVL	0.472789	Brain_Cerebellar_Hemisphere	50
AFG3L2	GTEX-13OW5	-0.692479	Brain_Cerebellar_Hemisphere	62
AFG3L2	GTEX-13OW6	0.786084	Brain_Cerebellar_Hemisphere	59
AFG3L2	GTEX-13OW7	-0.157311	Brain_Cerebellar_Hemisphere	53
AFG3L2	GTEX-13OW8	-0.0998612	Brain_Cerebellar_Hemisphere	66
AFG3L2	GTEX-13PLJ	-0.998201	Brain_Cerebellar_Hemisphere	60
AFG3L2	GTEX-13PVQ	-2.27799	Brain_Cerebellar_Hemisphere	59
AFG3L2	GTEX-13QIC	-0.908458	Brain_Cerebellar_Hemisphere	65
AFG3L2	GTEX-13RTJ	0.157311	Brain_Cerebellar_Hemisphere	60
AFG3L2	GTEX-13S7M	0.692479	Brain_Cerebellar_Hemisphere	66
AFG3L2	GTEX-13SLW	-0.215285	Brain_Cerebellar_Hemisphere	70
AFG3L2	GTEX-13SLX	0.425524	Brain_Cerebellar_Hemisphere	57
AFG3L2	GTEX-13VXU	0.303691	Brain_Cerebellar_Hemisphere	58
AFG3L2	GTEX-13X6I	0.0855575	Brain_Cerebellar_Hemisphere	65
AFG3L2	GTEX-13X6J	1.26871	Brain_Cerebellar_Hemisphere	56
AFG3L2	GTEX-13X6K	0.456922	Brain_Cerebellar_Hemisphere	61
AFG3L2	GTEX-144GL	-0.472789	Brain_Cerebellar_Hemisphere	57
AFG3L2	GTEX-145LU	0.363932	Brain_Cerebellar_Hemisphere	50
AFG3L2	GTEX-145MH	1.23748	Brain_Cerebellar_Hemisphere	57
AFG3L2	GTEX-145MI	-1.8238	Brain_Cerebellar_Hemisphere	68
AFG3L2	GTEX-14ABY	1.53412	Brain_Cerebellar_Hemisphere	59
AFG3L2	GTEX-14ASI	-0.0284883	Brain_Cerebellar_Hemisphere	61
AFG3L2	GTEX-14BIM	-1.07117	Brain_Cerebellar_Hemisphere	64
AFG3L2	GTEX-14BIN	-0.621773	Brain_Cerebellar_Hemisphere	56
AFG3L2	GTEX-14C39	-1.69062	Brain_Cerebellar_Hemisphere	46
AFG3L2	GTEX-14C5O	-0.766831	Brain_Cerebellar_Hemisphere	65
AFG3L2	GTEX-14DAQ	0.554049	Brain_Cerebellar_Hemisphere	63
AFG3L2	GTEX-14E6D	0.318639	Brain_Cerebellar_Hemisphere	53
AFG3L2	GTEX-14E7W	0.128533	Brain_Cerebellar_Hemisphere	70
AFG3L2	GTEX-14PN4	2.27799	Brain_Cerebellar_Hemisphere	56
AFG3L2	GTEX-15CHQ	0.488776	Brain_Cerebellar_Hemisphere	69
AFG3L2	GTEX-15DCD	-0.0142427	Brain_Cerebellar_Hemisphere	70
AFG3L2	GTEX-15DYW	0.379192	Brain_Cerebellar_Hemisphere	64
AFG3L2	GTEX-15EO6	1.37074	Brain_Cerebellar_Hemisphere	56
AFG3L2	GTEX-15ER7	0.887147	Brain_Cerebellar_Hemisphere	28
AFG3L2	GTEX-15G19	-0.952371	Brain_Cerebellar_Hemisphere	68
AFG3L2	GTEX-16GPK	-0.0427396	Brain_Cerebellar_Hemisphere	69
AFG3L2	GTEX-16NPV	-2.11899	Brain_Cerebellar_Hemisphere	58
AFG3L2	GTEX-16XZZ	-1.20741	Brain_Cerebellar_Hemisphere	63
AFG3L2	GTEX-16YQH	1.07117	Brain_Cerebellar_Hemisphere	30
AFG3L2	GTEX-17EVP	-0.200731	Brain_Cerebellar_Hemisphere	44
AFG3L2	GTEX-17EVQ	-1.37074	Brain_Cerebellar_Hemisphere	70
AFG3L2	GTEX-17F97	-0.0712713	Brain_Cerebellar_Hemisphere	57
AFG3L2	GTEX-17HII	-0.114185	Brain_Cerebellar_Hemisphere	57
AFG3L2	GTEX-17JCI	-0.639147	Brain_Cerebellar_Hemisphere	63
AFG3L2	GTEX-183WM	-0.887147	Brain_Cerebellar_Hemisphere	70
AFG3L2	GTEX-18464	0.537519	Brain_Cerebellar_Hemisphere	59
AFG3L2	GTEX-18465	0.952371	Brain_Cerebellar_Hemisphere	56
AFG3L2	GTEX-18A6Q	0.229884	Brain_Cerebellar_Hemisphere	62
AFG3L2	GTEX-1A3MX	0.215285	Brain_Cerebellar_Hemisphere	66
AFG3L2	GTEX-1AX9I	0.348756	Brain_Cerebellar_Hemisphere	68
AFG3L2	GTEX-1B8L1	1.40814	Brain_Cerebellar_Hemisphere	64
AFG3L2	GTEX-1B8SF	0.908458	Brain_Cerebellar_Hemisphere	61
AFG3L2	GTEX-1B8SG	-0.318639	Brain_Cerebellar_Hemisphere	50
AFG3L2	GTEX-1B933	-0.456922	Brain_Cerebellar_Hemisphere	59
AFG3L2	GTEX-1BAJH	-0.142907	Brain_Cerebellar_Hemisphere	70
AFG3L2	GTEX-1C64N	-0.488776	Brain_Cerebellar_Hemisphere	54
AFG3L2	GTEX-1CB4G	0.259234	Brain_Cerebellar_Hemisphere	60
AFG3L2	GTEX-1E1VI	-0.425524	Brain_Cerebellar_Hemisphere	57
AFG3L2	GTEX-1EKGG	0.710696	Brain_Cerebellar_Hemisphere	61
AFG3L2	GTEX-1EMGI	0.587574	Brain_Cerebellar_Hemisphere	65
AFG3L2	GTEX-1F48J	-0.303691	Brain_Cerebellar_Hemisphere	51
AFG3L2	GTEX-1F52S	-0.710696	Brain_Cerebellar_Hemisphere	62
AFG3L2	GTEX-1F6I4	0.845687	Brain_Cerebellar_Hemisphere	60
AFG3L2	GTEX-1F75A	1.48947	Brain_Cerebellar_Hemisphere	54
AFG3L2	GTEX-1F75W	-1.02192	Brain_Cerebellar_Hemisphere	66
AFG3L2	GTEX-1F7RK	0.998201	Brain_Cerebellar_Hemisphere	28
AFG3L2	GTEX-1GF9W	-0.186219	Brain_Cerebellar_Hemisphere	63
AFG3L2	GTEX-1GMR8	-0.554049	Brain_Cerebellar_Hemisphere	51
AFG3L2	GTEX-1GMRU	-1.1784	Brain_Cerebellar_Hemisphere	59
AFG3L2	GTEX-1GN73	1.58206	Brain_Cerebellar_Hemisphere	66
AFG3L2	GTEX-1GTWX	0.0284883	Brain_Cerebellar_Hemisphere	68
AFG3L2	GTEX-1GZ4I	-0.409983	Brain_Cerebellar_Hemisphere	53
AFG3L2	GTEX-1GZHY	-0.845687	Brain_Cerebellar_Hemisphere	51
AFG3L2	GTEX-1ICLZ	-0.379192	Brain_Cerebellar_Hemisphere	63
AFG3L2	GTEX-1JJ6O	-0.288809	Brain_Cerebellar_Hemisphere	69
AFG3L2	GTEX-1JMOU	-0.128533	Brain_Cerebellar_Hemisphere	68
AFG3L2	GTEX-1JMQJ	1.04623	Brain_Cerebellar_Hemisphere	51
AFG3L2	GTEX-1KD4Q	0.639147	Brain_Cerebellar_Hemisphere	42
AFG3L2	GTEX-1LG7Y	1.8238	Brain_Cerebellar_Hemisphere	53
AFG3L2	GTEX-1LKK1	-1.75333	Brain_Cerebellar_Hemisphere	53
AFG3L2	GTEX-1LSVX	1.90471	Brain_Cerebellar_Hemisphere	63
AFG3L2	GTEX-1LVAO	-0.604585	Brain_Cerebellar_Hemisphere	67
AFG3L2	GTEX-1M4P7	-0.866231	Brain_Cerebellar_Hemisphere	65
AFG3L2	GTEX-1N2DW	1.33518	Brain_Cerebellar_Hemisphere	58
AFG3L2	GTEX-1N2EE	1.0968	Brain_Cerebellar_Hemisphere	63
AFG3L2	GTEX-1R9K4	-0.171747	Brain_Cerebellar_Hemisphere	65
AFG3L2	GTEX-1R9PO	0.621773	Brain_Cerebellar_Hemisphere	68
AFG3L2	GTEX-N7MS	0.67449	Brain_Cerebellar_Hemisphere	61
AFG3L2	GTEX-N7MT	-0.805633	Brain_Cerebellar_Hemisphere	68
AFG3L2	GTEX-NL3H	-1.23748	Brain_Cerebellar_Hemisphere	60
AFG3L2	GTEX-NL4W	-0.825494	Brain_Cerebellar_Hemisphere	53
AFG3L2	GTEX-NPJ7	-0.587574	Brain_Cerebellar_Hemisphere	68
AFG3L2	GTEX-NPJ8	-1.63393	Brain_Cerebellar_Hemisphere	40
AFG3L2	GTEX-OHPN	-1.30122	Brain_Cerebellar_Hemisphere	61
AFG3L2	GTEX-P44G	0.656716	Brain_Cerebellar_Hemisphere	34
AFG3L2	GTEX-P44H	2.53131	Brain_Cerebellar_Hemisphere	43
AFG3L2	GTEX-Q2AG	0.866231	Brain_Cerebellar_Hemisphere	42
AFG3L2	GTEX-QDT8	0.50489	Brain_Cerebellar_Hemisphere	30
AFG3L2	GTEX-QMR6	0.766831	Brain_Cerebellar_Hemisphere	59
AFG3L2	GTEX-R55E	-0.394541	Brain_Cerebellar_Hemisphere	22
AFG3L2	GTEX-RU72	0.273992	Brain_Cerebellar_Hemisphere	59
AFG3L2	GTEX-RVPV	0.244533	Brain_Cerebellar_Hemisphere	67
AFG3L2	GTEX-S7SE	2.00042	Brain_Cerebellar_Hemisphere	58
AFG3L2	GTEX-T2IS	1.75333	Brain_Cerebellar_Hemisphere	24
AFG3L2	GTEX-T5JC	-0.33366	Brain_Cerebellar_Hemisphere	27
AFG3L2	GTEX-T6MN	0.394541	Brain_Cerebellar_Hemisphere	51
AFG3L2	GTEX-TSE9	0.0998612	Brain_Cerebellar_Hemisphere	60
AFG3L2	GTEX-UTHO	0.142907	Brain_Cerebellar_Hemisphere	68
AFG3L2	GTEX-WHSE	-0.244533	Brain_Cerebellar_Hemisphere	20
AFG3L2	GTEX-WL46	0.97503	Brain_Cerebellar_Hemisphere	53
AFG3L2	GTEX-WVLH	1.44761	Brain_Cerebellar_Hemisphere	58
AFG3L2	GTEX-WWYW	-1.12317	Brain_Cerebellar_Hemisphere	52
AFG3L2	GTEX-WZTO	0.93019	Brain_Cerebellar_Hemisphere	44
AFG3L2	GTEX-X261	-0.570731	Brain_Cerebellar_Hemisphere	56
AFG3L2	GTEX-X4EP	-0.786084	Brain_Cerebellar_Hemisphere	63
AFG3L2	GTEX-X4XX	-0.521135	Brain_Cerebellar_Hemisphere	69
AFG3L2	GTEX-X585	-1.40814	Brain_Cerebellar_Hemisphere	56
AFG3L2	GTEX-XMD1	-1.44761	Brain_Cerebellar_Hemisphere	67
AFG3L2	GTEX-Y8DK	0.171747	Brain_Cerebellar_Hemisphere	62
AFG3L2	GTEX-YFC4	0.729151	Brain_Cerebellar_Hemisphere	47
AFG3L2	GTEX-YJ89	0.604585	Brain_Cerebellar_Hemisphere	60
AFG3L2	GTEX-Z93S	1.1784	Brain_Cerebellar_Hemisphere	52
AFG3L2	GTEX-ZAB4	-0.229884	Brain_Cerebellar_Hemisphere	47
AFG3L2	GTEX-ZDXO	0.570731	Brain_Cerebellar_Hemisphere	60
AFG3L2	GTEX-ZE7O	-1.04623	Brain_Cerebellar_Hemisphere	57
AFG3L2	GTEX-ZF28	-2.53131	Brain_Cerebellar_Hemisphere	69
AFG3L2	GTEX-ZUA1	1.12317	Brain_Cerebellar_Hemisphere	46
AFG3L2	GTEX-ZVT3	-0.537519	Brain_Cerebellar_Hemisphere	67
AFG3L2	GTEX-ZVZQ	0.33366	Brain_Cerebellar_Hemisphere	62
AFG3L2	GTEX-111FC	0.551994	Brain_Cerebellum	61
AFG3L2	GTEX-1128S	-1.36763	Brain_Cerebellum	66
AFG3L2	GTEX-117XS	0.0477635	Brain_Cerebellum	64
AFG3L2	GTEX-1192X	-0.0716793	Brain_Cerebellum	55
AFG3L2	GTEX-11DYG	0.20433	Brain_Cerebellum	63
AFG3L2	GTEX-11DZ1	-1.02628	Brain_Cerebellum	58
AFG3L2	GTEX-11EI6	-1.66839	Brain_Cerebellum	62
AFG3L2	GTEX-11EMC	-0.929981	Brain_Cerebellum	66
AFG3L2	GTEX-11GSO	0.74356	Brain_Cerebellum	61
AFG3L2	GTEX-11GSP	0.167894	Brain_Cerebellum	66
AFG3L2	GTEX-11NUK	0.808075	Brain_Cerebellum	53
AFG3L2	GTEX-11NV4	0.538146	Brain_Cerebellum	64
AFG3L2	GTEX-11O72	-0.551994	Brain_Cerebellum	48
AFG3L2	GTEX-11ONC	-0.712443	Brain_Cerebellum	69
AFG3L2	GTEX-11PRG	0	Brain_Cerebellum	54
AFG3L2	GTEX-11TTK	-0.483739	Brain_Cerebellum	69
AFG3L2	GTEX-11ZTS	-1.0467	Brain_Cerebellum	67
AFG3L2	GTEX-11ZUS	0.143729	Brain_Cerebellum	37
AFG3L2	GTEX-11ZVC	-1.25488	Brain_Cerebellum	56
AFG3L2	GTEX-12126	0.483739	Brain_Cerebellum	23
AFG3L2	GTEX-1269C	-1.08892	Brain_Cerebellum	62
AFG3L2	GTEX-12WSD	0.417667	Brain_Cerebellum	64
AFG3L2	GTEX-12WSE	1.11077	Brain_Cerebellum	25
AFG3L2	GTEX-12WSH	-1.77323	Brain_Cerebellum	59
AFG3L2	GTEX-12WSM	-0.580015	Brain_Cerebellum	63
AFG3L2	GTEX-12ZZX	0.353372	Brain_Cerebellum	49
AFG3L2	GTEX-12ZZY	0.430727	Brain_Cerebellum	64
AFG3L2	GTEX-12ZZZ	-0.265692	Brain_Cerebellum	64
AFG3L2	GTEX-13112	-0.0477635	Brain_Cerebellum	52
AFG3L2	GTEX-1313W	0.824732	Brain_Cerebellum	54
AFG3L2	GTEX-131XH	1.39869	Brain_Cerebellum	53
AFG3L2	GTEX-131YS	-0.167894	Brain_Cerebellum	67
AFG3L2	GTEX-132Q8	-0.608498	Brain_Cerebellum	68
AFG3L2	GTEX-1399T	0.565949	Brain_Cerebellum	67
AFG3L2	GTEX-139TS	0.457072	Brain_Cerebellum	61
AFG3L2	GTEX-139TT	1.57922	Brain_Cerebellum	60
AFG3L2	GTEX-13CF2	-0.328072	Brain_Cerebellum	61
AFG3L2	GTEX-13FHO	0.253347	Brain_Cerebellum	61
AFG3L2	GTEX-13FHP	-0.74356	Brain_Cerebellum	56
AFG3L2	GTEX-13FXS	0.667016	Brain_Cerebellum	59
AFG3L2	GTEX-13G51	0.0716793	Brain_Cerebellum	69
AFG3L2	GTEX-13JUV	-0.697141	Brain_Cerebellum	46
AFG3L2	GTEX-13JVG	-1.15615	Brain_Cerebellum	64
AFG3L2	GTEX-13N2G	-0.775414	Brain_Cerebellum	60
AFG3L2	GTEX-13NYB	0.580015	Brain_Cerebellum	49
AFG3L2	GTEX-13O3O	0.948535	Brain_Cerebellum	68
AFG3L2	GTEX-13O3Q	-0.278078	Brain_Cerebellum	53
AFG3L2	GTEX-13OVH	-0.107634	Brain_Cerebellum	70
AFG3L2	GTEX-13OVJ	-1.11077	Brain_Cerebellum	55
AFG3L2	GTEX-13OVL	0.24104	Brain_Cerebellum	50
AFG3L2	GTEX-13OW5	-0.893801	Brain_Cerebellum	62
AFG3L2	GTEX-13OW6	-0.366106	Brain_Cerebellum	59
AFG3L2	GTEX-13OW7	-0.637484	Brain_Cerebellum	53
AFG3L2	GTEX-13OW8	-0.22877	Brain_Cerebellum	66
AFG3L2	GTEX-13PVQ	-2.18935	Brain_Cerebellum	59
AFG3L2	GTEX-13QIC	0.265692	Brain_Cerebellum	65
AFG3L2	GTEX-13RTJ	-0.727913	Brain_Cerebellum	60
AFG3L2	GTEX-13S7M	0.290507	Brain_Cerebellum	66
AFG3L2	GTEX-13SLX	-0.30298	Brain_Cerebellum	57
AFG3L2	GTEX-13VXU	1.0467	Brain_Cerebellum	58
AFG3L2	GTEX-13X6I	-0.457072	Brain_Cerebellum	65
AFG3L2	GTEX-13X6J	1.22906	Brain_Cerebellum	56
AFG3L2	GTEX-13X6K	0.404678	Brain_Cerebellum	61
AFG3L2	GTEX-144GL	-0.75939	Brain_Cerebellum	57
AFG3L2	GTEX-145LU	-0.443861	Brain_Cerebellum	50
AFG3L2	GTEX-145MF	1.66839	Brain_Cerebellum	50
AFG3L2	GTEX-145MG	-0.808075	Brain_Cerebellum	55
AFG3L2	GTEX-145MH	1.50109	Brain_Cerebellum	57
AFG3L2	GTEX-147F4	-0.20433	Brain_Cerebellum	50
AFG3L2	GTEX-147GR	-0.417667	Brain_Cerebellum	65
AFG3L2	GTEX-14ABY	1.15615	Brain_Cerebellum	59
AFG3L2	GTEX-14ASI	0.652179	Brain_Cerebellum	61
AFG3L2	GTEX-14BIM	-0.911742	Brain_Cerebellum	64
AFG3L2	GTEX-14BIN	-0.1558	Brain_Cerebellum	56
AFG3L2	GTEX-14BMV	-0.0119366	Brain_Cerebellum	53
AFG3L2	GTEX-14C39	-0.3789	Brain_Cerebellum	46
AFG3L2	GTEX-14C5O	-0.524401	Brain_Cerebellum	65
AFG3L2	GTEX-14DAQ	1.30917	Brain_Cerebellum	63
AFG3L2	GTEX-14E6D	-0.538146	Brain_Cerebellum	53
AFG3L2	GTEX-14E7W	0.594196	Brain_Cerebellum	70
AFG3L2	GTEX-14JFF	-0.858754	Brain_Cerebellum	67
AFG3L2	GTEX-14JG1	0.858754	Brain_Cerebellum	48
AFG3L2	GTEX-14JIY	0.622926	Brain_Cerebellum	63
AFG3L2	GTEX-14PJM	0.608498	Brain_Cerebellum	59
AFG3L2	GTEX-14PJO	-1.28155	Brain_Cerebellum	68
AFG3L2	GTEX-14PN4	1.53898	Brain_Cerebellum	56
AFG3L2	GTEX-15DYW	0.0836517	Brain_Cerebellum	64
AFG3L2	GTEX-15EO6	1.77323	Brain_Cerebellum	56
AFG3L2	GTEX-15ER7	1.02628	Brain_Cerebellum	28
AFG3L2	GTEX-15G19	-1.20405	Brain_Cerebellum	68
AFG3L2	GTEX-15SHU	0.75939	Brain_Cerebellum	42
AFG3L2	GTEX-16XZZ	-1.46523	Brain_Cerebellum	63
AFG3L2	GTEX-16YQH	-0.180012	Brain_Cerebellum	30
AFG3L2	GTEX-17EVP	1.98075	Brain_Cerebellum	44
AFG3L2	GTEX-17EVQ	-0.0238749	Brain_Cerebellum	70
AFG3L2	GTEX-17F97	0.366106	Brain_Cerebellum	57
AFG3L2	GTEX-17HHY	0.0119366	Brain_Cerebellum	59
AFG3L2	GTEX-17HII	-1.13317	Brain_Cerebellum	57
AFG3L2	GTEX-17JCI	-0.24104	Brain_Cerebellum	63
AFG3L2	GTEX-183WM	-0.967422	Brain_Cerebellum	70
AFG3L2	GTEX-18465	0.278078	Brain_Cerebellum	56
AFG3L2	GTEX-18A6Q	-0.290507	Brain_Cerebellum	62
AFG3L2	GTEX-1A3MX	0.119648	Brain_Cerebellum	66
AFG3L2	GTEX-1A8G6	-0.143729	Brain_Cerebellum	65
AFG3L2	GTEX-1A8G7	-1.83391	Brain_Cerebellum	69
AFG3L2	GTEX-1B8L1	0.497201	Brain_Cerebellum	64
AFG3L2	GTEX-1B8SF	1.43117	Brain_Cerebellum	61
AFG3L2	GTEX-1B8SG	-0.353372	Brain_Cerebellum	50
AFG3L2	GTEX-1B933	0.929981	Brain_Cerebellum	59
AFG3L2	GTEX-1B996	2.59266	Brain_Cerebellum	69
AFG3L2	GTEX-1BAJH	-0.98666	Brain_Cerebellum	70
AFG3L2	GTEX-1C64N	-0.622926	Brain_Cerebellum	54
AFG3L2	GTEX-1C6VR	-1.22906	Brain_Cerebellum	65
AFG3L2	GTEX-1C6WA	1.25488	Brain_Cerebellum	61
AFG3L2	GTEX-1CB4G	0.22877	Brain_Cerebellum	60
AFG3L2	GTEX-1CB4H	-1.06757	Brain_Cerebellum	61
AFG3L2	GTEX-1E1VI	-1.30917	Brain_Cerebellum	57
AFG3L2	GTEX-1E2YA	-1.39869	Brain_Cerebellum	51
AFG3L2	GTEX-1EH9U	-2.07383	Brain_Cerebellum	69
AFG3L2	GTEX-1EKGG	0.0358166	Brain_Cerebellum	61
AFG3L2	GTEX-1EMGI	0.0956362	Brain_Cerebellum	65
AFG3L2	GTEX-1EU9M	1.28155	Brain_Cerebellum	68
AFG3L2	GTEX-1EWIQ	-1.43117	Brain_Cerebellum	70
AFG3L2	GTEX-1EX96	0.216534	Brain_Cerebellum	58
AFG3L2	GTEX-1F48J	0.340695	Brain_Cerebellum	51
AFG3L2	GTEX-1F52S	-0.594196	Brain_Cerebellum	62
AFG3L2	GTEX-1F6I4	1.13317	Brain_Cerebellum	60
AFG3L2	GTEX-1F6IF	-0.0358166	Brain_Cerebellum	63
AFG3L2	GTEX-1F75A	1.20405	Brain_Cerebellum	54
AFG3L2	GTEX-1F75W	0.470364	Brain_Cerebellum	66
AFG3L2	GTEX-1GF9V	-0.667016	Brain_Cerebellum	62
AFG3L2	GTEX-1GF9W	-0.565949	Brain_Cerebellum	63
AFG3L2	GTEX-1GN73	1.36763	Brain_Cerebellum	66
AFG3L2	GTEX-1GTWX	-0.791639	Brain_Cerebellum	68
AFG3L2	GTEX-1GZ2Q	0.192157	Brain_Cerebellum	41
AFG3L2	GTEX-1GZ4I	-0.340695	Brain_Cerebellum	53
AFG3L2	GTEX-1GZHY	0.131679	Brain_Cerebellum	51
AFG3L2	GTEX-1JJ6O	-0.652179	Brain_Cerebellum	69
AFG3L2	GTEX-1JMLX	1.00627	Brain_Cerebellum	58
AFG3L2	GTEX-1JMOU	0.0597171	Brain_Cerebellum	68
AFG3L2	GTEX-1JMPZ	-0.0597171	Brain_Cerebellum	33
AFG3L2	GTEX-1JMQJ	-0.119648	Brain_Cerebellum	51
AFG3L2	GTEX-1JMQK	0.180012	Brain_Cerebellum	68
AFG3L2	GTEX-1JN1M	-1.57922	Brain_Cerebellum	64
AFG3L2	GTEX-1KANB	-1.53898	Brain_Cerebellum	59
AFG3L2	GTEX-1KD4Q	-1.00627	Brain_Cerebellum	42
AFG3L2	GTEX-1KWVE	-0.391757	Brain_Cerebellum	34
AFG3L2	GTEX-1LG7Y	0.98666	Brain_Cerebellum	53
AFG3L2	GTEX-1LSVX	2.07383	Brain_Cerebellum	63
AFG3L2	GTEX-1MJK2	2.3446	Brain_Cerebellum	57
AFG3L2	GTEX-1NV8Z	0.967422	Brain_Cerebellum	62
AFG3L2	GTEX-1P4AB	1.90222	Brain_Cerebellum	52
AFG3L2	GTEX-1PIIG	0.315501	Brain_Cerebellum	34
AFG3L2	GTEX-1POEN	0.107634	Brain_Cerebellum	32
AFG3L2	GTEX-1PWST	1.17976	Brain_Cerebellum	70
AFG3L2	GTEX-1QEPI	-1.62219	Brain_Cerebellum	66
AFG3L2	GTEX-1QP6S	0.893801	Brain_Cerebellum	45
AFG3L2	GTEX-1R46S	0.0238749	Brain_Cerebellum	65
AFG3L2	GTEX-1R9PO	0.697141	Brain_Cerebellum	68
AFG3L2	GTEX-1RNSC	-1.90222	Brain_Cerebellum	69
AFG3L2	GTEX-1RQEC	0.637484	Brain_Cerebellum	61
AFG3L2	GTEX-N7MS	0.876143	Brain_Cerebellum	61
AFG3L2	GTEX-N7MT	-0.131679	Brain_Cerebellum	68
AFG3L2	GTEX-NPJ7	-0.430727	Brain_Cerebellum	68
AFG3L2	GTEX-NPJ8	-2.3446	Brain_Cerebellum	40
AFG3L2	GTEX-OHPN	-0.876143	Brain_Cerebellum	61
AFG3L2	GTEX-P44G	-0.497201	Brain_Cerebellum	34
AFG3L2	GTEX-P44H	2.18935	Brain_Cerebellum	43
AFG3L2	GTEX-PVOW	0.791639	Brain_Cerebellum	40
AFG3L2	GTEX-PWO3	-0.824732	Brain_Cerebellum	69
AFG3L2	GTEX-Q2AG	-0.216534	Brain_Cerebellum	42
AFG3L2	GTEX-QDT8	1.08892	Brain_Cerebellum	30
AFG3L2	GTEX-QMR6	0.712443	Brain_Cerebellum	59
AFG3L2	GTEX-QVJO	0.682001	Brain_Cerebellum	64
AFG3L2	GTEX-QVUS	0.727913	Brain_Cerebellum	69
AFG3L2	GTEX-R55E	-0.510753	Brain_Cerebellum	22
AFG3L2	GTEX-RNOR	0.510753	Brain_Cerebellum	52
AFG3L2	GTEX-RU72	0.775414	Brain_Cerebellum	59
AFG3L2	GTEX-S7SE	1.46523	Brain_Cerebellum	58
AFG3L2	GTEX-T2IS	1.62219	Brain_Cerebellum	24
AFG3L2	GTEX-T5JC	-0.0836517	Brain_Cerebellum	27
AFG3L2	GTEX-T6MN	0.524401	Brain_Cerebellum	51
AFG3L2	GTEX-TSE9	0.30298	Brain_Cerebellum	60
AFG3L2	GTEX-UTHO	-0.0956362	Brain_Cerebellum	68
AFG3L2	GTEX-WHSE	1.33783	Brain_Cerebellum	20
AFG3L2	GTEX-WL46	1.83391	Brain_Cerebellum	53
AFG3L2	GTEX-WVLH	-0.404678	Brain_Cerebellum	58
AFG3L2	GTEX-WWYW	-1.71845	Brain_Cerebellum	52
AFG3L2	GTEX-WZTO	0.391757	Brain_Cerebellum	44
AFG3L2	GTEX-X261	-0.841621	Brain_Cerebellum	56
AFG3L2	GTEX-X4EP	-0.682001	Brain_Cerebellum	63
AFG3L2	GTEX-X4XX	-0.253347	Brain_Cerebellum	69
AFG3L2	GTEX-XLM4	0.841621	Brain_Cerebellum	64
AFG3L2	GTEX-XMD1	-1.98075	Brain_Cerebellum	67
AFG3L2	GTEX-Y111	0.328072	Brain_Cerebellum	50
AFG3L2	GTEX-Y8DK	-0.192157	Brain_Cerebellum	62
AFG3L2	GTEX-YFC4	-1.33783	Brain_Cerebellum	47
AFG3L2	GTEX-YJ89	0.1558	Brain_Cerebellum	60
AFG3L2	GTEX-Z93S	1.06757	Brain_Cerebellum	52
AFG3L2	GTEX-ZAB4	0.3789	Brain_Cerebellum	47
AFG3L2	GTEX-ZAJG	-1.17976	Brain_Cerebellum	58
AFG3L2	GTEX-ZAK1	-0.315501	Brain_Cerebellum	55
AFG3L2	GTEX-ZDXO	0.911742	Brain_Cerebellum	60
AFG3L2	GTEX-ZF28	-2.59266	Brain_Cerebellum	69
AFG3L2	GTEX-ZUA1	1.71845	Brain_Cerebellum	46
AFG3L2	GTEX-ZVT3	-1.50109	Brain_Cerebellum	67
AFG3L2	GTEX-ZYFD	-0.948535	Brain_Cerebellum	55
AFG3L2	GTEX-ZYY3	-0.470364	Brain_Cerebellum	67
AFG3L2	GTEX-ZZPT	0.443861	Brain_Cerebellum	53
AFG3L2	GTEX-1117F	-1.09882	Brain_Cortex	66
AFG3L2	GTEX-111FC	0.245815	Brain_Cortex	61
AFG3L2	GTEX-1128S	0.386631	Brain_Cortex	66
AFG3L2	GTEX-117XS	0.412993	Brain_Cortex	64
AFG3L2	GTEX-1192X	-0.121983	Brain_Cortex	55
AFG3L2	GTEX-11EI6	-0.71319	Brain_Cortex	62
AFG3L2	GTEX-11EMC	-0.880403	Brain_Cortex	66
AFG3L2	GTEX-11GS4	-0.283623	Brain_Cortex	61
AFG3L2	GTEX-11GSO	0.283623	Brain_Cortex	61
AFG3L2	GTEX-11GSP	-1.52921	Brain_Cortex	66
AFG3L2	GTEX-11NUK	0.973918	Brain_Cortex	53
AFG3L2	GTEX-11NV4	-0.426281	Brain_Cortex	64
AFG3L2	GTEX-11O72	-2.06593	Brain_Cortex	48
AFG3L2	GTEX-11OF3	-0.862614	Brain_Cortex	63
AFG3L2	GTEX-11ONC	-0.636774	Brain_Cortex	69
AFG3L2	GTEX-11PRG	1.38829	Brain_Cortex	54
AFG3L2	GTEX-11TTK	-0.386631	Brain_Cortex	69
AFG3L2	GTEX-11WQK	-0.682148	Brain_Cortex	55
AFG3L2	GTEX-11ZUS	1.42092	Brain_Cortex	37
AFG3L2	GTEX-12126	0.666871	Brain_Cortex	23
AFG3L2	GTEX-12WSA	-0.898476	Brain_Cortex	67
AFG3L2	GTEX-12WSD	-0.954549	Brain_Cortex	64
AFG3L2	GTEX-12WSF	0.697585	Brain_Cortex	70
AFG3L2	GTEX-12WSH	-1.56961	Brain_Cortex	59
AFG3L2	GTEX-12ZZW	-0.183547	Brain_Cortex	57
AFG3L2	GTEX-12ZZX	1.0138	Brain_Cortex	49
AFG3L2	GTEX-12ZZY	0.158851	Brain_Cortex	64
AFG3L2	GTEX-12ZZZ	-0.270978	Brain_Cortex	64
AFG3L2	GTEX-1313W	0.916846	Brain_Cortex	54
AFG3L2	GTEX-131XW	-0.0852799	Brain_Cortex	51
AFG3L2	GTEX-131YS	0.549701	Brain_Cortex	67
AFG3L2	GTEX-132Q8	0.233293	Brain_Cortex	68
AFG3L2	GTEX-1399T	-0.480224	Brain_Cortex	67
AFG3L2	GTEX-13FHO	0.321841	Brain_Cortex	61
AFG3L2	GTEX-13FHP	0.621941	Brain_Cortex	56
AFG3L2	GTEX-13FLW	0.309053	Brain_Cortex	57
AFG3L2	GTEX-13FXS	0.480224	Brain_Cortex	59
AFG3L2	GTEX-13G51	-0.334683	Brain_Cortex	69
AFG3L2	GTEX-13IVO	-2.58603	Brain_Cortex	70
AFG3L2	GTEX-13JUV	-0.321841	Brain_Cortex	46
AFG3L2	GTEX-13JVG	-1.42092	Brain_Cortex	64
AFG3L2	GTEX-13NYB	-0.171186	Brain_Cortex	49
AFG3L2	GTEX-13NYC	-0.233293	Brain_Cortex	67
AFG3L2	GTEX-13O3O	0.270978	Brain_Cortex	68
AFG3L2	GTEX-13O3Q	0.636774	Brain_Cortex	53
AFG3L2	GTEX-13OVH	-0.0486916	Brain_Cortex	70
AFG3L2	GTEX-13OVJ	-1.19264	Brain_Cortex	55
AFG3L2	GTEX-13OW6	0.334683	Brain_Cortex	59
AFG3L2	GTEX-13OW7	-0.607244	Brain_Cortex	53
AFG3L2	GTEX-13OW8	-0.0730736	Brain_Cortex	66
AFG3L2	GTEX-13PL6	-1.14447	Brain_Cortex	44
AFG3L2	GTEX-13PVQ	-1.29833	Brain_Cortex	59
AFG3L2	GTEX-13QIC	-0.52161	Brain_Cortex	65
AFG3L2	GTEX-13S7M	-0.56391	Brain_Cortex	66
AFG3L2	GTEX-13SLX	0.183547	Brain_Cortex	57
AFG3L2	GTEX-13VXU	0.607244	Brain_Cortex	58
AFG3L2	GTEX-13X6J	0.121983	Brain_Cortex	56
AFG3L2	GTEX-13X6K	-0.507719	Brain_Cortex	61
AFG3L2	GTEX-1445S	-1.49115	Brain_Cortex	64
AFG3L2	GTEX-144FL	-0.77745	Brain_Cortex	56
AFG3L2	GTEX-144GL	0.399778	Brain_Cortex	57
AFG3L2	GTEX-145MF	1.05536	Brain_Cortex	50
AFG3L2	GTEX-145MG	-0.109733	Brain_Cortex	55
AFG3L2	GTEX-145MH	1.49115	Brain_Cortex	57
AFG3L2	GTEX-147GR	-1.27056	Brain_Cortex	65
AFG3L2	GTEX-14ASI	0.99366	Brain_Cortex	61
AFG3L2	GTEX-14BIL	-0.158851	Brain_Cortex	54
AFG3L2	GTEX-14BIM	0.0121684	Brain_Cortex	64
AFG3L2	GTEX-14BIN	0.0608781	Brain_Cortex	56
AFG3L2	GTEX-14BMV	1.29833	Brain_Cortex	53
AFG3L2	GTEX-14C39	0.373552	Brain_Cortex	46
AFG3L2	GTEX-14C5O	0.493925	Brain_Cortex	65
AFG3L2	GTEX-14DAQ	0.56391	Brain_Cortex	63
AFG3L2	GTEX-14JG1	1.45514	Brain_Cortex	48
AFG3L2	GTEX-14JIY	0.535603	Brain_Cortex	63
AFG3L2	GTEX-14LZ3	-1.03435	Brain_Cortex	69
AFG3L2	GTEX-14PJM	0.682148	Brain_Cortex	59
AFG3L2	GTEX-15DCD	0.0730736	Brain_Cortex	70
AFG3L2	GTEX-15EO6	0.77745	Brain_Cortex	56
AFG3L2	GTEX-15ER7	0.453088	Brain_Cortex	28
AFG3L2	GTEX-15G19	-0.666871	Brain_Cortex	68
AFG3L2	GTEX-15RJE	-0.097499	Brain_Cortex	48
AFG3L2	GTEX-15SHU	0.898476	Brain_Cortex	42
AFG3L2	GTEX-15UF6	-1.16822	Brain_Cortex	70
AFG3L2	GTEX-16GPK	-0.373552	Brain_Cortex	69
AFG3L2	GTEX-16XZZ	0.195936	Brain_Cortex	63
AFG3L2	GTEX-16YQH	1.16822	Brain_Cortex	30
AFG3L2	GTEX-17EVP	0.171186	Brain_Cortex	44
AFG3L2	GTEX-17EVQ	-1.2178	Brain_Cortex	70
AFG3L2	GTEX-17F97	0.651749	Brain_Cortex	57
AFG3L2	GTEX-17HHY	1.24375	Brain_Cortex	59
AFG3L2	GTEX-17HII	-0.245815	Brain_Cortex	57
AFG3L2	GTEX-17JCI	0.296314	Brain_Cortex	63
AFG3L2	GTEX-17MF6	-1.07684	Brain_Cortex	48
AFG3L2	GTEX-183WM	-1.38829	Brain_Cortex	70
AFG3L2	GTEX-18465	1.35708	Brain_Cortex	56
AFG3L2	GTEX-18A6Q	0.0243386	Brain_Cortex	62
AFG3L2	GTEX-1A3MX	1.12136	Brain_Cortex	66
AFG3L2	GTEX-1A8G6	-0.258376	Brain_Cortex	65
AFG3L2	GTEX-1A8G7	-1.97258	Brain_Cortex	69
AFG3L2	GTEX-1AX9I	2.06593	Brain_Cortex	68
AFG3L2	GTEX-1B8L1	1.82526	Brain_Cortex	64
AFG3L2	GTEX-1B8SF	1.2178	Brain_Cortex	61
AFG3L2	GTEX-1B8SG	-0.916846	Brain_Cortex	50
AFG3L2	GTEX-1B933	1.97258	Brain_Cortex	59
AFG3L2	GTEX-1C64N	-1.05536	Brain_Cortex	54
AFG3L2	GTEX-1C6VQ	-0.578233	Brain_Cortex	58
AFG3L2	GTEX-1C6WA	0.935531	Brain_Cortex	61
AFG3L2	GTEX-1CB4H	-0.439645	Brain_Cortex	61
AFG3L2	GTEX-1E1VI	-0.195936	Brain_Cortex	57
AFG3L2	GTEX-1E2YA	-2.33742	Brain_Cortex	51
AFG3L2	GTEX-1EKGG	0	Brain_Cortex	61
AFG3L2	GTEX-1EMGI	1.76437	Brain_Cortex	65
AFG3L2	GTEX-1EWIQ	-0.761092	Brain_Cortex	70
AFG3L2	GTEX-1EX96	0.0486916	Brain_Cortex	58
AFG3L2	GTEX-1F48J	1.19264	Brain_Cortex	51
AFG3L2	GTEX-1F52S	-0.82783	Brain_Cortex	62
AFG3L2	GTEX-1F6I4	-0.134251	Brain_Cortex	60
AFG3L2	GTEX-1F6RS	-0.549701	Brain_Cortex	63
AFG3L2	GTEX-1F75A	1.56961	Brain_Cortex	54
AFG3L2	GTEX-1F75B	-1.65914	Brain_Cortex	57
AFG3L2	GTEX-1F7RK	-0.453088	Brain_Cortex	28
AFG3L2	GTEX-1F88E	-0.99366	Brain_Cortex	66
AFG3L2	GTEX-1GF9V	-0.810808	Brain_Cortex	62
AFG3L2	GTEX-1GF9W	1.03435	Brain_Cortex	63
AFG3L2	GTEX-1GMR8	1.32713	Brain_Cortex	51
AFG3L2	GTEX-1GMRU	-0.0243386	Brain_Cortex	59
AFG3L2	GTEX-1GN1V	-1.82526	Brain_Cortex	63
AFG3L2	GTEX-1GN2E	-0.794019	Brain_Cortex	68
AFG3L2	GTEX-1GN73	0.34758	Brain_Cortex	66
AFG3L2	GTEX-1GZ2Q	0.728971	Brain_Cortex	41
AFG3L2	GTEX-1GZ4I	1.14447	Brain_Cortex	53
AFG3L2	GTEX-1GZHY	-1.0138	Brain_Cortex	51
AFG3L2	GTEX-1ICLZ	-0.14654	Brain_Cortex	63
AFG3L2	GTEX-1IDFM	-2.18177	Brain_Cortex	67
AFG3L2	GTEX-1JJ6O	0.761092	Brain_Cortex	69
AFG3L2	GTEX-1JMLX	0.845094	Brain_Cortex	58
AFG3L2	GTEX-1JMOU	0.14654	Brain_Cortex	68
AFG3L2	GTEX-1JMPZ	0.426281	Brain_Cortex	33
AFG3L2	GTEX-1JMQK	-0.845094	Brain_Cortex	68
AFG3L2	GTEX-1JMQL	-1.61276	Brain_Cortex	51
AFG3L2	GTEX-1KD4Q	0.82783	Brain_Cortex	42
AFG3L2	GTEX-1KWVE	1.61276	Brain_Cortex	34
AFG3L2	GTEX-1LC47	-1.35708	Brain_Cortex	64
AFG3L2	GTEX-1LG7Y	0.954549	Brain_Cortex	53
AFG3L2	GTEX-1LKK1	-1.12136	Brain_Cortex	53
AFG3L2	GTEX-1M4P7	-1.70939	Brain_Cortex	65
AFG3L2	GTEX-1N2DW	-0.399778	Brain_Cortex	58
AFG3L2	GTEX-1N5O9	-0.697585	Brain_Cortex	63
AFG3L2	GTEX-1NV5F	-0.621941	Brain_Cortex	64
AFG3L2	GTEX-1NV8Z	0.134251	Brain_Cortex	62
AFG3L2	GTEX-1O9I2	0.220807	Brain_Cortex	53
AFG3L2	GTEX-1OJC4	0.592676	Brain_Cortex	57
AFG3L2	GTEX-1PIIG	0.880403	Brain_Cortex	34
AFG3L2	GTEX-1PPGY	-0.592676	Brain_Cortex	61
AFG3L2	GTEX-1PWST	-0.220807	Brain_Cortex	70
AFG3L2	GTEX-1QMI2	0.109733	Brain_Cortex	67
AFG3L2	GTEX-1QP6S	0.097499	Brain_Cortex	45
AFG3L2	GTEX-1R9K4	0.0365124	Brain_Cortex	65
AFG3L2	GTEX-1R9PO	0.0852799	Brain_Cortex	68
AFG3L2	GTEX-1RQEC	-0.651749	Brain_Cortex	61
AFG3L2	GTEX-N7MT	-0.973918	Brain_Cortex	68
AFG3L2	GTEX-NPJ7	-0.466613	Brain_Cortex	68
AFG3L2	GTEX-NPJ8	-1.89379	Brain_Cortex	40
AFG3L2	GTEX-OHPN	-0.728971	Brain_Cortex	61
AFG3L2	GTEX-OXRN	-0.412993	Brain_Cortex	59
AFG3L2	GTEX-P44G	1.70939	Brain_Cortex	34
AFG3L2	GTEX-PVOW	2.58603	Brain_Cortex	40
AFG3L2	GTEX-PWO3	-0.296314	Brain_Cortex	69
AFG3L2	GTEX-Q2AG	-0.34758	Brain_Cortex	42
AFG3L2	GTEX-QDT8	0.208355	Brain_Cortex	30
AFG3L2	GTEX-QMR6	0.794019	Brain_Cortex	59
AFG3L2	GTEX-QVJO	1.09882	Brain_Cortex	64
AFG3L2	GTEX-QVUS	-0.535603	Brain_Cortex	69
AFG3L2	GTEX-RNOR	0.439645	Brain_Cortex	52
AFG3L2	GTEX-RU72	-0.0365124	Brain_Cortex	59
AFG3L2	GTEX-T2IS	1.65914	Brain_Cortex	24
AFG3L2	GTEX-T5JC	1.07684	Brain_Cortex	27
AFG3L2	GTEX-T6MN	0.810808	Brain_Cortex	51
AFG3L2	GTEX-TSE9	0.507719	Brain_Cortex	60
AFG3L2	GTEX-UTHO	-0.309053	Brain_Cortex	68
AFG3L2	GTEX-WHSE	1.89379	Brain_Cortex	20
AFG3L2	GTEX-WL46	2.33742	Brain_Cortex	53
AFG3L2	GTEX-WVLH	2.18177	Brain_Cortex	58
AFG3L2	GTEX-WWYW	0.258376	Brain_Cortex	52
AFG3L2	GTEX-WZTO	1.27056	Brain_Cortex	44
AFG3L2	GTEX-X4XX	-0.208355	Brain_Cortex	69
AFG3L2	GTEX-X4XY	-1.45514	Brain_Cortex	62
AFG3L2	GTEX-X585	-0.360536	Brain_Cortex	56
AFG3L2	GTEX-XLM4	0.466613	Brain_Cortex	64
AFG3L2	GTEX-Y111	0.52161	Brain_Cortex	50
AFG3L2	GTEX-Y8DK	0.360536	Brain_Cortex	62
AFG3L2	GTEX-YFC4	0.744936	Brain_Cortex	47
AFG3L2	GTEX-YJ89	-0.0121684	Brain_Cortex	60
AFG3L2	GTEX-Z93S	0.862614	Brain_Cortex	52
AFG3L2	GTEX-ZAJG	-1.76437	Brain_Cortex	58
AFG3L2	GTEX-ZAK1	0.578233	Brain_Cortex	55
AFG3L2	GTEX-ZDXO	-0.0608781	Brain_Cortex	60
AFG3L2	GTEX-ZE7O	-0.744936	Brain_Cortex	57
AFG3L2	GTEX-ZF28	-0.493925	Brain_Cortex	69
AFG3L2	GTEX-ZUA1	1.52921	Brain_Cortex	46
AFG3L2	GTEX-ZVT3	-0.935531	Brain_Cortex	67
AFG3L2	GTEX-ZYFD	0.71319	Brain_Cortex	55
AFG3L2	GTEX-ZYY3	-1.32713	Brain_Cortex	67
AFG3L2	GTEX-ZZPT	-1.24375	Brain_Cortex	53
AFG3L2	GTEX-1192X	2.53131	Brain_Frontal_Cortex_BA9	55
AFG3L2	GTEX-11DYG	0.554049	Brain_Frontal_Cortex_BA9	63
AFG3L2	GTEX-11DZ1	-0.348756	Brain_Frontal_Cortex_BA9	58
AFG3L2	GTEX-11EI6	0.441169	Brain_Frontal_Cortex_BA9	62
AFG3L2	GTEX-11EMC	-0.521135	Brain_Frontal_Cortex_BA9	66
AFG3L2	GTEX-11GSP	-1.12317	Brain_Frontal_Cortex_BA9	66
AFG3L2	GTEX-11PRG	1.63393	Brain_Frontal_Cortex_BA9	54
AFG3L2	GTEX-11TTK	-0.50489	Brain_Frontal_Cortex_BA9	69
AFG3L2	GTEX-11TUW	-0.288809	Brain_Frontal_Cortex_BA9	66
AFG3L2	GTEX-11WQC	-1.04623	Brain_Frontal_Cortex_BA9	64
AFG3L2	GTEX-11WQK	-0.825494	Brain_Frontal_Cortex_BA9	55
AFG3L2	GTEX-11ZTS	-0.537519	Brain_Frontal_Cortex_BA9	67
AFG3L2	GTEX-12126	0.521135	Brain_Frontal_Cortex_BA9	23
AFG3L2	GTEX-12WSA	-0.604585	Brain_Frontal_Cortex_BA9	67
AFG3L2	GTEX-12WSE	1.8238	Brain_Frontal_Cortex_BA9	25
AFG3L2	GTEX-12WSF	0.288809	Brain_Frontal_Cortex_BA9	70
AFG3L2	GTEX-12WSH	-1.07117	Brain_Frontal_Cortex_BA9	59
AFG3L2	GTEX-12WSM	1.15035	Brain_Frontal_Cortex_BA9	63
AFG3L2	GTEX-12ZZW	-0.215285	Brain_Frontal_Cortex_BA9	57
AFG3L2	GTEX-12ZZX	0.710696	Brain_Frontal_Cortex_BA9	49
AFG3L2	GTEX-12ZZY	1.37074	Brain_Frontal_Cortex_BA9	64
AFG3L2	GTEX-12ZZZ	0.887147	Brain_Frontal_Cortex_BA9	64
AFG3L2	GTEX-1313W	1.53412	Brain_Frontal_Cortex_BA9	54
AFG3L2	GTEX-131XH	0.587574	Brain_Frontal_Cortex_BA9	53
AFG3L2	GTEX-131XW	-1.63393	Brain_Frontal_Cortex_BA9	51
AFG3L2	GTEX-131YS	1.1784	Brain_Frontal_Cortex_BA9	67
AFG3L2	GTEX-132Q8	0.348756	Brain_Frontal_Cortex_BA9	68
AFG3L2	GTEX-139TS	-0.729151	Brain_Frontal_Cortex_BA9	61
AFG3L2	GTEX-13CZV	-0.171747	Brain_Frontal_Cortex_BA9	64
AFG3L2	GTEX-13FHO	0.488776	Brain_Frontal_Cortex_BA9	61
AFG3L2	GTEX-13FLV	-0.887147	Brain_Frontal_Cortex_BA9	50
AFG3L2	GTEX-13FLW	0.0569997	Brain_Frontal_Cortex_BA9	57
AFG3L2	GTEX-13FTZ	-1.58206	Brain_Frontal_Cortex_BA9	67
AFG3L2	GTEX-13FXS	0.93019	Brain_Frontal_Cortex_BA9	59
AFG3L2	GTEX-13G51	0.244533	Brain_Frontal_Cortex_BA9	69
AFG3L2	GTEX-13IVO	-2.53131	Brain_Frontal_Cortex_BA9	70
AFG3L2	GTEX-13JUV	0.200731	Brain_Frontal_Cortex_BA9	46
AFG3L2	GTEX-13JVG	-0.379192	Brain_Frontal_Cortex_BA9	64
AFG3L2	GTEX-13N1W	-0.952371	Brain_Frontal_Cortex_BA9	70
AFG3L2	GTEX-13N2G	-0.710696	Brain_Frontal_Cortex_BA9	60
AFG3L2	GTEX-13NYB	-0.425524	Brain_Frontal_Cortex_BA9	49
AFG3L2	GTEX-13NZA	-1.33518	Brain_Frontal_Cortex_BA9	64
AFG3L2	GTEX-13O3O	-0.0569997	Brain_Frontal_Cortex_BA9	68
AFG3L2	GTEX-13O3Q	0.50489	Brain_Frontal_Cortex_BA9	53
AFG3L2	GTEX-13OVJ	-0.805633	Brain_Frontal_Cortex_BA9	55
AFG3L2	GTEX-13OVL	0.157311	Brain_Frontal_Cortex_BA9	50
AFG3L2	GTEX-13OW6	-0.570731	Brain_Frontal_Cortex_BA9	59
AFG3L2	GTEX-13OW7	-0.157311	Brain_Frontal_Cortex_BA9	53
AFG3L2	GTEX-13OW8	-0.200731	Brain_Frontal_Cortex_BA9	66
AFG3L2	GTEX-13QIC	0.0712713	Brain_Frontal_Cortex_BA9	65
AFG3L2	GTEX-13QJC	-0.0427396	Brain_Frontal_Cortex_BA9	68
AFG3L2	GTEX-13RTJ	0.825494	Brain_Frontal_Cortex_BA9	60
AFG3L2	GTEX-13S7M	0.570731	Brain_Frontal_Cortex_BA9	66
AFG3L2	GTEX-13SLW	-0.692479	Brain_Frontal_Cortex_BA9	70
AFG3L2	GTEX-13SLX	-0.0712713	Brain_Frontal_Cortex_BA9	57
AFG3L2	GTEX-13X6I	0.229884	Brain_Frontal_Cortex_BA9	65
AFG3L2	GTEX-13X6J	1.33518	Brain_Frontal_Cortex_BA9	56
AFG3L2	GTEX-13X6K	0.604585	Brain_Frontal_Cortex_BA9	61
AFG3L2	GTEX-1445S	-0.766831	Brain_Frontal_Cortex_BA9	64
AFG3L2	GTEX-145LU	-0.639147	Brain_Frontal_Cortex_BA9	50
AFG3L2	GTEX-145MG	2.27799	Brain_Frontal_Cortex_BA9	55
AFG3L2	GTEX-145MH	1.69062	Brain_Frontal_Cortex_BA9	57
AFG3L2	GTEX-145MI	-1.75333	Brain_Frontal_Cortex_BA9	68
AFG3L2	GTEX-14753	-0.554049	Brain_Frontal_Cortex_BA9	67
AFG3L2	GTEX-1477Z	-1.40814	Brain_Frontal_Cortex_BA9	65
AFG3L2	GTEX-147F4	-0.0998612	Brain_Frontal_Cortex_BA9	50
AFG3L2	GTEX-147GR	0.303691	Brain_Frontal_Cortex_BA9	65
AFG3L2	GTEX-14ASI	0.639147	Brain_Frontal_Cortex_BA9	61
AFG3L2	GTEX-14BIL	-0.363932	Brain_Frontal_Cortex_BA9	54
AFG3L2	GTEX-14BIN	0.259234	Brain_Frontal_Cortex_BA9	56
AFG3L2	GTEX-14C5O	-0.128533	Brain_Frontal_Cortex_BA9	65
AFG3L2	GTEX-14E6D	1.90471	Brain_Frontal_Cortex_BA9	53
AFG3L2	GTEX-14E7W	-0.0142427	Brain_Frontal_Cortex_BA9	70
AFG3L2	GTEX-14JIY	1.04623	Brain_Frontal_Cortex_BA9	63
AFG3L2	GTEX-14LZ3	-1.30122	Brain_Frontal_Cortex_BA9	69
AFG3L2	GTEX-14PJM	0.379192	Brain_Frontal_Cortex_BA9	59
AFG3L2	GTEX-14PJO	-1.44761	Brain_Frontal_Cortex_BA9	68
AFG3L2	GTEX-14PN4	1.40814	Brain_Frontal_Cortex_BA9	56
AFG3L2	GTEX-14PQA	-0.587574	Brain_Frontal_Cortex_BA9	59
AFG3L2	GTEX-15CHQ	0.363932	Brain_Frontal_Cortex_BA9	69
AFG3L2	GTEX-15DCD	1.02192	Brain_Frontal_Cortex_BA9	70
AFG3L2	GTEX-15DDE	-2.27799	Brain_Frontal_Cortex_BA9	56
AFG3L2	GTEX-15G19	-0.441169	Brain_Frontal_Cortex_BA9	68
AFG3L2	GTEX-15UF6	-1.1784	Brain_Frontal_Cortex_BA9	70
AFG3L2	GTEX-16GPK	-1.15035	Brain_Frontal_Cortex_BA9	69
AFG3L2	GTEX-16NPV	-2.11899	Brain_Frontal_Cortex_BA9	58
AFG3L2	GTEX-16XZZ	-0.114185	Brain_Frontal_Cortex_BA9	63
AFG3L2	GTEX-16YQH	0.472789	Brain_Frontal_Cortex_BA9	30
AFG3L2	GTEX-17EVP	0.409983	Brain_Frontal_Cortex_BA9	44
AFG3L2	GTEX-17F97	0.425524	Brain_Frontal_Cortex_BA9	57
AFG3L2	GTEX-17HII	-0.656716	Brain_Frontal_Cortex_BA9	57
AFG3L2	GTEX-17JCI	0.0855575	Brain_Frontal_Cortex_BA9	63
AFG3L2	GTEX-18464	0.805633	Brain_Frontal_Cortex_BA9	59
AFG3L2	GTEX-18A6Q	0.318639	Brain_Frontal_Cortex_BA9	62
AFG3L2	GTEX-1A3MX	0.114185	Brain_Frontal_Cortex_BA9	66
AFG3L2	GTEX-1A8G6	-0.845687	Brain_Frontal_Cortex_BA9	65
AFG3L2	GTEX-1B8L1	0.998201	Brain_Frontal_Cortex_BA9	64
AFG3L2	GTEX-1B8SF	-0.318639	Brain_Frontal_Cortex_BA9	61
AFG3L2	GTEX-1B933	0.729151	Brain_Frontal_Cortex_BA9	59
AFG3L2	GTEX-1B996	-0.456922	Brain_Frontal_Cortex_BA9	69
AFG3L2	GTEX-1BAJH	-0.97503	Brain_Frontal_Cortex_BA9	70
AFG3L2	GTEX-1C6VQ	-1.37074	Brain_Frontal_Cortex_BA9	58
AFG3L2	GTEX-1C6VR	-0.866231	Brain_Frontal_Cortex_BA9	65
AFG3L2	GTEX-1CB4G	0.456922	Brain_Frontal_Cortex_BA9	60
AFG3L2	GTEX-1CB4H	-0.67449	Brain_Frontal_Cortex_BA9	61
AFG3L2	GTEX-1CB4J	0	Brain_Frontal_Cortex_BA9	64
AFG3L2	GTEX-1E1VI	-0.273992	Brain_Frontal_Cortex_BA9	57
AFG3L2	GTEX-1EH9U	-0.747859	Brain_Frontal_Cortex_BA9	69
AFG3L2	GTEX-1EMGI	1.48947	Brain_Frontal_Cortex_BA9	65
AFG3L2	GTEX-1EX96	0.97503	Brain_Frontal_Cortex_BA9	58
AFG3L2	GTEX-1F48J	-0.142907	Brain_Frontal_Cortex_BA9	51
AFG3L2	GTEX-1F6I4	1.26871	Brain_Frontal_Cortex_BA9	60
AFG3L2	GTEX-1F6IF	0.908458	Brain_Frontal_Cortex_BA9	63
AFG3L2	GTEX-1F75W	-0.394541	Brain_Frontal_Cortex_BA9	66
AFG3L2	GTEX-1F7RK	1.12317	Brain_Frontal_Cortex_BA9	28
AFG3L2	GTEX-1GF9V	-0.244533	Brain_Frontal_Cortex_BA9	62
AFG3L2	GTEX-1GF9W	0.656716	Brain_Frontal_Cortex_BA9	63
AFG3L2	GTEX-1GMR8	0.33366	Brain_Frontal_Cortex_BA9	51
AFG3L2	GTEX-1GMRU	0.215285	Brain_Frontal_Cortex_BA9	59
AFG3L2	GTEX-1GN1U	-1.53412	Brain_Frontal_Cortex_BA9	53
AFG3L2	GTEX-1GN1V	-2.00042	Brain_Frontal_Cortex_BA9	63
AFG3L2	GTEX-1GN2E	-0.786084	Brain_Frontal_Cortex_BA9	68
AFG3L2	GTEX-1GN73	0.67449	Brain_Frontal_Cortex_BA9	66
AFG3L2	GTEX-1GTWX	0.171747	Brain_Frontal_Cortex_BA9	68
AFG3L2	GTEX-1GZ2Q	1.30122	Brain_Frontal_Cortex_BA9	41
AFG3L2	GTEX-1GZ4I	-0.186219	Brain_Frontal_Cortex_BA9	53
AFG3L2	GTEX-1ICLZ	0.186219	Brain_Frontal_Cortex_BA9	63
AFG3L2	GTEX-1LC47	-1.8238	Brain_Frontal_Cortex_BA9	64
AFG3L2	GTEX-N7MS	0.621773	Brain_Frontal_Cortex_BA9	61
AFG3L2	GTEX-N7MT	-0.33366	Brain_Frontal_Cortex_BA9	68
AFG3L2	GTEX-NL3H	0.0142427	Brain_Frontal_Cortex_BA9	60
AFG3L2	GTEX-NL4W	-1.02192	Brain_Frontal_Cortex_BA9	53
AFG3L2	GTEX-NPJ7	0.0427396	Brain_Frontal_Cortex_BA9	68
AFG3L2	GTEX-NPJ8	-1.20741	Brain_Frontal_Cortex_BA9	40
AFG3L2	GTEX-OHPN	-1.23748	Brain_Frontal_Cortex_BA9	61
AFG3L2	GTEX-OXRN	-0.908458	Brain_Frontal_Cortex_BA9	59
AFG3L2	GTEX-OXRO	-1.90471	Brain_Frontal_Cortex_BA9	62
AFG3L2	GTEX-P44G	1.0968	Brain_Frontal_Cortex_BA9	34
AFG3L2	GTEX-P44H	0.128533	Brain_Frontal_Cortex_BA9	43
AFG3L2	GTEX-PVOW	2.11899	Brain_Frontal_Cortex_BA9	40
AFG3L2	GTEX-Q2AG	1.20741	Brain_Frontal_Cortex_BA9	42
AFG3L2	GTEX-QDT8	0.866231	Brain_Frontal_Cortex_BA9	30
AFG3L2	GTEX-QMR6	0.747859	Brain_Frontal_Cortex_BA9	59
AFG3L2	GTEX-QVJO	1.23748	Brain_Frontal_Cortex_BA9	64
AFG3L2	GTEX-QVUS	-0.259234	Brain_Frontal_Cortex_BA9	69
AFG3L2	GTEX-S7SE	1.44761	Brain_Frontal_Cortex_BA9	58
AFG3L2	GTEX-T5JC	0.952371	Brain_Frontal_Cortex_BA9	27
AFG3L2	GTEX-T6MN	1.07117	Brain_Frontal_Cortex_BA9	51
AFG3L2	GTEX-TSE9	-0.303691	Brain_Frontal_Cortex_BA9	60
AFG3L2	GTEX-UTHO	-0.621773	Brain_Frontal_Cortex_BA9	68
AFG3L2	GTEX-WHSE	0.394541	Brain_Frontal_Cortex_BA9	20
AFG3L2	GTEX-WL46	2.00042	Brain_Frontal_Cortex_BA9	53
AFG3L2	GTEX-WVLH	1.75333	Brain_Frontal_Cortex_BA9	58
AFG3L2	GTEX-WWYW	-0.229884	Brain_Frontal_Cortex_BA9	52
AFG3L2	GTEX-WZTO	1.58206	Brain_Frontal_Cortex_BA9	44
AFG3L2	GTEX-X261	-1.69062	Brain_Frontal_Cortex_BA9	56
AFG3L2	GTEX-X4EP	-0.998201	Brain_Frontal_Cortex_BA9	63
AFG3L2	GTEX-X4XX	0.537519	Brain_Frontal_Cortex_BA9	69
AFG3L2	GTEX-X4XY	-1.0968	Brain_Frontal_Cortex_BA9	62
AFG3L2	GTEX-X585	0.786084	Brain_Frontal_Cortex_BA9	56
AFG3L2	GTEX-XLM4	0.273992	Brain_Frontal_Cortex_BA9	64
AFG3L2	GTEX-XMD1	-1.26871	Brain_Frontal_Cortex_BA9	67
AFG3L2	GTEX-Y8DK	0.692479	Brain_Frontal_Cortex_BA9	62
AFG3L2	GTEX-YFC4	0.766831	Brain_Frontal_Cortex_BA9	47
AFG3L2	GTEX-YJ89	0.845687	Brain_Frontal_Cortex_BA9	60
AFG3L2	GTEX-Z93S	-0.0284883	Brain_Frontal_Cortex_BA9	52
AFG3L2	GTEX-ZAB4	-0.472789	Brain_Frontal_Cortex_BA9	47
AFG3L2	GTEX-ZDXO	-0.409983	Brain_Frontal_Cortex_BA9	60
AFG3L2	GTEX-ZE7O	0.0284883	Brain_Frontal_Cortex_BA9	57
AFG3L2	GTEX-ZF28	-0.0855575	Brain_Frontal_Cortex_BA9	69
AFG3L2	GTEX-ZUA1	0.0998612	Brain_Frontal_Cortex_BA9	46
AFG3L2	GTEX-ZV68	-1.48947	Brain_Frontal_Cortex_BA9	57
AFG3L2	GTEX-ZVT3	-0.93019	Brain_Frontal_Cortex_BA9	67
AFG3L2	GTEX-ZVZQ	0.142907	Brain_Frontal_Cortex_BA9	62
AFG3L2	GTEX-ZXG5	-0.488776	Brain_Frontal_Cortex_BA9	66
AFG3L2	GTEX-11EI6	-1.45895	Brain_Hippocampus	62
AFG3L2	GTEX-11GS4	-0.15158	Brain_Hippocampus	61
AFG3L2	GTEX-11GSO	-0.244002	Brain_Hippocampus	61
AFG3L2	GTEX-11GSP	0.0151007	Brain_Hippocampus	66
AFG3L2	GTEX-11ONC	-0.0907253	Brain_Hippocampus	69
AFG3L2	GTEX-11TUW	-0.0302049	Brain_Hippocampus	66
AFG3L2	GTEX-11UD1	-0.386947	Brain_Hippocampus	44
AFG3L2	GTEX-11WQC	-1.5042	Brain_Hippocampus	64
AFG3L2	GTEX-11ZTS	-1.17258	Brain_Hippocampus	67
AFG3L2	GTEX-11ZVC	-0.338562	Brain_Hippocampus	56
AFG3L2	GTEX-1212Z	-0.762464	Brain_Hippocampus	66
AFG3L2	GTEX-12WSD	0.15158	Brain_Hippocampus	64
AFG3L2	GTEX-12WSE	1.08684	Brain_Hippocampus	25
AFG3L2	GTEX-12WSF	1.60527	Brain_Hippocampus	70
AFG3L2	GTEX-12WSH	-0.959416	Brain_Hippocampus	59
AFG3L2	GTEX-12WSM	-0.50372	Brain_Hippocampus	63
AFG3L2	GTEX-12ZZX	1.2349	Brain_Hippocampus	49
AFG3L2	GTEX-13112	0.0604375	Brain_Hippocampus	52
AFG3L2	GTEX-1313W	1.41651	Brain_Hippocampus	54
AFG3L2	GTEX-131XH	1.79729	Brain_Hippocampus	53
AFG3L2	GTEX-131YS	0.419708	Brain_Hippocampus	67
AFG3L2	GTEX-132Q8	-0.722675	Brain_Hippocampus	68
AFG3L2	GTEX-1399T	0.182205	Brain_Hippocampus	67
AFG3L2	GTEX-139TT	0.935758	Brain_Hippocampus	60
AFG3L2	GTEX-13CF2	-1.66263	Brain_Hippocampus	61
AFG3L2	GTEX-13FHO	-0.354597	Brain_Hippocampus	61
AFG3L2	GTEX-13FHP	-1.14306	Brain_Hippocampus	56
AFG3L2	GTEX-13FLW	1.05997	Brain_Hippocampus	57
AFG3L2	GTEX-13FTY	-1.97566	Brain_Hippocampus	49
AFG3L2	GTEX-13FXS	0.64632	Brain_Hippocampus	59
AFG3L2	GTEX-13G51	0.627822	Brain_Hippocampus	69
AFG3L2	GTEX-13JUV	1.33853	Brain_Hippocampus	46
AFG3L2	GTEX-13JVG	-1.08684	Brain_Hippocampus	64
AFG3L2	GTEX-13N1W	0.452925	Brain_Hippocampus	70
AFG3L2	GTEX-13N2G	0.19758	Brain_Hippocampus	60
AFG3L2	GTEX-13NYB	0.722675	Brain_Hippocampus	49
AFG3L2	GTEX-13NZ8	-1.60527	Brain_Hippocampus	69
AFG3L2	GTEX-13NZA	-0.912614	Brain_Hippocampus	64
AFG3L2	GTEX-13O3O	1.72606	Brain_Hippocampus	68
AFG3L2	GTEX-13O3Q	-0.228475	Brain_Hippocampus	53
AFG3L2	GTEX-13OVJ	0.338562	Brain_Hippocampus	55
AFG3L2	GTEX-13OVL	-0.322614	Brain_Hippocampus	50
AFG3L2	GTEX-13OW5	-0.82453	Brain_Hippocampus	62
AFG3L2	GTEX-13OW6	0.469721	Brain_Hippocampus	59
AFG3L2	GTEX-13OW7	-1.11451	Brain_Hippocampus	53
AFG3L2	GTEX-13OW8	-0.419708	Brain_Hippocampus	66
AFG3L2	GTEX-13PDP	-2.51073	Brain_Hippocampus	62
AFG3L2	GTEX-13QIC	-0.182205	Brain_Hippocampus	65
AFG3L2	GTEX-13QJC	-0.742423	Brain_Hippocampus	68
AFG3L2	GTEX-13RTJ	-0.0755727	Brain_Hippocampus	60
AFG3L2	GTEX-13RTL	-1.03385	Brain_Hippocampus	47
AFG3L2	GTEX-13S7M	0.306747	Brain_Hippocampus	66
AFG3L2	GTEX-13SLW	-0.935758	Brain_Hippocampus	70
AFG3L2	GTEX-13X6I	0.538312	Brain_Hippocampus	65
AFG3L2	GTEX-144GL	0.0302049	Brain_Hippocampus	57
AFG3L2	GTEX-145LU	-0.591453	Brain_Hippocampus	50
AFG3L2	GTEX-145MH	2.0953	Brain_Hippocampus	57
AFG3L2	GTEX-14ABY	1.5042	Brain_Hippocampus	59
AFG3L2	GTEX-14ASI	0.136323	Brain_Hippocampus	61
AFG3L2	GTEX-14BIM	-1.79729	Brain_Hippocampus	64
AFG3L2	GTEX-14C5O	1.17258	Brain_Hippocampus	65
AFG3L2	GTEX-14E6D	0.591453	Brain_Hippocampus	53
AFG3L2	GTEX-14E7W	0.0755727	Brain_Hippocampus	70
AFG3L2	GTEX-14JIY	0.520938	Brain_Hippocampus	63
AFG3L2	GTEX-14LLW	1.87903	Brain_Hippocampus	70
AFG3L2	GTEX-14LZ3	-1.26794	Brain_Hippocampus	69
AFG3L2	GTEX-14PJM	-0.469721	Brain_Hippocampus	59
AFG3L2	GTEX-14PJO	0.0907253	Brain_Hippocampus	68
AFG3L2	GTEX-14PN4	0.486651	Brain_Hippocampus	56
AFG3L2	GTEX-14PQA	-0.370724	Brain_Hippocampus	59
AFG3L2	GTEX-15CHQ	-0.889948	Brain_Hippocampus	69
AFG3L2	GTEX-15DCD	0.105899	Brain_Hippocampus	70
AFG3L2	GTEX-15ER7	0.803498	Brain_Hippocampus	28
AFG3L2	GTEX-15UF6	-0.803498	Brain_Hippocampus	70
AFG3L2	GTEX-16GPK	-0.538312	Brain_Hippocampus	69
AFG3L2	GTEX-16NPV	-1.41651	Brain_Hippocampus	58
AFG3L2	GTEX-16XZZ	0.762464	Brain_Hippocampus	63
AFG3L2	GTEX-16YQH	2.25559	Brain_Hippocampus	30
AFG3L2	GTEX-17EVP	0.228475	Brain_Hippocampus	44
AFG3L2	GTEX-17EVQ	-0.121097	Brain_Hippocampus	70
AFG3L2	GTEX-17F97	-1.20316	Brain_Hippocampus	57
AFG3L2	GTEX-17HHY	-0.19758	Brain_Hippocampus	59
AFG3L2	GTEX-17HII	-1.33853	Brain_Hippocampus	57
AFG3L2	GTEX-17JCI	0.213002	Brain_Hippocampus	63
AFG3L2	GTEX-17MF6	0	Brain_Hippocampus	48
AFG3L2	GTEX-183WM	-1.87903	Brain_Hippocampus	70
AFG3L2	GTEX-18A6Q	-0.683999	Brain_Hippocampus	62
AFG3L2	GTEX-1A32A	-0.520938	Brain_Hippocampus	55
AFG3L2	GTEX-1A3MX	-0.045316	Brain_Hippocampus	66
AFG3L2	GTEX-1A8G6	-0.306747	Brain_Hippocampus	65
AFG3L2	GTEX-1AX9I	0.983622	Brain_Hippocampus	68
AFG3L2	GTEX-1B8L1	0.665041	Brain_Hippocampus	64
AFG3L2	GTEX-1B8SF	-0.213002	Brain_Hippocampus	61
AFG3L2	GTEX-1B933	0.121097	Brain_Hippocampus	59
AFG3L2	GTEX-1B996	-0.403274	Brain_Hippocampus	69
AFG3L2	GTEX-1BAJH	-1.05997	Brain_Hippocampus	70
AFG3L2	GTEX-1C64N	-1.00842	Brain_Hippocampus	54
AFG3L2	GTEX-1C6VQ	-1.2349	Brain_Hippocampus	58
AFG3L2	GTEX-1C6VR	-0.64632	Brain_Hippocampus	65
AFG3L2	GTEX-1CB4G	0.166873	Brain_Hippocampus	60
AFG3L2	GTEX-1CB4J	0.782816	Brain_Hippocampus	64
AFG3L2	GTEX-1E1VI	-0.845933	Brain_Hippocampus	57
AFG3L2	GTEX-1E2YA	-0.275239	Brain_Hippocampus	51
AFG3L2	GTEX-1EH9U	-1.30243	Brain_Hippocampus	69
AFG3L2	GTEX-1EKGG	-0.0604375	Brain_Hippocampus	61
AFG3L2	GTEX-1EMGI	1.37647	Brain_Hippocampus	65
AFG3L2	GTEX-1EWIQ	-0.86773	Brain_Hippocampus	70
AFG3L2	GTEX-1EX96	0.573561	Brain_Hippocampus	58
AFG3L2	GTEX-1F48J	1.11451	Brain_Hippocampus	51
AFG3L2	GTEX-1F6I4	-0.436257	Brain_Hippocampus	60
AFG3L2	GTEX-1F6IF	0.683999	Brain_Hippocampus	63
AFG3L2	GTEX-1F75A	0.86773	Brain_Hippocampus	54
AFG3L2	GTEX-1F75W	-0.166873	Brain_Hippocampus	66
AFG3L2	GTEX-1GF9V	-0.627822	Brain_Hippocampus	62
AFG3L2	GTEX-1GF9W	1.30243	Brain_Hippocampus	63
AFG3L2	GTEX-1GMR8	0.436257	Brain_Hippocampus	51
AFG3L2	GTEX-1GN1U	-0.290957	Brain_Hippocampus	53
AFG3L2	GTEX-1GN2E	-1.55275	Brain_Hippocampus	68
AFG3L2	GTEX-1GN73	0.370724	Brain_Hippocampus	66
AFG3L2	GTEX-1GTWX	-0.452925	Brain_Hippocampus	68
AFG3L2	GTEX-1GZ2Q	0.912614	Brain_Hippocampus	41
AFG3L2	GTEX-1GZHY	-0.136323	Brain_Hippocampus	51
AFG3L2	GTEX-1ICLZ	0.959416	Brain_Hippocampus	63
AFG3L2	GTEX-1LB8K	0.354597	Brain_Hippocampus	52
AFG3L2	GTEX-1LG7Y	-0.0151007	Brain_Hippocampus	53
AFG3L2	GTEX-N7MS	0.889948	Brain_Hippocampus	61
AFG3L2	GTEX-N7MT	0.259589	Brain_Hippocampus	68
AFG3L2	GTEX-NL3H	-1.37647	Brain_Hippocampus	60
AFG3L2	GTEX-NPJ7	-0.259589	Brain_Hippocampus	68
AFG3L2	GTEX-NPJ8	-0.573561	Brain_Hippocampus	40
AFG3L2	GTEX-OHPN	-2.25559	Brain_Hippocampus	61
AFG3L2	GTEX-P44G	0.703205	Brain_Hippocampus	34
AFG3L2	GTEX-P44H	0.50372	Brain_Hippocampus	43
AFG3L2	GTEX-PVOW	1.14306	Brain_Hippocampus	40
AFG3L2	GTEX-PWO3	0.045316	Brain_Hippocampus	69
AFG3L2	GTEX-Q2AG	1.55275	Brain_Hippocampus	42
AFG3L2	GTEX-QDT8	0.55585	Brain_Hippocampus	30
AFG3L2	GTEX-QMR6	1.00842	Brain_Hippocampus	59
AFG3L2	GTEX-QVJO	0.386947	Brain_Hippocampus	64
AFG3L2	GTEX-QVUS	0.275239	Brain_Hippocampus	69
AFG3L2	GTEX-R55E	1.26794	Brain_Hippocampus	22
AFG3L2	GTEX-RNOR	2.51073	Brain_Hippocampus	52
AFG3L2	GTEX-S7SE	0.244002	Brain_Hippocampus	58
AFG3L2	GTEX-T5JC	0.322614	Brain_Hippocampus	27
AFG3L2	GTEX-T6MN	1.45895	Brain_Hippocampus	51
AFG3L2	GTEX-TSE9	0.290957	Brain_Hippocampus	60
AFG3L2	GTEX-UTHO	-0.486651	Brain_Hippocampus	68
AFG3L2	GTEX-WHSE	1.97566	Brain_Hippocampus	20
AFG3L2	GTEX-WL46	1.66263	Brain_Hippocampus	53
AFG3L2	GTEX-WVLH	-0.609537	Brain_Hippocampus	58
AFG3L2	GTEX-WWYW	0.82453	Brain_Hippocampus	52
AFG3L2	GTEX-WZTO	0.742423	Brain_Hippocampus	44
AFG3L2	GTEX-X4EP	-0.55585	Brain_Hippocampus	63
AFG3L2	GTEX-X4XX	-0.105899	Brain_Hippocampus	69
AFG3L2	GTEX-X585	1.03385	Brain_Hippocampus	56
AFG3L2	GTEX-XMD1	-0.665041	Brain_Hippocampus	67
AFG3L2	GTEX-Y8DK	-0.703205	Brain_Hippocampus	62
AFG3L2	GTEX-YFC4	1.20316	Brain_Hippocampus	47
AFG3L2	GTEX-YJ89	-0.782816	Brain_Hippocampus	60
AFG3L2	GTEX-ZAB4	0.609537	Brain_Hippocampus	47
AFG3L2	GTEX-ZDXO	0.845933	Brain_Hippocampus	60
AFG3L2	GTEX-ZE7O	-1.72606	Brain_Hippocampus	57
AFG3L2	GTEX-ZF28	-2.0953	Brain_Hippocampus	69
AFG3L2	GTEX-ZUA1	0.403274	Brain_Hippocampus	46
AFG3L2	GTEX-ZVZQ	-0.983622	Brain_Hippocampus	62
AFG3L2	GTEX-1192X	1.56767	Brain_Hypothalamus	55
AFG3L2	GTEX-11DYG	0.259406	Brain_Hypothalamus	63
AFG3L2	GTEX-11DZ1	0.2292	Brain_Hypothalamus	58
AFG3L2	GTEX-11EI6	-1.02769	Brain_Hypothalamus	62
AFG3L2	GTEX-11EMC	-1.51943	Brain_Hypothalamus	66
AFG3L2	GTEX-11GSP	-0.598198	Brain_Hypothalamus	66
AFG3L2	GTEX-11OF3	0.804596	Brain_Hypothalamus	63
AFG3L2	GTEX-11ONC	-0.414699	Brain_Hypothalamus	69
AFG3L2	GTEX-11TTK	0.688357	Brain_Hypothalamus	69
AFG3L2	GTEX-11WQC	-0.804596	Brain_Hypothalamus	64
AFG3L2	GTEX-11WQK	-1.39259	Brain_Hypothalamus	55
AFG3L2	GTEX-11ZTS	-0.932889	Brain_Hypothalamus	67
AFG3L2	GTEX-11ZUS	2.52119	Brain_Hypothalamus	37
AFG3L2	GTEX-12WSA	0.580758	Brain_Hypothalamus	67
AFG3L2	GTEX-12WSM	-0.563493	Brain_Hypothalamus	63
AFG3L2	GTEX-12ZZX	0.598198	Brain_Hypothalamus	49
AFG3L2	GTEX-13112	-0.76471	Brain_Hypothalamus	52
AFG3L2	GTEX-1313W	0.866958	Brain_Hypothalamus	54
AFG3L2	GTEX-131XH	1.22064	Brain_Hypothalamus	53
AFG3L2	GTEX-131XW	-1.61986	Brain_Hypothalamus	51
AFG3L2	GTEX-132Q8	-0.244275	Brain_Hypothalamus	68
AFG3L2	GTEX-1399T	0.784497	Brain_Hypothalamus	67
AFG3L2	GTEX-139TS	-1.19033	Brain_Hypothalamus	61
AFG3L2	GTEX-13CF2	0.398776	Brain_Hypothalamus	61
AFG3L2	GTEX-13CIG	0.546394	Brain_Hypothalamus	59
AFG3L2	GTEX-13FLV	0.336038	Brain_Hypothalamus	50
AFG3L2	GTEX-13FLW	-0.382953	Brain_Hypothalamus	57
AFG3L2	GTEX-13FXS	-0.398776	Brain_Hypothalamus	59
AFG3L2	GTEX-13G51	1.43234	Brain_Hypothalamus	69
AFG3L2	GTEX-13IVO	-1.89209	Brain_Hypothalamus	70
AFG3L2	GTEX-13JVG	-1.10535	Brain_Hypothalamus	64
AFG3L2	GTEX-13N1W	0.745217	Brain_Hypothalamus	70
AFG3L2	GTEX-13NYB	0.888505	Brain_Hypothalamus	49
AFG3L2	GTEX-13NZ8	-2.26697	Brain_Hypothalamus	69
AFG3L2	GTEX-13NZA	-0.110162	Brain_Hypothalamus	64
AFG3L2	GTEX-13O3O	-0.529453	Brain_Hypothalamus	68
AFG3L2	GTEX-13O3Q	1.3191	Brain_Hypothalamus	53
AFG3L2	GTEX-13OVH	-0.259406	Brain_Hypothalamus	70
AFG3L2	GTEX-13OVJ	-0.320568	Brain_Hypothalamus	55
AFG3L2	GTEX-13OVL	0.00732939	Brain_Hypothalamus	50
AFG3L2	GTEX-13OW5	-1.07874	Brain_Hypothalamus	62
AFG3L2	GTEX-13OW6	0.615822	Brain_Hypothalamus	59
AFG3L2	GTEX-13OW7	0.446867	Brain_Hypothalamus	53
AFG3L2	GTEX-13OW8	-1.47449	Brain_Hypothalamus	66
AFG3L2	GTEX-13PDP	-1.98825	Brain_Hypothalamus	62
AFG3L2	GTEX-13QIC	1.10535	Brain_Hypothalamus	65
AFG3L2	GTEX-13QJC	-1.13277	Brain_Hypothalamus	68
AFG3L2	GTEX-13RTJ	0.414699	Brain_Hypothalamus	60
AFG3L2	GTEX-13SLW	-0.00732939	Brain_Hypothalamus	70
AFG3L2	GTEX-13SLX	0.244275	Brain_Hypothalamus	57
AFG3L2	GTEX-13X6I	0.0219897	Brain_Hypothalamus	65
AFG3L2	GTEX-13X6J	0.289852	Brain_Hypothalamus	56
AFG3L2	GTEX-13X6K	1.73993	Brain_Hypothalamus	61
AFG3L2	GTEX-1445S	-0.651661	Brain_Hypothalamus	64
AFG3L2	GTEX-144GL	-1.00315	Brain_Hypothalamus	57
AFG3L2	GTEX-145LU	0.367226	Brain_Hypothalamus	50
AFG3L2	GTEX-145MH	0.825026	Brain_Hypothalamus	57
AFG3L2	GTEX-145MI	-2.52119	Brain_Hypothalamus	68
AFG3L2	GTEX-14753	-1.67687	Brain_Hypothalamus	67
AFG3L2	GTEX-1477Z	-1.25212	Brain_Hypothalamus	65
AFG3L2	GTEX-147F4	-0.13971	Brain_Hypothalamus	50
AFG3L2	GTEX-14ASI	0.13971	Brain_Hypothalamus	61
AFG3L2	GTEX-14BIL	-0.367226	Brain_Hypothalamus	54
AFG3L2	GTEX-14C5O	1.13277	Brain_Hypothalamus	65
AFG3L2	GTEX-14JIY	1.28489	Brain_Hypothalamus	63
AFG3L2	GTEX-14LLW	1.05288	Brain_Hypothalamus	70
AFG3L2	GTEX-14LZ3	-1.3191	Brain_Hypothalamus	69
AFG3L2	GTEX-14PJM	-0.0219897	Brain_Hypothalamus	59
AFG3L2	GTEX-14PJO	-0.0366548	Brain_Hypothalamus	68
AFG3L2	GTEX-14PN4	1.16107	Brain_Hypothalamus	56
AFG3L2	GTEX-14PQA	-0.63364	Brain_Hypothalamus	59
AFG3L2	GTEX-15CHQ	-0.184271	Brain_Hypothalamus	69
AFG3L2	GTEX-15DCD	-0.446867	Brain_Hypothalamus	70
AFG3L2	GTEX-15ER7	0.845806	Brain_Hypothalamus	28
AFG3L2	GTEX-15G19	-0.845806	Brain_Hypothalamus	68
AFG3L2	GTEX-16GPK	-0.479506	Brain_Hypothalamus	69
AFG3L2	GTEX-16NPV	-0.336038	Brain_Hypothalamus	58
AFG3L2	GTEX-16XZZ	-0.910473	Brain_Hypothalamus	63
AFG3L2	GTEX-16YQH	2.10734	Brain_Hypothalamus	30
AFG3L2	GTEX-17EVP	0.529453	Brain_Hypothalamus	44
AFG3L2	GTEX-17EVQ	-0.430727	Brain_Hypothalamus	70
AFG3L2	GTEX-17F97	-0.124923	Brain_Hypothalamus	57
AFG3L2	GTEX-17HII	0.0954258	Brain_Hypothalamus	57
AFG3L2	GTEX-183WM	-1.35493	Brain_Hypothalamus	70
AFG3L2	GTEX-18464	0.563493	Brain_Hypothalamus	59
AFG3L2	GTEX-18465	-0.707055	Brain_Hypothalamus	56
AFG3L2	GTEX-1A3MX	1.25212	Brain_Hypothalamus	66
AFG3L2	GTEX-1A8G6	0.274597	Brain_Hypothalamus	65
AFG3L2	GTEX-1A8G7	-0.669896	Brain_Hypothalamus	69
AFG3L2	GTEX-1AX9I	0.651661	Brain_Hypothalamus	68
AFG3L2	GTEX-1B8L1	1.39259	Brain_Hypothalamus	64
AFG3L2	GTEX-1B8SF	-0.955784	Brain_Hypothalamus	61
AFG3L2	GTEX-1B8SG	-0.512663	Brain_Hypothalamus	50
AFG3L2	GTEX-1B933	0.979191	Brain_Hypothalamus	59
AFG3L2	GTEX-1B996	0.496016	Brain_Hypothalamus	69
AFG3L2	GTEX-1BAJH	0.169381	Brain_Hypothalamus	70
AFG3L2	GTEX-1C64N	-1.73993	Brain_Hypothalamus	54
AFG3L2	GTEX-1C6VR	0.932889	Brain_Hypothalamus	65
AFG3L2	GTEX-1C6WA	1.67687	Brain_Hypothalamus	61
AFG3L2	GTEX-1CAMQ	-1.22064	Brain_Hypothalamus	48
AFG3L2	GTEX-1CB4G	-0.688357	Brain_Hypothalamus	60
AFG3L2	GTEX-1CB4H	-1.28489	Brain_Hypothalamus	61
AFG3L2	GTEX-1CB4J	-0.888505	Brain_Hypothalamus	64
AFG3L2	GTEX-1E1VI	0.63364	Brain_Hypothalamus	57
AFG3L2	GTEX-1E2YA	-0.784497	Brain_Hypothalamus	51
AFG3L2	GTEX-1EMGI	0.512663	Brain_Hypothalamus	65
AFG3L2	GTEX-1F48J	0.382953	Brain_Hypothalamus	51
AFG3L2	GTEX-1F52S	-1.56767	Brain_Hypothalamus	62
AFG3L2	GTEX-1F6I4	-0.745217	Brain_Hypothalamus	60
AFG3L2	GTEX-1F6IF	0.707055	Brain_Hypothalamus	63
AFG3L2	GTEX-1F75A	-0.214177	Brain_Hypothalamus	54
AFG3L2	GTEX-1F75W	0.351589	Brain_Hypothalamus	66
AFG3L2	GTEX-1F88E	-0.289852	Brain_Hypothalamus	66
AFG3L2	GTEX-1GF9V	1.00315	Brain_Hypothalamus	62
AFG3L2	GTEX-1GF9W	-0.0807101	Brain_Hypothalamus	63
AFG3L2	GTEX-1GMR8	0.463125	Brain_Hypothalamus	51
AFG3L2	GTEX-1GN1U	0.184271	Brain_Hypothalamus	53
AFG3L2	GTEX-1GN1V	-1.43234	Brain_Hypothalamus	63
AFG3L2	GTEX-1GN2E	-0.546394	Brain_Hypothalamus	68
AFG3L2	GTEX-1GN73	0.76471	Brain_Hypothalamus	66
AFG3L2	GTEX-1GTWX	1.61986	Brain_Hypothalamus	68
AFG3L2	GTEX-1GZ2Q	0.479506	Brain_Hypothalamus	41
AFG3L2	GTEX-1GZ4I	-0.726004	Brain_Hypothalamus	53
AFG3L2	GTEX-1GZHY	-0.463125	Brain_Hypothalamus	51
AFG3L2	GTEX-1ICLZ	-0.0660118	Brain_Hypothalamus	63
AFG3L2	GTEX-1RLM8	0.669896	Brain_Hypothalamus	57
AFG3L2	GTEX-N7MS	0.0660118	Brain_Hypothalamus	61
AFG3L2	GTEX-N7MT	-0.0513278	Brain_Hypothalamus	68
AFG3L2	GTEX-NL3H	-1.16107	Brain_Hypothalamus	60
AFG3L2	GTEX-NL4W	-0.199201	Brain_Hypothalamus	53
AFG3L2	GTEX-NPJ7	0.955784	Brain_Hypothalamus	68
AFG3L2	GTEX-NPJ8	0.726004	Brain_Hypothalamus	40
AFG3L2	GTEX-OHPN	-0.351589	Brain_Hypothalamus	61
AFG3L2	GTEX-OXRN	-1.81078	Brain_Hypothalamus	59
AFG3L2	GTEX-P44H	1.07874	Brain_Hypothalamus	43
AFG3L2	GTEX-PWO3	0.214177	Brain_Hypothalamus	69
AFG3L2	GTEX-Q2AG	-0.0954258	Brain_Hypothalamus	42
AFG3L2	GTEX-QDT8	0.199201	Brain_Hypothalamus	30
AFG3L2	GTEX-QMR6	2.26697	Brain_Hypothalamus	59
AFG3L2	GTEX-QVJO	0.320568	Brain_Hypothalamus	64
AFG3L2	GTEX-QVUS	1.47449	Brain_Hypothalamus	69
AFG3L2	GTEX-R55E	0.124923	Brain_Hypothalamus	22
AFG3L2	GTEX-RNOR	0.305174	Brain_Hypothalamus	52
AFG3L2	GTEX-RU72	0.0366548	Brain_Hypothalamus	59
AFG3L2	GTEX-S7SE	1.35493	Brain_Hypothalamus	58
AFG3L2	GTEX-T5JC	1.89209	Brain_Hypothalamus	27
AFG3L2	GTEX-T6MN	0.430727	Brain_Hypothalamus	51
AFG3L2	GTEX-TSE9	0.0513278	Brain_Hypothalamus	60
AFG3L2	GTEX-WHSE	0.910473	Brain_Hypothalamus	20
AFG3L2	GTEX-WVLH	-0.580758	Brain_Hypothalamus	58
AFG3L2	GTEX-WWYW	-0.615822	Brain_Hypothalamus	52
AFG3L2	GTEX-WZTO	1.19033	Brain_Hypothalamus	44
AFG3L2	GTEX-X261	1.02769	Brain_Hypothalamus	56
AFG3L2	GTEX-X4EP	-0.2292	Brain_Hypothalamus	63
AFG3L2	GTEX-X4XX	0.0807101	Brain_Hypothalamus	69
AFG3L2	GTEX-X4XY	-0.825026	Brain_Hypothalamus	62
AFG3L2	GTEX-X585	1.81078	Brain_Hypothalamus	56
AFG3L2	GTEX-XLM4	-0.169381	Brain_Hypothalamus	64
AFG3L2	GTEX-XMD1	-0.979191	Brain_Hypothalamus	67
AFG3L2	GTEX-Y8DK	-1.05288	Brain_Hypothalamus	62
AFG3L2	GTEX-YFC4	0.154529	Brain_Hypothalamus	47
AFG3L2	GTEX-YJ89	-0.305174	Brain_Hypothalamus	60
AFG3L2	GTEX-Z93S	1.51943	Brain_Hypothalamus	52
AFG3L2	GTEX-ZAB4	-0.274597	Brain_Hypothalamus	47
AFG3L2	GTEX-ZDXO	0.110162	Brain_Hypothalamus	60
AFG3L2	GTEX-ZF28	-2.10734	Brain_Hypothalamus	69
AFG3L2	GTEX-ZUA1	1.98825	Brain_Hypothalamus	46
AFG3L2	GTEX-ZVT3	-0.496016	Brain_Hypothalamus	67
AFG3L2	GTEX-ZVZQ	-0.866958	Brain_Hypothalamus	62
AFG3L2	GTEX-ZXG5	-0.154529	Brain_Hypothalamus	66
AFG3L2	GTEX-1192X	0.372716	Brain_Nucleus_accumbens_basal_ganglia	55
AFG3L2	GTEX-11DYG	0.24316	Brain_Nucleus_accumbens_basal_ganglia	63
AFG3L2	GTEX-11DZ1	-0.0803479	Brain_Nucleus_accumbens_basal_ganglia	58
AFG3L2	GTEX-11GSP	-0.551515	Brain_Nucleus_accumbens_basal_ganglia	66
AFG3L2	GTEX-11NUK	0.565949	Brain_Nucleus_accumbens_basal_ganglia	53
AFG3L2	GTEX-11NV4	0.268678	Brain_Nucleus_accumbens_basal_ganglia	64
AFG3L2	GTEX-11O72	-0.750088	Brain_Nucleus_accumbens_basal_ganglia	48
AFG3L2	GTEX-11OF3	0.294373	Brain_Nucleus_accumbens_basal_ganglia	63
AFG3L2	GTEX-11ONC	-0.580502	Brain_Nucleus_accumbens_basal_ganglia	69
AFG3L2	GTEX-11PRG	-0.0432312	Brain_Nucleus_accumbens_basal_ganglia	54
AFG3L2	GTEX-11TTK	-0.217798	Brain_Nucleus_accumbens_basal_ganglia	69
AFG3L2	GTEX-11WQC	-0.906763	Brain_Nucleus_accumbens_basal_ganglia	64
AFG3L2	GTEX-12584	-1.65206	Brain_Nucleus_accumbens_basal_ganglia	42
AFG3L2	GTEX-12WSD	-0.0555943	Brain_Nucleus_accumbens_basal_ganglia	64
AFG3L2	GTEX-12WSE	-0.45342	Brain_Nucleus_accumbens_basal_ganglia	25
AFG3L2	GTEX-12WSF	0.167477	Brain_Nucleus_accumbens_basal_ganglia	70
AFG3L2	GTEX-12WSH	-0.268678	Brain_Nucleus_accumbens_basal_ganglia	59
AFG3L2	GTEX-12WSM	-1.02488	Brain_Nucleus_accumbens_basal_ganglia	63
AFG3L2	GTEX-12ZZW	-1.15937	Brain_Nucleus_accumbens_basal_ganglia	57
AFG3L2	GTEX-12ZZX	0.670619	Brain_Nucleus_accumbens_basal_ganglia	49
AFG3L2	GTEX-12ZZY	-0.154967	Brain_Nucleus_accumbens_basal_ganglia	64
AFG3L2	GTEX-12ZZZ	0.006174	Brain_Nucleus_accumbens_basal_ganglia	64
AFG3L2	GTEX-13112	-0.359512	Brain_Nucleus_accumbens_basal_ganglia	52
AFG3L2	GTEX-1313W	1.41307	Brain_Nucleus_accumbens_basal_ganglia	54
AFG3L2	GTEX-131XH	0.94467	Brain_Nucleus_accumbens_basal_ganglia	53
AFG3L2	GTEX-131XW	-0.294373	Brain_Nucleus_accumbens_basal_ganglia	51
AFG3L2	GTEX-132Q8	0.105151	Brain_Nucleus_accumbens_basal_ganglia	68
AFG3L2	GTEX-1399T	-0.205171	Brain_Nucleus_accumbens_basal_ganglia	67
AFG3L2	GTEX-139TS	-1.38032	Brain_Nucleus_accumbens_basal_ganglia	61
AFG3L2	GTEX-139TT	0.399323	Brain_Nucleus_accumbens_basal_ganglia	60
AFG3L2	GTEX-13FHO	-0.320264	Brain_Nucleus_accumbens_basal_ganglia	61
AFG3L2	GTEX-13FHP	-0.92555	Brain_Nucleus_accumbens_basal_ganglia	56
AFG3L2	GTEX-13FLV	0.0555943	Brain_Nucleus_accumbens_basal_ganglia	50
AFG3L2	GTEX-13FLW	0.783221	Brain_Nucleus_accumbens_basal_ganglia	57
AFG3L2	GTEX-13FXS	0.192577	Brain_Nucleus_accumbens_basal_ganglia	59
AFG3L2	GTEX-13G51	0.217798	Brain_Nucleus_accumbens_basal_ganglia	69
AFG3L2	GTEX-13IVO	-2.58097	Brain_Nucleus_accumbens_basal_ganglia	70
AFG3L2	GTEX-13JUV	-0.717758	Brain_Nucleus_accumbens_basal_ganglia	46
AFG3L2	GTEX-13JVG	-0.800113	Brain_Nucleus_accumbens_basal_ganglia	64
AFG3L2	GTEX-13N1W	-0.167477	Brain_Nucleus_accumbens_basal_ganglia	70
AFG3L2	GTEX-13N2G	0.467148	Brain_Nucleus_accumbens_basal_ganglia	60
AFG3L2	GTEX-13NYB	-0.0927422	Brain_Nucleus_accumbens_basal_ganglia	49
AFG3L2	GTEX-13O3O	0.0927422	Brain_Nucleus_accumbens_basal_ganglia	68
AFG3L2	GTEX-13O3Q	0.701873	Brain_Nucleus_accumbens_basal_ganglia	53
AFG3L2	GTEX-13OVH	-1.1123	Brain_Nucleus_accumbens_basal_ganglia	70
AFG3L2	GTEX-13OVJ	-0.385986	Brain_Nucleus_accumbens_basal_ganglia	55
AFG3L2	GTEX-13OVL	1.13552	Brain_Nucleus_accumbens_basal_ganglia	50
AFG3L2	GTEX-13OW5	-0.670619	Brain_Nucleus_accumbens_basal_ganglia	62
AFG3L2	GTEX-13OW6	0.508878	Brain_Nucleus_accumbens_basal_ganglia	59
AFG3L2	GTEX-13OW8	-0.94467	Brain_Nucleus_accumbens_basal_ganglia	66
AFG3L2	GTEX-13PDP	-2.33193	Brain_Nucleus_accumbens_basal_ganglia	62
AFG3L2	GTEX-13PL6	-1.34899	Brain_Nucleus_accumbens_basal_ganglia	44
AFG3L2	GTEX-13QJC	-0.537195	Brain_Nucleus_accumbens_basal_ganglia	68
AFG3L2	GTEX-13RTJ	1.02488	Brain_Nucleus_accumbens_basal_ganglia	60
AFG3L2	GTEX-13S7M	-0.105151	Brain_Nucleus_accumbens_basal_ganglia	66
AFG3L2	GTEX-13SLW	-0.834604	Brain_Nucleus_accumbens_basal_ganglia	70
AFG3L2	GTEX-13SLX	0.750088	Brain_Nucleus_accumbens_basal_ganglia	57
AFG3L2	GTEX-13VXU	1.56226	Brain_Nucleus_accumbens_basal_ganglia	58
AFG3L2	GTEX-13X6J	2.58097	Brain_Nucleus_accumbens_basal_ganglia	56
AFG3L2	GTEX-13X6K	0.640008	Brain_Nucleus_accumbens_basal_ganglia	61
AFG3L2	GTEX-1445S	-0.766549	Brain_Nucleus_accumbens_basal_ganglia	64
AFG3L2	GTEX-144GL	-0.522984	Brain_Nucleus_accumbens_basal_ganglia	57
AFG3L2	GTEX-145LU	-1.20916	Brain_Nucleus_accumbens_basal_ganglia	50
AFG3L2	GTEX-145MH	1.70246	Brain_Nucleus_accumbens_basal_ganglia	57
AFG3L2	GTEX-145MI	-1.31893	Brain_Nucleus_accumbens_basal_ganglia	68
AFG3L2	GTEX-14753	-2.17598	Brain_Nucleus_accumbens_basal_ganglia	67
AFG3L2	GTEX-147F4	-0.0185229	Brain_Nucleus_accumbens_basal_ganglia	50
AFG3L2	GTEX-147GR	-0.439777	Brain_Nucleus_accumbens_basal_ganglia	65
AFG3L2	GTEX-14ABY	0.766549	Brain_Nucleus_accumbens_basal_ganglia	59
AFG3L2	GTEX-14ASI	-0.281502	Brain_Nucleus_accumbens_basal_ganglia	61
AFG3L2	GTEX-14BIM	0.333289	Brain_Nucleus_accumbens_basal_ganglia	64
AFG3L2	GTEX-14BIN	0.655237	Brain_Nucleus_accumbens_basal_ganglia	56
AFG3L2	GTEX-14BMV	1.20916	Brain_Nucleus_accumbens_basal_ganglia	53
AFG3L2	GTEX-14C5O	0.595179	Brain_Nucleus_accumbens_basal_ganglia	65
AFG3L2	GTEX-14E7W	1.52172	Brain_Nucleus_accumbens_basal_ganglia	70
AFG3L2	GTEX-14JG1	0.852226	Brain_Nucleus_accumbens_basal_ganglia	48
AFG3L2	GTEX-14JIY	1.26215	Brain_Nucleus_accumbens_basal_ganglia	63
AFG3L2	GTEX-14LZ3	-0.624926	Brain_Nucleus_accumbens_basal_ganglia	69
AFG3L2	GTEX-14PJM	1.96632	Brain_Nucleus_accumbens_basal_ganglia	59
AFG3L2	GTEX-14PN4	1.23522	Brain_Nucleus_accumbens_basal_ganglia	56
AFG3L2	GTEX-14PQA	-0.964141	Brain_Nucleus_accumbens_basal_ganglia	59
AFG3L2	GTEX-15CHQ	0.494873	Brain_Nucleus_accumbens_basal_ganglia	69
AFG3L2	GTEX-15DCD	-0.117576	Brain_Nucleus_accumbens_basal_ganglia	70
AFG3L2	GTEX-15DYW	0.480964	Brain_Nucleus_accumbens_basal_ganglia	64
AFG3L2	GTEX-15EO6	-0.192577	Brain_Nucleus_accumbens_basal_ganglia	56
AFG3L2	GTEX-15ER7	1.1123	Brain_Nucleus_accumbens_basal_ganglia	28
AFG3L2	GTEX-15G19	-1.81865	Brain_Nucleus_accumbens_basal_ganglia	68
AFG3L2	GTEX-15RJE	2.17598	Brain_Nucleus_accumbens_basal_ganglia	48
AFG3L2	GTEX-16XZZ	-1.23522	Brain_Nucleus_accumbens_basal_ganglia	63
AFG3L2	GTEX-16YQH	2.33193	Brain_Nucleus_accumbens_basal_ganglia	30
AFG3L2	GTEX-17EVP	1.48354	Brain_Nucleus_accumbens_basal_ganglia	44
AFG3L2	GTEX-17EVQ	-1.70246	Brain_Nucleus_accumbens_basal_ganglia	70
AFG3L2	GTEX-17F97	-0.180012	Brain_Nucleus_accumbens_basal_ganglia	57
AFG3L2	GTEX-17HHY	0.142482	Brain_Nucleus_accumbens_basal_ganglia	59
AFG3L2	GTEX-17JCI	-0.565949	Brain_Nucleus_accumbens_basal_ganglia	63
AFG3L2	GTEX-17MF6	-0.142482	Brain_Nucleus_accumbens_basal_ganglia	48
AFG3L2	GTEX-183WM	-0.640008	Brain_Nucleus_accumbens_basal_ganglia	70
AFG3L2	GTEX-18464	1.31893	Brain_Nucleus_accumbens_basal_ganglia	59
AFG3L2	GTEX-18465	-0.655237	Brain_Nucleus_accumbens_basal_ganglia	56
AFG3L2	GTEX-18A6Q	0.0185229	Brain_Nucleus_accumbens_basal_ganglia	62
AFG3L2	GTEX-1A3MX	1.06757	Brain_Nucleus_accumbens_basal_ganglia	66
AFG3L2	GTEX-1A8G6	-1.13552	Brain_Nucleus_accumbens_basal_ganglia	65
AFG3L2	GTEX-1AX9I	0.580502	Brain_Nucleus_accumbens_basal_ganglia	68
AFG3L2	GTEX-1B8L1	1.44741	Brain_Nucleus_accumbens_basal_ganglia	64
AFG3L2	GTEX-1B8SF	0.117576	Brain_Nucleus_accumbens_basal_ganglia	61
AFG3L2	GTEX-1B933	0.983984	Brain_Nucleus_accumbens_basal_ganglia	59
AFG3L2	GTEX-1B996	1.38032	Brain_Nucleus_accumbens_basal_ganglia	69
AFG3L2	GTEX-1BAJH	-0.888291	Brain_Nucleus_accumbens_basal_ganglia	70
AFG3L2	GTEX-1C64N	-1.60554	Brain_Nucleus_accumbens_basal_ganglia	54
AFG3L2	GTEX-1C6VR	-0.130019	Brain_Nucleus_accumbens_basal_ganglia	65
AFG3L2	GTEX-1C6WA	0.537195	Brain_Nucleus_accumbens_basal_ganglia	61
AFG3L2	GTEX-1CB4G	-0.333289	Brain_Nucleus_accumbens_basal_ganglia	60
AFG3L2	GTEX-1CB4H	-1.41307	Brain_Nucleus_accumbens_basal_ganglia	61
AFG3L2	GTEX-1CB4J	0.180012	Brain_Nucleus_accumbens_basal_ganglia	64
AFG3L2	GTEX-1E1VI	-0.701873	Brain_Nucleus_accumbens_basal_ganglia	57
AFG3L2	GTEX-1E2YA	-1.52172	Brain_Nucleus_accumbens_basal_ganglia	51
AFG3L2	GTEX-1EH9U	-1.00422	Brain_Nucleus_accumbens_basal_ganglia	69
AFG3L2	GTEX-1EKGG	1.08966	Brain_Nucleus_accumbens_basal_ganglia	61
AFG3L2	GTEX-1EMGI	0.800113	Brain_Nucleus_accumbens_basal_ganglia	65
AFG3L2	GTEX-1EWIQ	-2.05989	Brain_Nucleus_accumbens_basal_ganglia	70
AFG3L2	GTEX-1EX96	0.23046	Brain_Nucleus_accumbens_basal_ganglia	58
AFG3L2	GTEX-1F48J	-0.609985	Brain_Nucleus_accumbens_basal_ganglia	51
AFG3L2	GTEX-1F6I4	0.0803479	Brain_Nucleus_accumbens_basal_ganglia	60
AFG3L2	GTEX-1F6IF	0.964141	Brain_Nucleus_accumbens_basal_ganglia	63
AFG3L2	GTEX-1F75A	1.75759	Brain_Nucleus_accumbens_basal_ganglia	54
AFG3L2	GTEX-1F75B	-1.88735	Brain_Nucleus_accumbens_basal_ganglia	57
AFG3L2	GTEX-1F75W	0.426216	Brain_Nucleus_accumbens_basal_ganglia	66
AFG3L2	GTEX-1F7RK	1.00422	Brain_Nucleus_accumbens_basal_ganglia	28
AFG3L2	GTEX-1F88E	-1.96632	Brain_Nucleus_accumbens_basal_ganglia	66
AFG3L2	GTEX-1GF9V	0.154967	Brain_Nucleus_accumbens_basal_ganglia	62
AFG3L2	GTEX-1GF9W	0.205171	Brain_Nucleus_accumbens_basal_ganglia	63
AFG3L2	GTEX-1GMR8	-0.255898	Brain_Nucleus_accumbens_basal_ganglia	51
AFG3L2	GTEX-1GMRU	-1.29002	Brain_Nucleus_accumbens_basal_ganglia	59
AFG3L2	GTEX-1GN1U	0.281502	Brain_Nucleus_accumbens_basal_ganglia	53
AFG3L2	GTEX-1GN2E	-0.983984	Brain_Nucleus_accumbens_basal_ganglia	68
AFG3L2	GTEX-1GN73	2.05989	Brain_Nucleus_accumbens_basal_ganglia	66
AFG3L2	GTEX-1GTWX	0.522984	Brain_Nucleus_accumbens_basal_ganglia	68
AFG3L2	GTEX-1GZ2Q	-0.412732	Brain_Nucleus_accumbens_basal_ganglia	41
AFG3L2	GTEX-1GZ4I	0.609985	Brain_Nucleus_accumbens_basal_ganglia	53
AFG3L2	GTEX-1GZHY	-1.06757	Brain_Nucleus_accumbens_basal_ganglia	51
AFG3L2	GTEX-1ICLZ	0.888291	Brain_Nucleus_accumbens_basal_ganglia	63
AFG3L2	GTEX-1JMLX	1.29002	Brain_Nucleus_accumbens_basal_ganglia	58
AFG3L2	GTEX-1LB8K	-0.817237	Brain_Nucleus_accumbens_basal_ganglia	52
AFG3L2	GTEX-1LC47	-1.56226	Brain_Nucleus_accumbens_basal_ganglia	64
AFG3L2	GTEX-1LH75	0.686162	Brain_Nucleus_accumbens_basal_ganglia	52
AFG3L2	GTEX-1LVA9	-0.426216	Brain_Nucleus_accumbens_basal_ganglia	56
AFG3L2	GTEX-1LVAO	1.88735	Brain_Nucleus_accumbens_basal_ganglia	67
AFG3L2	GTEX-1MA7X	-0.23046	Brain_Nucleus_accumbens_basal_ganglia	62
AFG3L2	GTEX-1MJK2	0.906763	Brain_Nucleus_accumbens_basal_ganglia	57
AFG3L2	GTEX-1N2DW	-0.372716	Brain_Nucleus_accumbens_basal_ganglia	58
AFG3L2	GTEX-1OJC4	1.65206	Brain_Nucleus_accumbens_basal_ganglia	57
AFG3L2	GTEX-1R46S	-1.44741	Brain_Nucleus_accumbens_basal_ganglia	65
AFG3L2	GTEX-1RLM8	-1.48354	Brain_Nucleus_accumbens_basal_ganglia	57
AFG3L2	GTEX-N7MS	0.870117	Brain_Nucleus_accumbens_basal_ganglia	61
AFG3L2	GTEX-N7MT	-0.0679659	Brain_Nucleus_accumbens_basal_ganglia	68
AFG3L2	GTEX-NL3H	0.92555	Brain_Nucleus_accumbens_basal_ganglia	60
AFG3L2	GTEX-NL4W	-0.494873	Brain_Nucleus_accumbens_basal_ganglia	53
AFG3L2	GTEX-NPJ7	0.320264	Brain_Nucleus_accumbens_basal_ganglia	68
AFG3L2	GTEX-NPJ8	0.0679659	Brain_Nucleus_accumbens_basal_ganglia	40
AFG3L2	GTEX-OHPN	-0.870117	Brain_Nucleus_accumbens_basal_ganglia	61
AFG3L2	GTEX-P44G	0.624926	Brain_Nucleus_accumbens_basal_ganglia	34
AFG3L2	GTEX-P44H	0.45342	Brain_Nucleus_accumbens_basal_ganglia	43
AFG3L2	GTEX-PWO3	-0.480964	Brain_Nucleus_accumbens_basal_ganglia	69
AFG3L2	GTEX-Q2AG	1.15937	Brain_Nucleus_accumbens_basal_ganglia	42
AFG3L2	GTEX-QDT8	0.0432312	Brain_Nucleus_accumbens_basal_ganglia	30
AFG3L2	GTEX-QMR6	1.81865	Brain_Nucleus_accumbens_basal_ganglia	59
AFG3L2	GTEX-QVJO	1.60554	Brain_Nucleus_accumbens_basal_ganglia	64
AFG3L2	GTEX-QVUS	-0.307293	Brain_Nucleus_accumbens_basal_ganglia	69
AFG3L2	GTEX-R55E	0.551515	Brain_Nucleus_accumbens_basal_ganglia	22
AFG3L2	GTEX-RU72	-0.595179	Brain_Nucleus_accumbens_basal_ganglia	59
AFG3L2	GTEX-S7PM	-0.852226	Brain_Nucleus_accumbens_basal_ganglia	65
AFG3L2	GTEX-S7SE	0.439777	Brain_Nucleus_accumbens_basal_ganglia	58
AFG3L2	GTEX-T2IS	0.717758	Brain_Nucleus_accumbens_basal_ganglia	24
AFG3L2	GTEX-T5JC	0.412732	Brain_Nucleus_accumbens_basal_ganglia	27
AFG3L2	GTEX-T6MN	0.834604	Brain_Nucleus_accumbens_basal_ganglia	51
AFG3L2	GTEX-TSE9	0.817237	Brain_Nucleus_accumbens_basal_ganglia	60
AFG3L2	GTEX-UTHO	0.359512	Brain_Nucleus_accumbens_basal_ganglia	68
AFG3L2	GTEX-WHSE	1.34899	Brain_Nucleus_accumbens_basal_ganglia	20
AFG3L2	GTEX-WL46	-0.006174	Brain_Nucleus_accumbens_basal_ganglia	53
AFG3L2	GTEX-WVLH	0.346371	Brain_Nucleus_accumbens_basal_ganglia	58
AFG3L2	GTEX-WWYW	0.307293	Brain_Nucleus_accumbens_basal_ganglia	52
AFG3L2	GTEX-WZTO	1.1839	Brain_Nucleus_accumbens_basal_ganglia	44
AFG3L2	GTEX-X261	-1.08966	Brain_Nucleus_accumbens_basal_ganglia	56
AFG3L2	GTEX-X4EP	0.385986	Brain_Nucleus_accumbens_basal_ganglia	63
AFG3L2	GTEX-X4XX	-0.346371	Brain_Nucleus_accumbens_basal_ganglia	69
AFG3L2	GTEX-X4XY	-1.1839	Brain_Nucleus_accumbens_basal_ganglia	62
AFG3L2	GTEX-X585	0.255898	Brain_Nucleus_accumbens_basal_ganglia	56
AFG3L2	GTEX-XLM4	1.04599	Brain_Nucleus_accumbens_basal_ganglia	64
AFG3L2	GTEX-XMD1	-0.686162	Brain_Nucleus_accumbens_basal_ganglia	67
AFG3L2	GTEX-Y8DK	-0.508878	Brain_Nucleus_accumbens_basal_ganglia	62
AFG3L2	GTEX-YFC4	-0.467148	Brain_Nucleus_accumbens_basal_ganglia	47
AFG3L2	GTEX-YJ89	-0.733827	Brain_Nucleus_accumbens_basal_ganglia	60
AFG3L2	GTEX-Z93S	0.733827	Brain_Nucleus_accumbens_basal_ganglia	52
AFG3L2	GTEX-ZAB4	-0.399323	Brain_Nucleus_accumbens_basal_ganglia	47
AFG3L2	GTEX-ZDXO	-0.0308747	Brain_Nucleus_accumbens_basal_ganglia	60
AFG3L2	GTEX-ZE7O	-1.04599	Brain_Nucleus_accumbens_basal_ganglia	57
AFG3L2	GTEX-ZF28	-1.75759	Brain_Nucleus_accumbens_basal_ganglia	69
AFG3L2	GTEX-ZUA1	0.0308747	Brain_Nucleus_accumbens_basal_ganglia	46
AFG3L2	GTEX-ZV68	-1.26215	Brain_Nucleus_accumbens_basal_ganglia	57
AFG3L2	GTEX-ZVT3	-0.783221	Brain_Nucleus_accumbens_basal_ganglia	67
AFG3L2	GTEX-ZVZQ	-0.24316	Brain_Nucleus_accumbens_basal_ganglia	62
AFG3L2	GTEX-ZXG5	0.130019	Brain_Nucleus_accumbens_basal_ganglia	66
AFG3L2	GTEX-1192X	0.546394	Brain_Putamen_basal_ganglia	55
AFG3L2	GTEX-11DYG	0.154529	Brain_Putamen_basal_ganglia	63
AFG3L2	GTEX-11DZ1	-0.825026	Brain_Putamen_basal_ganglia	58
AFG3L2	GTEX-11GSP	-0.199201	Brain_Putamen_basal_ganglia	66
AFG3L2	GTEX-11NUK	0.398776	Brain_Putamen_basal_ganglia	53
AFG3L2	GTEX-11NV4	0.825026	Brain_Putamen_basal_ganglia	64
AFG3L2	GTEX-11OF3	0.367226	Brain_Putamen_basal_ganglia	63
AFG3L2	GTEX-11ONC	0.669896	Brain_Putamen_basal_ganglia	69
AFG3L2	GTEX-11PRG	1.98825	Brain_Putamen_basal_ganglia	54
AFG3L2	GTEX-11TTK	0.430727	Brain_Putamen_basal_ganglia	69
AFG3L2	GTEX-11WQC	-1.02769	Brain_Putamen_basal_ganglia	64
AFG3L2	GTEX-12WSA	0.305174	Brain_Putamen_basal_ganglia	67
AFG3L2	GTEX-12WSD	0.274597	Brain_Putamen_basal_ganglia	64
AFG3L2	GTEX-12WSE	-0.615822	Brain_Putamen_basal_ganglia	25
AFG3L2	GTEX-12WSF	-0.580758	Brain_Putamen_basal_ganglia	70
AFG3L2	GTEX-12WSI	1.10535	Brain_Putamen_basal_ganglia	54
AFG3L2	GTEX-12WSM	-0.804596	Brain_Putamen_basal_ganglia	63
AFG3L2	GTEX-12ZZW	-1.43234	Brain_Putamen_basal_ganglia	57
AFG3L2	GTEX-12ZZX	0.63364	Brain_Putamen_basal_ganglia	49
AFG3L2	GTEX-12ZZY	0.320568	Brain_Putamen_basal_ganglia	64
AFG3L2	GTEX-12ZZZ	0.0954258	Brain_Putamen_basal_ganglia	64
AFG3L2	GTEX-13112	0.169381	Brain_Putamen_basal_ganglia	52
AFG3L2	GTEX-1313W	0.804596	Brain_Putamen_basal_ganglia	54
AFG3L2	GTEX-131YS	2.26697	Brain_Putamen_basal_ganglia	67
AFG3L2	GTEX-132Q8	-0.669896	Brain_Putamen_basal_ganglia	68
AFG3L2	GTEX-139TS	-1.39259	Brain_Putamen_basal_ganglia	61
AFG3L2	GTEX-139TT	1.07874	Brain_Putamen_basal_ganglia	60
AFG3L2	GTEX-13CF2	0.00732939	Brain_Putamen_basal_ganglia	61
AFG3L2	GTEX-13CZV	-0.214177	Brain_Putamen_basal_ganglia	64
AFG3L2	GTEX-13FHO	-0.845806	Brain_Putamen_basal_ganglia	61
AFG3L2	GTEX-13FHP	-0.169381	Brain_Putamen_basal_ganglia	56
AFG3L2	GTEX-13FLV	0.2292	Brain_Putamen_basal_ganglia	50
AFG3L2	GTEX-13FLW	0.563493	Brain_Putamen_basal_ganglia	57
AFG3L2	GTEX-13FXS	0.479506	Brain_Putamen_basal_ganglia	59
AFG3L2	GTEX-13G51	0.580758	Brain_Putamen_basal_ganglia	69
AFG3L2	GTEX-13JUV	-2.26697	Brain_Putamen_basal_ganglia	46
AFG3L2	GTEX-13JVG	-0.707055	Brain_Putamen_basal_ganglia	64
AFG3L2	GTEX-13N1W	0.289852	Brain_Putamen_basal_ganglia	70
AFG3L2	GTEX-13N2G	-0.888505	Brain_Putamen_basal_ganglia	60
AFG3L2	GTEX-13NYB	0.0366548	Brain_Putamen_basal_ganglia	49
AFG3L2	GTEX-13O3O	-0.110162	Brain_Putamen_basal_ganglia	68
AFG3L2	GTEX-13O3Q	0.496016	Brain_Putamen_basal_ganglia	53
AFG3L2	GTEX-13OVJ	0.199201	Brain_Putamen_basal_ganglia	55
AFG3L2	GTEX-13OVL	-0.2292	Brain_Putamen_basal_ganglia	50
AFG3L2	GTEX-13OW5	-0.320568	Brain_Putamen_basal_ganglia	62
AFG3L2	GTEX-13OW6	0.351589	Brain_Putamen_basal_ganglia	59
AFG3L2	GTEX-13OW8	-0.598198	Brain_Putamen_basal_ganglia	66
AFG3L2	GTEX-13PVQ	0.446867	Brain_Putamen_basal_ganglia	59
AFG3L2	GTEX-13QJC	-0.367226	Brain_Putamen_basal_ganglia	68
AFG3L2	GTEX-13RTJ	1.02769	Brain_Putamen_basal_ganglia	60
AFG3L2	GTEX-13S7M	-0.76471	Brain_Putamen_basal_ganglia	66
AFG3L2	GTEX-13VXU	1.16107	Brain_Putamen_basal_ganglia	58
AFG3L2	GTEX-13X6I	0.382953	Brain_Putamen_basal_ganglia	65
AFG3L2	GTEX-13X6J	0.979191	Brain_Putamen_basal_ganglia	56
AFG3L2	GTEX-13X6K	0.110162	Brain_Putamen_basal_ganglia	61
AFG3L2	GTEX-1445S	-0.414699	Brain_Putamen_basal_ganglia	64
AFG3L2	GTEX-144GL	-0.289852	Brain_Putamen_basal_ganglia	57
AFG3L2	GTEX-145MG	-0.955784	Brain_Putamen_basal_ganglia	55
AFG3L2	GTEX-145MH	1.43234	Brain_Putamen_basal_ganglia	57
AFG3L2	GTEX-147GR	-1.10535	Brain_Putamen_basal_ganglia	65
AFG3L2	GTEX-14ABY	0.529453	Brain_Putamen_basal_ganglia	59
AFG3L2	GTEX-14ASI	-0.651661	Brain_Putamen_basal_ganglia	61
AFG3L2	GTEX-14BIN	-0.546394	Brain_Putamen_basal_ganglia	56
AFG3L2	GTEX-14BMV	-0.124923	Brain_Putamen_basal_ganglia	53
AFG3L2	GTEX-14C5O	1.81078	Brain_Putamen_basal_ganglia	65
AFG3L2	GTEX-14E7W	0.259406	Brain_Putamen_basal_ganglia	70
AFG3L2	GTEX-14JG1	0.845806	Brain_Putamen_basal_ganglia	48
AFG3L2	GTEX-14LZ3	-1.19033	Brain_Putamen_basal_ganglia	69
AFG3L2	GTEX-14PJM	0.784497	Brain_Putamen_basal_ganglia	59
AFG3L2	GTEX-14PJO	0.955784	Brain_Putamen_basal_ganglia	68
AFG3L2	GTEX-14PN4	1.67687	Brain_Putamen_basal_ganglia	56
AFG3L2	GTEX-15CHQ	0.76471	Brain_Putamen_basal_ganglia	69
AFG3L2	GTEX-15DCD	-0.463125	Brain_Putamen_basal_ganglia	70
AFG3L2	GTEX-15DYW	-0.784497	Brain_Putamen_basal_ganglia	64
AFG3L2	GTEX-15EO6	0.932889	Brain_Putamen_basal_ganglia	56
AFG3L2	GTEX-15ER7	1.19033	Brain_Putamen_basal_ganglia	28
AFG3L2	GTEX-15G19	-1.28489	Brain_Putamen_basal_ganglia	68
AFG3L2	GTEX-15RJE	1.89209	Brain_Putamen_basal_ganglia	48
AFG3L2	GTEX-16YQH	2.52119	Brain_Putamen_basal_ganglia	30
AFG3L2	GTEX-17EVP	-0.0219897	Brain_Putamen_basal_ganglia	44
AFG3L2	GTEX-17EVQ	-1.35493	Brain_Putamen_basal_ganglia	70
AFG3L2	GTEX-17F97	-1.13277	Brain_Putamen_basal_ganglia	57
AFG3L2	GTEX-17HHY	-0.446867	Brain_Putamen_basal_ganglia	59
AFG3L2	GTEX-17HII	-0.382953	Brain_Putamen_basal_ganglia	57
AFG3L2	GTEX-17MF6	-0.244275	Brain_Putamen_basal_ganglia	48
AFG3L2	GTEX-183WM	-1.81078	Brain_Putamen_basal_ganglia	70
AFG3L2	GTEX-18464	-1.98825	Brain_Putamen_basal_ganglia	59
AFG3L2	GTEX-18465	-0.274597	Brain_Putamen_basal_ganglia	56
AFG3L2	GTEX-1A3MX	0.414699	Brain_Putamen_basal_ganglia	66
AFG3L2	GTEX-1A8G6	-0.496016	Brain_Putamen_basal_ganglia	65
AFG3L2	GTEX-1AX9I	0.745217	Brain_Putamen_basal_ganglia	68
AFG3L2	GTEX-1B8L1	0.888505	Brain_Putamen_basal_ganglia	64
AFG3L2	GTEX-1B8SF	-0.932889	Brain_Putamen_basal_ganglia	61
AFG3L2	GTEX-1B933	1.25212	Brain_Putamen_basal_ganglia	59
AFG3L2	GTEX-1B996	1.56767	Brain_Putamen_basal_ganglia	69
AFG3L2	GTEX-1C64N	-1.07874	Brain_Putamen_basal_ganglia	54
AFG3L2	GTEX-1C6WA	0.214177	Brain_Putamen_basal_ganglia	61
AFG3L2	GTEX-1CB4G	0.0660118	Brain_Putamen_basal_ganglia	60
AFG3L2	GTEX-1CB4H	-0.0954258	Brain_Putamen_basal_ganglia	61
AFG3L2	GTEX-1E1VI	-0.726004	Brain_Putamen_basal_ganglia	57
AFG3L2	GTEX-1E2YA	-1.16107	Brain_Putamen_basal_ganglia	51
AFG3L2	GTEX-1EH9U	-1.73993	Brain_Putamen_basal_ganglia	69
AFG3L2	GTEX-1EKGG	1.13277	Brain_Putamen_basal_ganglia	61
AFG3L2	GTEX-1EMGI	1.35493	Brain_Putamen_basal_ganglia	65
AFG3L2	GTEX-1EU9M	-0.398776	Brain_Putamen_basal_ganglia	68
AFG3L2	GTEX-1EX96	-0.0807101	Brain_Putamen_basal_ganglia	58
AFG3L2	GTEX-1F48J	-0.979191	Brain_Putamen_basal_ganglia	51
AFG3L2	GTEX-1F52S	-1.22064	Brain_Putamen_basal_ganglia	62
AFG3L2	GTEX-1F6I4	0.512663	Brain_Putamen_basal_ganglia	60
AFG3L2	GTEX-1F75A	1.3191	Brain_Putamen_basal_ganglia	54
AFG3L2	GTEX-1F75B	-2.52119	Brain_Putamen_basal_ganglia	57
AFG3L2	GTEX-1F75W	-0.351589	Brain_Putamen_basal_ganglia	66
AFG3L2	GTEX-1GF9V	0.336038	Brain_Putamen_basal_ganglia	62
AFG3L2	GTEX-1GF9W	-1.67687	Brain_Putamen_basal_ganglia	63
AFG3L2	GTEX-1GMR8	-0.910473	Brain_Putamen_basal_ganglia	51
AFG3L2	GTEX-1GMRU	-1.56767	Brain_Putamen_basal_ganglia	59
AFG3L2	GTEX-1GN2E	-1.51943	Brain_Putamen_basal_ganglia	68
AFG3L2	GTEX-1GN73	0.707055	Brain_Putamen_basal_ganglia	66
AFG3L2	GTEX-1GTWX	0.0513278	Brain_Putamen_basal_ganglia	68
AFG3L2	GTEX-1GZ2Q	-0.259406	Brain_Putamen_basal_ganglia	41
AFG3L2	GTEX-1GZ4I	-1.00315	Brain_Putamen_basal_ganglia	53
AFG3L2	GTEX-1ICLZ	0.598198	Brain_Putamen_basal_ganglia	63
AFG3L2	GTEX-1JJ6O	-0.184271	Brain_Putamen_basal_ganglia	69
AFG3L2	GTEX-1JMQK	-0.336038	Brain_Putamen_basal_ganglia	68
AFG3L2	GTEX-1LH75	0.726004	Brain_Putamen_basal_ganglia	52
AFG3L2	GTEX-1LSNL	-0.0660118	Brain_Putamen_basal_ganglia	54
AFG3L2	GTEX-1LVA9	0.688357	Brain_Putamen_basal_ganglia	56
AFG3L2	GTEX-1LVAO	1.05288	Brain_Putamen_basal_ganglia	67
AFG3L2	GTEX-1MA7X	-0.430727	Brain_Putamen_basal_ganglia	62
AFG3L2	GTEX-1MJK2	1.00315	Brain_Putamen_basal_ganglia	57
AFG3L2	GTEX-1OJC4	0.184271	Brain_Putamen_basal_ganglia	57
AFG3L2	GTEX-1R46S	-0.479506	Brain_Putamen_basal_ganglia	65
AFG3L2	GTEX-N7MS	-0.0366548	Brain_Putamen_basal_ganglia	61
AFG3L2	GTEX-N7MT	-0.13971	Brain_Putamen_basal_ganglia	68
AFG3L2	GTEX-NL3H	-0.512663	Brain_Putamen_basal_ganglia	60
AFG3L2	GTEX-NPJ7	-0.305174	Brain_Putamen_basal_ganglia	68
AFG3L2	GTEX-NPJ8	-1.25212	Brain_Putamen_basal_ganglia	40
AFG3L2	GTEX-OHPN	-1.61986	Brain_Putamen_basal_ganglia	61
AFG3L2	GTEX-P44G	0.0219897	Brain_Putamen_basal_ganglia	34
AFG3L2	GTEX-Q2AG	0.0807101	Brain_Putamen_basal_ganglia	42
AFG3L2	GTEX-QDT8	1.73993	Brain_Putamen_basal_ganglia	30
AFG3L2	GTEX-QMR6	-0.688357	Brain_Putamen_basal_ganglia	59
AFG3L2	GTEX-QVJO	2.10734	Brain_Putamen_basal_ganglia	64
AFG3L2	GTEX-R55E	0.244275	Brain_Putamen_basal_ganglia	22
AFG3L2	GTEX-RNOR	1.22064	Brain_Putamen_basal_ganglia	52
AFG3L2	GTEX-RU72	-0.745217	Brain_Putamen_basal_ganglia	59
AFG3L2	GTEX-S7SE	1.47449	Brain_Putamen_basal_ganglia	58
AFG3L2	GTEX-T5JC	0.463125	Brain_Putamen_basal_ganglia	27
AFG3L2	GTEX-T6MN	1.39259	Brain_Putamen_basal_ganglia	51
AFG3L2	GTEX-TSE9	-0.0513278	Brain_Putamen_basal_ganglia	60
AFG3L2	GTEX-WHSE	0.866958	Brain_Putamen_basal_ganglia	20
AFG3L2	GTEX-WL46	0.615822	Brain_Putamen_basal_ganglia	53
AFG3L2	GTEX-WVLH	0.13971	Brain_Putamen_basal_ganglia	58
AFG3L2	GTEX-WWYW	-0.529453	Brain_Putamen_basal_ganglia	52
AFG3L2	GTEX-WZTO	0.651661	Brain_Putamen_basal_ganglia	44
AFG3L2	GTEX-X261	-1.47449	Brain_Putamen_basal_ganglia	56
AFG3L2	GTEX-XLM4	1.28489	Brain_Putamen_basal_ganglia	64
AFG3L2	GTEX-Y8DK	0.124923	Brain_Putamen_basal_ganglia	62
AFG3L2	GTEX-YFC4	-0.00732939	Brain_Putamen_basal_ganglia	47
AFG3L2	GTEX-YJ89	-1.3191	Brain_Putamen_basal_ganglia	60
AFG3L2	GTEX-Z93S	0.910473	Brain_Putamen_basal_ganglia	52
AFG3L2	GTEX-ZAB4	1.51943	Brain_Putamen_basal_ganglia	47
AFG3L2	GTEX-ZDXO	-0.563493	Brain_Putamen_basal_ganglia	60
AFG3L2	GTEX-ZE7O	-1.89209	Brain_Putamen_basal_ganglia	57
AFG3L2	GTEX-ZF28	-2.10734	Brain_Putamen_basal_ganglia	69
AFG3L2	GTEX-ZUA1	1.61986	Brain_Putamen_basal_ganglia	46
AFG3L2	GTEX-ZV68	-1.05288	Brain_Putamen_basal_ganglia	57
AFG3L2	GTEX-ZVT3	-0.63364	Brain_Putamen_basal_ganglia	67
AFG3L2	GTEX-ZVZQ	-0.154529	Brain_Putamen_basal_ganglia	62
AFG3L2	GTEX-ZXG5	-0.866958	Brain_Putamen_basal_ganglia	66
AFG3L2	GTEX-1192X	0.108769	Brain_Spinal_cord_cervical_c-1	55
AFG3L2	GTEX-11DZ1	-0.911172	Brain_Spinal_cord_cervical_c-1	58
AFG3L2	GTEX-11EMC	-1.14558	Brain_Spinal_cord_cervical_c-1	66
AFG3L2	GTEX-11GSP	-1.18449	Brain_Spinal_cord_cervical_c-1	66
AFG3L2	GTEX-11ONC	-1.31361	Brain_Spinal_cord_cervical_c-1	69
AFG3L2	GTEX-11UD2	1.3619	Brain_Spinal_cord_cervical_c-1	59
AFG3L2	GTEX-11WQK	0.148574	Brain_Spinal_cord_cervical_c-1	55
AFG3L2	GTEX-11ZTS	-0.770599	Brain_Spinal_cord_cervical_c-1	67
AFG3L2	GTEX-11ZUS	-0.459787	Brain_Spinal_cord_cervical_c-1	37
AFG3L2	GTEX-11ZVC	-0.269686	Brain_Spinal_cord_cervical_c-1	56
AFG3L2	GTEX-12126	0.668308	Brain_Spinal_cord_cervical_c-1	23
AFG3L2	GTEX-12WSD	-0.595991	Brain_Spinal_cord_cervical_c-1	64
AFG3L2	GTEX-12WSH	-1.46937	Brain_Spinal_cord_cervical_c-1	59
AFG3L2	GTEX-131XW	-0.108769	Brain_Spinal_cord_cervical_c-1	51
AFG3L2	GTEX-131YS	0.373654	Brain_Spinal_cord_cervical_c-1	67
AFG3L2	GTEX-139T4	-1.10834	Brain_Spinal_cord_cervical_c-1	51
AFG3L2	GTEX-139UW	1.67218	Brain_Spinal_cord_cervical_c-1	62
AFG3L2	GTEX-13CIG	-1.98411	Brain_Spinal_cord_cervical_c-1	59
AFG3L2	GTEX-13CZV	-0.549478	Brain_Spinal_cord_cervical_c-1	64
AFG3L2	GTEX-13FLV	-1.03812	Brain_Spinal_cord_cervical_c-1	50
AFG3L2	GTEX-13FTY	-0.481838	Brain_Spinal_cord_cervical_c-1	49
AFG3L2	GTEX-13FXS	0.249273	Brain_Spinal_cord_cervical_c-1	59
AFG3L2	GTEX-13JUV	-0.352572	Brain_Spinal_cord_cervical_c-1	46
AFG3L2	GTEX-13N1W	0.718513	Brain_Spinal_cord_cervical_c-1	70
AFG3L2	GTEX-13N2G	0.331645	Brain_Spinal_cord_cervical_c-1	60
AFG3L2	GTEX-13NYB	-0.310862	Brain_Spinal_cord_cervical_c-1	49
AFG3L2	GTEX-13NZA	-0.881675	Brain_Spinal_cord_cervical_c-1	64
AFG3L2	GTEX-13OVJ	-0.437957	Brain_Spinal_cord_cervical_c-1	55
AFG3L2	GTEX-13OVL	1.59713	Brain_Spinal_cord_cervical_c-1	50
AFG3L2	GTEX-13OW5	-0.331645	Brain_Spinal_cord_cervical_c-1	62
AFG3L2	GTEX-13PL6	-1.26821	Brain_Spinal_cord_cervical_c-1	44
AFG3L2	GTEX-13PLJ	0.481838	Brain_Spinal_cord_cervical_c-1	60
AFG3L2	GTEX-13PVQ	-0.416334	Brain_Spinal_cord_cervical_c-1	59
AFG3L2	GTEX-13QJC	-0.0889346	Brain_Spinal_cord_cervical_c-1	68
AFG3L2	GTEX-13RTJ	1.10834	Brain_Spinal_cord_cervical_c-1	60
AFG3L2	GTEX-13S7M	0.0889346	Brain_Spinal_cord_cervical_c-1	66
AFG3L2	GTEX-13SLW	-1.07257	Brain_Spinal_cord_cervical_c-1	70
AFG3L2	GTEX-13SLX	0.0691353	Brain_Spinal_cord_cervical_c-1	57
AFG3L2	GTEX-13VXU	1.07257	Brain_Spinal_cord_cervical_c-1	58
AFG3L2	GTEX-13X6I	-1.85925	Brain_Spinal_cord_cervical_c-1	65
AFG3L2	GTEX-145LU	0.352572	Brain_Spinal_cord_cervical_c-1	50
AFG3L2	GTEX-147GR	-0.148574	Brain_Spinal_cord_cervical_c-1	65
AFG3L2	GTEX-148VJ	-0.290213	Brain_Spinal_cord_cervical_c-1	70
AFG3L2	GTEX-14ABY	0.972687	Brain_Spinal_cord_cervical_c-1	59
AFG3L2	GTEX-14BIL	0.911172	Brain_Spinal_cord_cervical_c-1	54
AFG3L2	GTEX-14BIM	0.504125	Brain_Spinal_cord_cervical_c-1	64
AFG3L2	GTEX-14BIN	0.0493631	Brain_Spinal_cord_cervical_c-1	56
AFG3L2	GTEX-14BMV	1.22527	Brain_Spinal_cord_cervical_c-1	53
AFG3L2	GTEX-14E6C	1.75804	Brain_Spinal_cord_cervical_c-1	48
AFG3L2	GTEX-14E7W	0.0296102	Brain_Spinal_cord_cervical_c-1	70
AFG3L2	GTEX-14JIY	1.03812	Brain_Spinal_cord_cervical_c-1	63
AFG3L2	GTEX-14PJM	1.46937	Brain_Spinal_cord_cervical_c-1	59
AFG3L2	GTEX-14PJO	1.18449	Brain_Spinal_cord_cervical_c-1	68
AFG3L2	GTEX-14PN4	1.14558	Brain_Spinal_cord_cervical_c-1	56
AFG3L2	GTEX-15CHQ	0.128646	Brain_Spinal_cord_cervical_c-1	69
AFG3L2	GTEX-15DCD	0.549478	Brain_Spinal_cord_cervical_c-1	70
AFG3L2	GTEX-15DDE	-2.4147	Brain_Spinal_cord_cervical_c-1	56
AFG3L2	GTEX-15DYW	0.459787	Brain_Spinal_cord_cervical_c-1	64
[truncated: 182 more rows]

## Sheet: ATP23_GTExBrain_Expression
Gene	ID	TPM	Tissue	Age
ATP23	GTEX-11NUK	1.23889	Brain_Amygdala	53
ATP23	GTEX-11ONC	0.35435	Brain_Amygdala	69
ATP23	GTEX-11PRG	1.15974	Brain_Amygdala	54
ATP23	GTEX-11TTK	0.293381	Brain_Amygdala	69
ATP23	GTEX-11ZU8	-0.546656	Brain_Amygdala	64
ATP23	GTEX-11ZVC	-2.16004	Brain_Amygdala	56
ATP23	GTEX-12WSA	-1.86961	Brain_Amygdala	67
ATP23	GTEX-12WSD	0.135385	Brain_Amygdala	64
ATP23	GTEX-12WSF	0.662435	Brain_Amygdala	70
ATP23	GTEX-12WSH	1.12276	Brain_Amygdala	59
ATP23	GTEX-12ZZW	0.615141	Brain_Amygdala	57
ATP23	GTEX-12ZZZ	-0.0965586	Brain_Amygdala	64
ATP23	GTEX-13112	-0.841621	Brain_Amygdala	52
ATP23	GTEX-1313W	0.988155	Brain_Amygdala	54
ATP23	GTEX-131XH	-0.524401	Brain_Amygdala	53
ATP23	GTEX-131YS	0.273309	Brain_Amygdala	67
ATP23	GTEX-1399T	0.897915	Brain_Amygdala	67
ATP23	GTEX-13CZV	-1.48154	Brain_Amygdala	64
ATP23	GTEX-13FLV	-0.957209	Brain_Amygdala	50
ATP23	GTEX-13JVG	-0.736316	Brain_Amygdala	64
ATP23	GTEX-13N1W	0.313572	Brain_Amygdala	70
ATP23	GTEX-13N2G	-0.416666	Brain_Amygdala	60
ATP23	GTEX-13NYB	0.927155	Brain_Amygdala	49
ATP23	GTEX-13O3O	-0.686643	Brain_Amygdala	68
ATP23	GTEX-13O3Q	1.32668	Brain_Amygdala	53
ATP23	GTEX-13OVH	-1.37468	Brain_Amygdala	70
ATP23	GTEX-13OVJ	-1.28155	Brain_Amygdala	55
ATP23	GTEX-13OVL	-0.988155	Brain_Amygdala	50
ATP23	GTEX-13OW5	-1.02008	Brain_Amygdala	62
ATP23	GTEX-13OW6	-1.05307	Brain_Amygdala	59
ATP23	GTEX-13OW7	0	Brain_Amygdala	53
ATP23	GTEX-13OW8	-0.019283	Brain_Amygdala	66
ATP23	GTEX-13PVQ	-0.313572	Brain_Amygdala	59
ATP23	GTEX-13QIC	0.0772036	Brain_Amygdala	65
ATP23	GTEX-13RTJ	-1.76883	Brain_Amygdala	60
ATP23	GTEX-13SLW	-1.12276	Brain_Amygdala	70
ATP23	GTEX-13SLX	1.54199	Brain_Amygdala	57
ATP23	GTEX-13VXU	-0.0772036	Brain_Amygdala	58
ATP23	GTEX-13X6I	-0.174416	Brain_Amygdala	65
ATP23	GTEX-13X6J	0.019283	Brain_Amygdala	56
ATP23	GTEX-13X6K	-0.63861	Brain_Amygdala	61
ATP23	GTEX-1445S	-0.787876	Brain_Amygdala	64
ATP23	GTEX-144GL	-0.662435	Brain_Amygdala	57
ATP23	GTEX-145MI	-0.71126	Brain_Amygdala	68
ATP23	GTEX-147GR	1.08726	Brain_Amygdala	65
ATP23	GTEX-14ABY	-0.615141	Brain_Amygdala	59
ATP23	GTEX-14ASI	0.787876	Brain_Amygdala	61
ATP23	GTEX-14BIM	1.48154	Brain_Amygdala	64
ATP23	GTEX-14DAQ	-0.395725	Brain_Amygdala	63
ATP23	GTEX-14E7W	0.502402	Brain_Amygdala	70
ATP23	GTEX-14JFF	1.99398	Brain_Amygdala	67
ATP23	GTEX-14JG1	2.4232	Brain_Amygdala	48
ATP23	GTEX-14JIY	1.86961	Brain_Amygdala	63
ATP23	GTEX-14PJM	-0.480644	Brain_Amygdala	59
ATP23	GTEX-14PN4	-0.814455	Brain_Amygdala	56
ATP23	GTEX-14PQA	1.28155	Brain_Amygdala	59
ATP23	GTEX-15CHQ	0.154871	Brain_Amygdala	69
ATP23	GTEX-15DCD	-1.15974	Brain_Amygdala	70
ATP23	GTEX-15DDE	-0.374957	Brain_Amygdala	56
ATP23	GTEX-15DYW	-0.0578776	Brain_Amygdala	64
ATP23	GTEX-15EO6	-0.154871	Brain_Amygdala	56
ATP23	GTEX-15ER7	0.0578776	Brain_Amygdala	28
ATP23	GTEX-15SHU	0.374957	Brain_Amygdala	42
ATP23	GTEX-16YQH	2.16004	Brain_Amygdala	30
ATP23	GTEX-17EVP	0.841621	Brain_Amygdala	44
ATP23	GTEX-17EVQ	0.814455	Brain_Amygdala	70
ATP23	GTEX-17F97	0.869424	Brain_Amygdala	57
ATP23	GTEX-183WM	-0.502402	Brain_Amygdala	70
ATP23	GTEX-18464	-1.54199	Brain_Amygdala	59
ATP23	GTEX-1A3MX	0.761843	Brain_Amygdala	66
ATP23	GTEX-1AX9I	0.416666	Brain_Amygdala	68
ATP23	GTEX-1B8L1	0.333891	Brain_Amygdala	64
ATP23	GTEX-1B996	-0.293381	Brain_Amygdala	69
ATP23	GTEX-1C6VR	-1.68335	Brain_Amygdala	65
ATP23	GTEX-1C6WA	-1.08726	Brain_Amygdala	61
ATP23	GTEX-1CB4G	0.63861	Brain_Amygdala	60
ATP23	GTEX-1CB4J	-1.23889	Brain_Amygdala	64
ATP23	GTEX-1E1VI	0.213715	Brain_Amygdala	57
ATP23	GTEX-1EMGI	0.174416	Brain_Amygdala	65
ATP23	GTEX-1EX96	-0.43779	Brain_Amygdala	58
ATP23	GTEX-1F48J	-0.592007	Brain_Amygdala	51
ATP23	GTEX-1F6IF	-0.233485	Brain_Amygdala	63
ATP23	GTEX-1F75A	1.60865	Brain_Amygdala	54
ATP23	GTEX-1F7RK	1.68335	Brain_Amygdala	28
ATP23	GTEX-1GF9W	-1.19838	Brain_Amygdala	63
ATP23	GTEX-1GMR8	0.43779	Brain_Amygdala	51
ATP23	GTEX-1GN73	0.569185	Brain_Amygdala	66
ATP23	GTEX-1GTWX	-1.32668	Brain_Amygdala	68
ATP23	GTEX-1GZ4I	-1.99398	Brain_Amygdala	53
ATP23	GTEX-1ICLZ	1.02008	Brain_Amygdala	63
ATP23	GTEX-1JMQJ	1.76883	Brain_Amygdala	51
ATP23	GTEX-1JN6P	0.524401	Brain_Amygdala	67
ATP23	GTEX-1LSVX	-0.11595	Brain_Amygdala	63
ATP23	GTEX-1LVAO	0.253347	Brain_Amygdala	67
ATP23	GTEX-1N2DW	-0.333891	Brain_Amygdala	58
ATP23	GTEX-1N2EE	0.686643	Brain_Amygdala	63
ATP23	GTEX-N7MS	-0.897915	Brain_Amygdala	61
ATP23	GTEX-N7MT	-0.459112	Brain_Amygdala	68
ATP23	GTEX-NL3H	0.233485	Brain_Amygdala	60
ATP23	GTEX-NL4W	-0.0385731	Brain_Amygdala	53
ATP23	GTEX-NPJ7	0.592007	Brain_Amygdala	68
ATP23	GTEX-NPJ8	0.71126	Brain_Amygdala	40
ATP23	GTEX-OHPN	-0.869424	Brain_Amygdala	61
ATP23	GTEX-P44G	-0.35435	Brain_Amygdala	34
ATP23	GTEX-P44H	-0.213715	Brain_Amygdala	43
ATP23	GTEX-Q2AG	0.11595	Brain_Amygdala	42
ATP23	GTEX-QDT8	-0.927155	Brain_Amygdala	30
ATP23	GTEX-QMR6	-0.135385	Brain_Amygdala	59
ATP23	GTEX-QVJO	-0.761843	Brain_Amygdala	64
ATP23	GTEX-QVUS	0.395725	Brain_Amygdala	69
ATP23	GTEX-R55E	0.194028	Brain_Amygdala	22
ATP23	GTEX-RNOR	0.0385731	Brain_Amygdala	52
ATP23	GTEX-S7SE	1.42608	Brain_Amygdala	58
ATP23	GTEX-T5JC	0.736316	Brain_Amygdala	27
ATP23	GTEX-T6MN	1.37468	Brain_Amygdala	51
ATP23	GTEX-TSE9	0.957209	Brain_Amygdala	60
ATP23	GTEX-UTHO	-2.4232	Brain_Amygdala	68
ATP23	GTEX-WHSE	-1.42608	Brain_Amygdala	20
ATP23	GTEX-WVLH	0.459112	Brain_Amygdala	58
ATP23	GTEX-WZTO	1.05307	Brain_Amygdala	44
ATP23	GTEX-X4EP	-1.60865	Brain_Amygdala	63
ATP23	GTEX-X4XX	0.480644	Brain_Amygdala	69
ATP23	GTEX-X585	-0.569185	Brain_Amygdala	56
ATP23	GTEX-XLM4	-0.253347	Brain_Amygdala	64
ATP23	GTEX-Y8DK	-0.273309	Brain_Amygdala	62
ATP23	GTEX-YFC4	0.0965586	Brain_Amygdala	47
ATP23	GTEX-ZAB4	0.546656	Brain_Amygdala	47
ATP23	GTEX-ZAK1	-0.194028	Brain_Amygdala	55
ATP23	GTEX-ZVZQ	1.19838	Brain_Amygdala	62
ATP23	GTEX-11DZ1	0.931971	Brain_Anterior_cingulate_cortex_BA24	58
ATP23	GTEX-11GSO	0.591696	Brain_Anterior_cingulate_cortex_BA24	61
ATP23	GTEX-11GSP	0.0338798	Brain_Anterior_cingulate_cortex_BA24	66
ATP23	GTEX-11UD1	-0.345485	Brain_Anterior_cingulate_cortex_BA24	44
ATP23	GTEX-11WQC	0.71765	Brain_Anterior_cingulate_cortex_BA24	64
ATP23	GTEX-11WQK	0.36352	Brain_Anterior_cingulate_cortex_BA24	55
ATP23	GTEX-11ZTS	0	Brain_Anterior_cingulate_cortex_BA24	67
ATP23	GTEX-11ZVC	-2.21113	Brain_Anterior_cingulate_cortex_BA24	56
ATP23	GTEX-12WSD	-0.309743	Brain_Anterior_cingulate_cortex_BA24	64
ATP23	GTEX-12WSF	1.10244	Brain_Anterior_cingulate_cortex_BA24	70
ATP23	GTEX-12WSM	0.53219	Brain_Anterior_cingulate_cortex_BA24	63
ATP23	GTEX-12ZZW	-0.0508319	Brain_Anterior_cingulate_cortex_BA24	57
ATP23	GTEX-12ZZX	1.31298	Brain_Anterior_cingulate_cortex_BA24	49
ATP23	GTEX-12ZZZ	0.0169375	Brain_Anterior_cingulate_cortex_BA24	64
ATP23	GTEX-13112	-0.221987	Brain_Anterior_cingulate_cortex_BA24	52
ATP23	GTEX-1313W	0.274391	Brain_Anterior_cingulate_cortex_BA24	54
ATP23	GTEX-131XH	-0.591696	Brain_Anterior_cingulate_cortex_BA24	53
ATP23	GTEX-131YS	-0.256846	Brain_Anterior_cingulate_cortex_BA24	67
ATP23	GTEX-139TT	2.21113	Brain_Anterior_cingulate_cortex_BA24	60
ATP23	GTEX-13CF2	-1.27389	Brain_Anterior_cingulate_cortex_BA24	61
ATP23	GTEX-13CIG	0.785036	Brain_Anterior_cingulate_cortex_BA24	59
ATP23	GTEX-13CZV	-0.36352	Brain_Anterior_cingulate_cortex_BA24	64
ATP23	GTEX-13FHO	-0.611996	Brain_Anterior_cingulate_cortex_BA24	61
ATP23	GTEX-13FLV	-1.67164	Brain_Anterior_cingulate_cortex_BA24	50
ATP23	GTEX-13IVO	0.45564	Brain_Anterior_cingulate_cortex_BA24	70
ATP23	GTEX-13JVG	-0.399956	Brain_Anterior_cingulate_cortex_BA24	64
ATP23	GTEX-13N1W	0.832006	Brain_Anterior_cingulate_cortex_BA24	70
ATP23	GTEX-13N2G	-0.958446	Brain_Anterior_cingulate_cortex_BA24	60
ATP23	GTEX-13NYB	1.44432	Brain_Anterior_cingulate_cortex_BA24	49
ATP23	GTEX-13O3O	-0.71765	Brain_Anterior_cingulate_cortex_BA24	68
ATP23	GTEX-13O3Q	0.43693	Brain_Anterior_cingulate_cortex_BA24	53
ATP23	GTEX-13OVH	-0.0847849	Brain_Anterior_cingulate_cortex_BA24	70
ATP23	GTEX-13OVL	-0.739737	Brain_Anterior_cingulate_cortex_BA24	50
ATP23	GTEX-13OW5	0.808298	Brain_Anterior_cingulate_cortex_BA24	62
ATP23	GTEX-13OW7	-0.170185	Brain_Anterior_cingulate_cortex_BA24	53
ATP23	GTEX-13OW8	0.0677986	Brain_Anterior_cingulate_cortex_BA24	66
ATP23	GTEX-13PLJ	-2.0482	Brain_Anterior_cingulate_cortex_BA24	60
ATP23	GTEX-13PVQ	-0.0169375	Brain_Anterior_cingulate_cortex_BA24	59
ATP23	GTEX-13QIC	0.345485	Brain_Anterior_cingulate_cortex_BA24	65
ATP23	GTEX-13RTJ	-1.60676	Brain_Anterior_cingulate_cortex_BA24	60
ATP23	GTEX-13RTL	-1.82788	Brain_Anterior_cingulate_cortex_BA24	47
ATP23	GTEX-13S7M	0.418371	Brain_Anterior_cingulate_cortex_BA24	66
ATP23	GTEX-13SLW	0.762191	Brain_Anterior_cingulate_cortex_BA24	70
ATP23	GTEX-13VXU	-0.187394	Brain_Anterior_cingulate_cortex_BA24	58
ATP23	GTEX-13X6I	0.880888	Brain_Anterior_cingulate_cortex_BA24	65
ATP23	GTEX-13X6J	-0.153025	Brain_Anterior_cingulate_cortex_BA24	56
ATP23	GTEX-13X6K	-1.49415	Brain_Anterior_cingulate_cortex_BA24	61
ATP23	GTEX-1445S	-0.571638	Brain_Anterior_cingulate_cortex_BA24	64
ATP23	GTEX-144GL	-0.274391	Brain_Anterior_cingulate_cortex_BA24	57
ATP23	GTEX-145LU	-0.101796	Brain_Anterior_cingulate_cortex_BA24	50
ATP23	GTEX-145MG	0.20466	Brain_Anterior_cingulate_cortex_BA24	55
ATP23	GTEX-145MH	0.170185	Brain_Anterior_cingulate_cortex_BA24	57
ATP23	GTEX-1477Z	-1.13409	Brain_Anterior_cingulate_cortex_BA24	65
ATP23	GTEX-148VJ	-1.07186	Brain_Anterior_cingulate_cortex_BA24	70
ATP23	GTEX-14BIM	1.23665	Brain_Anterior_cingulate_cortex_BA24	64
ATP23	GTEX-14BIN	0.67449	Brain_Anterior_cingulate_cortex_BA24	56
ATP23	GTEX-14BMV	1.01352	Brain_Anterior_cingulate_cortex_BA24	53
ATP23	GTEX-14C39	-0.67449	Brain_Anterior_cingulate_cortex_BA24	46
ATP23	GTEX-14DAQ	-1.23665	Brain_Anterior_cingulate_cortex_BA24	63
ATP23	GTEX-14E7W	0.551806	Brain_Anterior_cingulate_cortex_BA24	70
ATP23	GTEX-14JG1	2.46994	Brain_Anterior_cingulate_cortex_BA24	48
ATP23	GTEX-14JIY	1.74445	Brain_Anterior_cingulate_cortex_BA24	63
ATP23	GTEX-14LLW	-1.04225	Brain_Anterior_cingulate_cortex_BA24	70
ATP23	GTEX-14LZ3	0.906134	Brain_Anterior_cingulate_cortex_BA24	69
ATP23	GTEX-14PJM	-1.35419	Brain_Anterior_cingulate_cortex_BA24	59
ATP23	GTEX-14PJO	-0.785036	Brain_Anterior_cingulate_cortex_BA24	68
ATP23	GTEX-14PN4	-0.931971	Brain_Anterior_cingulate_cortex_BA24	56
ATP23	GTEX-14PQA	0.571638	Brain_Anterior_cingulate_cortex_BA24	59
ATP23	GTEX-15CHQ	-0.23938	Brain_Anterior_cingulate_cortex_BA24	69
ATP23	GTEX-15DCD	-0.832006	Brain_Anterior_cingulate_cortex_BA24	70
ATP23	GTEX-15DYW	-1.39784	Brain_Anterior_cingulate_cortex_BA24	64
ATP23	GTEX-15EO6	-0.695908	Brain_Anterior_cingulate_cortex_BA24	56
ATP23	GTEX-15ER7	-0.493553	Brain_Anterior_cingulate_cortex_BA24	28
ATP23	GTEX-15G19	0.958446	Brain_Anterior_cingulate_cortex_BA24	68
ATP23	GTEX-15SHU	-0.20466	Brain_Anterior_cingulate_cortex_BA24	42
ATP23	GTEX-16XZZ	-2.46994	Brain_Anterior_cingulate_cortex_BA24	63
ATP23	GTEX-16YQH	1.60676	Brain_Anterior_cingulate_cortex_BA24	30
ATP23	GTEX-17EVP	0.739737	Brain_Anterior_cingulate_cortex_BA24	44
ATP23	GTEX-17EVQ	-0.474512	Brain_Anterior_cingulate_cortex_BA24	70
ATP23	GTEX-17F97	1.9264	Brain_Anterior_cingulate_cortex_BA24	57
ATP23	GTEX-17HHY	0.135911	Brain_Anterior_cingulate_cortex_BA24	59
ATP23	GTEX-17HII	0.153025	Brain_Anterior_cingulate_cortex_BA24	57
ATP23	GTEX-18A6Q	-0.906134	Brain_Anterior_cingulate_cortex_BA24	62
ATP23	GTEX-1A3MX	0.653377	Brain_Anterior_cingulate_cortex_BA24	66
ATP23	GTEX-1B8L1	0.381675	Brain_Anterior_cingulate_cortex_BA24	64
ATP23	GTEX-1B933	0.856191	Brain_Anterior_cingulate_cortex_BA24	59
ATP23	GTEX-1B996	-0.98561	Brain_Anterior_cingulate_cortex_BA24	69
ATP23	GTEX-1BAJH	0.695908	Brain_Anterior_cingulate_cortex_BA24	70
ATP23	GTEX-1C6WA	-0.512776	Brain_Anterior_cingulate_cortex_BA24	61
ATP23	GTEX-1CB4G	0.0847849	Brain_Anterior_cingulate_cortex_BA24	60
ATP23	GTEX-1CB4H	0.221987	Brain_Anterior_cingulate_cortex_BA24	61
ATP23	GTEX-1E1VI	0.256846	Brain_Anterior_cingulate_cortex_BA24	57
ATP23	GTEX-1EH9U	-1.44432	Brain_Anterior_cingulate_cortex_BA24	69
ATP23	GTEX-1EMGI	-0.53219	Brain_Anterior_cingulate_cortex_BA24	65
ATP23	GTEX-1EU9M	1.35419	Brain_Anterior_cingulate_cortex_BA24	68
ATP23	GTEX-1EX96	-0.880888	Brain_Anterior_cingulate_cortex_BA24	58
ATP23	GTEX-1F48J	-1.31298	Brain_Anterior_cingulate_cortex_BA24	51
ATP23	GTEX-1F52S	0.327561	Brain_Anterior_cingulate_cortex_BA24	62
ATP23	GTEX-1F6I4	1.04225	Brain_Anterior_cingulate_cortex_BA24	60
ATP23	GTEX-1F75A	-0.292021	Brain_Anterior_cingulate_cortex_BA24	54
ATP23	GTEX-1F7RK	1.82788	Brain_Anterior_cingulate_cortex_BA24	28
ATP23	GTEX-1GF9W	-1.16692	Brain_Anterior_cingulate_cortex_BA24	63
ATP23	GTEX-1GMR8	-0.118836	Brain_Anterior_cingulate_cortex_BA24	51
ATP23	GTEX-1GN73	0.0508319	Brain_Anterior_cingulate_cortex_BA24	66
ATP23	GTEX-1GTWX	-1.20106	Brain_Anterior_cingulate_cortex_BA24	68
ATP23	GTEX-1GZ2Q	-1.01352	Brain_Anterior_cingulate_cortex_BA24	41
ATP23	GTEX-1GZ4I	-1.548	Brain_Anterior_cingulate_cortex_BA24	53
ATP23	GTEX-1JMOU	0.474512	Brain_Anterior_cingulate_cortex_BA24	68
ATP23	GTEX-1JMPZ	0.98561	Brain_Anterior_cingulate_cortex_BA24	33
ATP23	GTEX-1KD4Q	0.399956	Brain_Anterior_cingulate_cortex_BA24	42
ATP23	GTEX-1LVAO	-0.418371	Brain_Anterior_cingulate_cortex_BA24	67
ATP23	GTEX-1MCQQ	1.27389	Brain_Anterior_cingulate_cortex_BA24	60
ATP23	GTEX-1N2EE	-0.45564	Brain_Anterior_cingulate_cortex_BA24	63
ATP23	GTEX-N7MS	0.118836	Brain_Anterior_cingulate_cortex_BA24	61
ATP23	GTEX-N7MT	-1.74445	Brain_Anterior_cingulate_cortex_BA24	68
ATP23	GTEX-NL3H	1.07186	Brain_Anterior_cingulate_cortex_BA24	60
ATP23	GTEX-NPJ8	-0.762191	Brain_Anterior_cingulate_cortex_BA24	40
ATP23	GTEX-P44G	0.309743	Brain_Anterior_cingulate_cortex_BA24	34
ATP23	GTEX-P44H	-0.0677986	Brain_Anterior_cingulate_cortex_BA24	43
ATP23	GTEX-PVOW	-0.808298	Brain_Anterior_cingulate_cortex_BA24	40
ATP23	GTEX-PWO3	0.187394	Brain_Anterior_cingulate_cortex_BA24	69
ATP23	GTEX-Q2AG	0.23938	Brain_Anterior_cingulate_cortex_BA24	42
ATP23	GTEX-QDT8	-0.43693	Brain_Anterior_cingulate_cortex_BA24	30
ATP23	GTEX-QVUS	0.292021	Brain_Anterior_cingulate_cortex_BA24	69
ATP23	GTEX-RNOR	1.13409	Brain_Anterior_cingulate_cortex_BA24	52
ATP23	GTEX-RVPV	-0.856191	Brain_Anterior_cingulate_cortex_BA24	67
ATP23	GTEX-T2IS	1.16692	Brain_Anterior_cingulate_cortex_BA24	24
ATP23	GTEX-UTHO	0.512776	Brain_Anterior_cingulate_cortex_BA24	68
ATP23	GTEX-WHSE	-1.10244	Brain_Anterior_cingulate_cortex_BA24	20
ATP23	GTEX-WL46	-0.551806	Brain_Anterior_cingulate_cortex_BA24	53
ATP23	GTEX-WZTO	-0.135911	Brain_Anterior_cingulate_cortex_BA24	44
ATP23	GTEX-X4EP	-1.9264	Brain_Anterior_cingulate_cortex_BA24	63
ATP23	GTEX-X4XX	1.67164	Brain_Anterior_cingulate_cortex_BA24	69
ATP23	GTEX-X4XY	2.0482	Brain_Anterior_cingulate_cortex_BA24	62
ATP23	GTEX-X585	-0.381675	Brain_Anterior_cingulate_cortex_BA24	56
ATP23	GTEX-XLM4	-0.653377	Brain_Anterior_cingulate_cortex_BA24	64
ATP23	GTEX-XMD1	-0.632551	Brain_Anterior_cingulate_cortex_BA24	67
ATP23	GTEX-Y8DK	1.39784	Brain_Anterior_cingulate_cortex_BA24	62
ATP23	GTEX-YFC4	0.493553	Brain_Anterior_cingulate_cortex_BA24	47
ATP23	GTEX-YJ89	-0.327561	Brain_Anterior_cingulate_cortex_BA24	60
ATP23	GTEX-Z93S	1.548	Brain_Anterior_cingulate_cortex_BA24	52
ATP23	GTEX-ZAB4	0.101796	Brain_Anterior_cingulate_cortex_BA24	47
ATP23	GTEX-ZDXO	-0.0338798	Brain_Anterior_cingulate_cortex_BA24	60
ATP23	GTEX-ZF28	1.49415	Brain_Anterior_cingulate_cortex_BA24	69
ATP23	GTEX-ZUA1	0.611996	Brain_Anterior_cingulate_cortex_BA24	46
ATP23	GTEX-ZVT3	0.632551	Brain_Anterior_cingulate_cortex_BA24	67
ATP23	GTEX-ZVZQ	1.20106	Brain_Anterior_cingulate_cortex_BA24	62
ATP23	GTEX-1192X	0.402686	Brain_Caudate_basal_ganglia	55
ATP23	GTEX-11DYG	2.56706	Brain_Caudate_basal_ganglia	63
ATP23	GTEX-11DZ1	-0.374957	Brain_Caudate_basal_ganglia	58
ATP23	GTEX-11GSP	0.416666	Brain_Caudate_basal_ganglia	66
ATP23	GTEX-11NUK	0.878842	Brain_Caudate_basal_ganglia	53
ATP23	GTEX-11NV4	-0.226885	Brain_Caudate_basal_ganglia	64
ATP23	GTEX-11O72	0.135385	Brain_Caudate_basal_ganglia	48
ATP23	GTEX-11OF3	-0.388784	Brain_Caudate_basal_ganglia	63
ATP23	GTEX-11ONC	-0.122423	Brain_Caudate_basal_ganglia	69
ATP23	GTEX-11PRG	1.58564	Brain_Caudate_basal_ganglia	54
ATP23	GTEX-11TTK	0.473443	Brain_Caudate_basal_ganglia	69
ATP23	GTEX-11UD1	-1.58564	Brain_Caudate_basal_ganglia	44
ATP23	GTEX-11WQC	0.546656	Brain_Caudate_basal_ganglia	64
ATP23	GTEX-12WSA	-0.703007	Brain_Caudate_basal_ganglia	67
ATP23	GTEX-12WSD	0.444875	Brain_Caudate_basal_ganglia	64
ATP23	GTEX-12WSF	1.68335	Brain_Caudate_basal_ganglia	70
ATP23	GTEX-12WSH	0.226885	Brain_Caudate_basal_ganglia	59
ATP23	GTEX-12WSM	1.11077	Brain_Caudate_basal_ganglia	63
ATP23	GTEX-12ZZW	0.841621	Brain_Caudate_basal_ganglia	57
ATP23	GTEX-12ZZX	0.977736	Brain_Caudate_basal_ganglia	49
ATP23	GTEX-12ZZY	0.487871	Brain_Caudate_basal_ganglia	64
ATP23	GTEX-12ZZZ	0.293381	Brain_Caudate_basal_ganglia	64
ATP23	GTEX-13112	-1.26708	Brain_Caudate_basal_ganglia	52
ATP23	GTEX-1313W	0.897915	Brain_Caudate_basal_ganglia	54
ATP23	GTEX-131YS	-0.135385	Brain_Caudate_basal_ganglia	67
ATP23	GTEX-132Q8	0.045006	Brain_Caudate_basal_ganglia	68
ATP23	GTEX-1399T	-0.0578776	Brain_Caudate_basal_ganglia	67
ATP23	GTEX-139TS	-2.56706	Brain_Caudate_basal_ganglia	61
ATP23	GTEX-139TT	1.73891	Brain_Caudate_basal_ganglia	60
ATP23	GTEX-139TU	-0.622926	Brain_Caudate_basal_ganglia	64
ATP23	GTEX-13CF2	-1.63255	Brain_Caudate_basal_ganglia	61
ATP23	GTEX-13CIG	1.46255	Brain_Caudate_basal_ganglia	59
ATP23	GTEX-13CZV	-0.174416	Brain_Caudate_basal_ganglia	64
ATP23	GTEX-13FHO	0.148369	Brain_Caudate_basal_ganglia	61
ATP23	GTEX-13FHP	-2.16004	Brain_Caudate_basal_ganglia	56
ATP23	GTEX-13FLV	-0.998682	Brain_Caudate_basal_ganglia	50
ATP23	GTEX-13FLW	0.917321	Brain_Caudate_basal_ganglia	57
ATP23	GTEX-13FXS	0.753279	Brain_Caudate_basal_ganglia	59
ATP23	GTEX-13G51	-0.019283	Brain_Caudate_basal_ganglia	69
ATP23	GTEX-13JUV	0.592007	Brain_Caudate_basal_ganglia	46
ATP23	GTEX-13JVG	-0.51704	Brain_Caudate_basal_ganglia	64
ATP23	GTEX-13N1W	0.0578776	Brain_Caudate_basal_ganglia	70
ATP23	GTEX-13NYB	0.32033	Brain_Caudate_basal_ganglia	49
ATP23	GTEX-13NZA	-1.06433	Brain_Caudate_basal_ganglia	64
ATP23	GTEX-13O3O	-0.592007	Brain_Caudate_basal_ganglia	68
ATP23	GTEX-13O3Q	0.957209	Brain_Caudate_basal_ganglia	53
ATP23	GTEX-13OVH	-0.670461	Brain_Caudate_basal_ganglia	70
ATP23	GTEX-13OVJ	-1.68335	Brain_Caudate_basal_ganglia	55
ATP23	GTEX-13OVL	-0.0064273	Brain_Caudate_basal_ganglia	50
ATP23	GTEX-13OW5	0.361202	Brain_Caudate_basal_ganglia	62
ATP23	GTEX-13OW6	-1.08726	Brain_Caudate_basal_ganglia	59
ATP23	GTEX-13OW7	-0.045006	Brain_Caudate_basal_ganglia	53
ATP23	GTEX-13OW8	0.736316	Brain_Caudate_basal_ganglia	66
ATP23	GTEX-13PL6	-1.73891	Brain_Caudate_basal_ganglia	44
ATP23	GTEX-13PLJ	-1.94911	Brain_Caudate_basal_ganglia	60
ATP23	GTEX-13PVQ	-0.32033	Brain_Caudate_basal_ganglia	59
ATP23	GTEX-13RTJ	-1.04195	Brain_Caudate_basal_ganglia	60
ATP23	GTEX-13S7M	-0.253347	Brain_Caudate_basal_ganglia	66
ATP23	GTEX-13SLW	-1.23889	Brain_Caudate_basal_ganglia	70
ATP23	GTEX-13SLX	0.670461	Brain_Caudate_basal_ganglia	57
ATP23	GTEX-13VXU	-0.213715	Brain_Caudate_basal_ganglia	58
ATP23	GTEX-13X6I	0.333891	Brain_Caudate_basal_ganglia	65
ATP23	GTEX-13X6J	0.109482	Brain_Caudate_basal_ganglia	56
ATP23	GTEX-13X6K	0.430727	Brain_Caudate_basal_ganglia	61
ATP23	GTEX-1445S	-1.11077	Brain_Caudate_basal_ganglia	64
ATP23	GTEX-144GL	-1.54199	Brain_Caudate_basal_ganglia	57
ATP23	GTEX-145MG	0.213715	Brain_Caudate_basal_ganglia	55
ATP23	GTEX-145MH	1.23889	Brain_Caudate_basal_ganglia	57
ATP23	GTEX-14753	-0.770462	Brain_Caudate_basal_ganglia	67
ATP23	GTEX-1477Z	-0.977736	Brain_Caudate_basal_ganglia	65
ATP23	GTEX-14ABY	0.306828	Brain_Caudate_basal_ganglia	59
ATP23	GTEX-14ASI	-0.957209	Brain_Caudate_basal_ganglia	61
ATP23	GTEX-14BIM	1.63255	Brain_Caudate_basal_ganglia	64
ATP23	GTEX-14BIN	0.654452	Brain_Caudate_basal_ganglia	56
ATP23	GTEX-14BMV	0.686643	Brain_Caudate_basal_ganglia	53
ATP23	GTEX-14C39	-0.416666	Brain_Caudate_basal_ganglia	46
ATP23	GTEX-14DAQ	-0.753279	Brain_Caudate_basal_ganglia	63
ATP23	GTEX-14E6D	-1.39141	Brain_Caudate_basal_ganglia	53
ATP23	GTEX-14JG1	1.94911	Brain_Caudate_basal_ganglia	48
ATP23	GTEX-14JIY	2.31683	Brain_Caudate_basal_ganglia	63
ATP23	GTEX-14LLW	-0.0965586	Brain_Caudate_basal_ganglia	70
ATP23	GTEX-14LZ3	-0.719562	Brain_Caudate_basal_ganglia	69
ATP23	GTEX-14PJO	-0.333891	Brain_Caudate_basal_ganglia	68
ATP23	GTEX-14PN4	-0.459112	Brain_Caudate_basal_ganglia	56
ATP23	GTEX-14PQA	0.770462	Brain_Caudate_basal_ganglia	59
ATP23	GTEX-15CHQ	-0.109482	Brain_Caudate_basal_ganglia	69
ATP23	GTEX-15DCD	-0.266644	Brain_Caudate_basal_ganglia	70
ATP23	GTEX-15DYW	-0.686643	Brain_Caudate_basal_ganglia	64
ATP23	GTEX-15EO6	0.019283	Brain_Caudate_basal_ganglia	56
ATP23	GTEX-15ER7	-0.306828	Brain_Caudate_basal_ganglia	28
ATP23	GTEX-15G19	-0.787876	Brain_Caudate_basal_ganglia	68
ATP23	GTEX-15SHU	-1.02008	Brain_Caudate_basal_ganglia	42
ATP23	GTEX-16NPV	-0.607394	Brain_Caudate_basal_ganglia	58
ATP23	GTEX-16YQH	0.576759	Brain_Caudate_basal_ganglia	30
ATP23	GTEX-17EVP	2.16004	Brain_Caudate_basal_ganglia	44
ATP23	GTEX-17EVQ	-1.21166	Brain_Caudate_basal_ganglia	70
ATP23	GTEX-17F97	-0.402686	Brain_Caudate_basal_ganglia	57
ATP23	GTEX-17HHY	-0.917321	Brain_Caudate_basal_ganglia	59
ATP23	GTEX-17HII	0.0836517	Brain_Caudate_basal_ganglia	57
ATP23	GTEX-17MF6	-1.80042	Brain_Caudate_basal_ganglia	48
ATP23	GTEX-183WM	0.823442	Brain_Caudate_basal_ganglia	70
ATP23	GTEX-18464	-0.361202	Brain_Caudate_basal_ganglia	59
ATP23	GTEX-18465	-1.2963	Brain_Caudate_basal_ganglia	56
ATP23	GTEX-1A3MX	0.279987	Brain_Caudate_basal_ganglia	66
ATP23	GTEX-1A8G6	-1.86961	Brain_Caudate_basal_ganglia	65
ATP23	GTEX-1AX9I	1.21166	Brain_Caudate_basal_ganglia	68
ATP23	GTEX-1B8L1	0.937079	Brain_Caudate_basal_ganglia	64
ATP23	GTEX-1B8SF	1.02008	Brain_Caudate_basal_ganglia	61
ATP23	GTEX-1B933	1.42608	Brain_Caudate_basal_ganglia	59
ATP23	GTEX-1B996	0.998682	Brain_Caudate_basal_ganglia	69
ATP23	GTEX-1C6VR	-0.878842	Brain_Caudate_basal_ganglia	65
ATP23	GTEX-1C6WA	-0.0321418	Brain_Caudate_basal_ganglia	61
ATP23	GTEX-1CB4G	-0.279987	Brain_Caudate_basal_ganglia	60
ATP23	GTEX-1CB4H	1.1853	Brain_Caudate_basal_ganglia	61
ATP23	GTEX-1E1VI	-0.546656	Brain_Caudate_basal_ganglia	57
ATP23	GTEX-1E2YA	0.240095	Brain_Caudate_basal_ganglia	51
ATP23	GTEX-1EH9U	-0.576759	Brain_Caudate_basal_ganglia	69
ATP23	GTEX-1EKGG	-0.937079	Brain_Caudate_basal_ganglia	61
ATP23	GTEX-1EMGI	0.347514	Brain_Caudate_basal_ganglia	65
ATP23	GTEX-1EX96	0.51704	Brain_Caudate_basal_ganglia	58
ATP23	GTEX-1F48J	-1.13492	Brain_Caudate_basal_ganglia	51
ATP23	GTEX-1F52S	0.122423	Brain_Caudate_basal_ganglia	62
ATP23	GTEX-1F6I4	0.388784	Brain_Caudate_basal_ganglia	60
ATP23	GTEX-1F6IF	0.561643	Brain_Caudate_basal_ganglia	63
ATP23	GTEX-1F75A	0.622926	Brain_Caudate_basal_ganglia	54
ATP23	GTEX-1F75B	-0.860082	Brain_Caudate_basal_ganglia	57
ATP23	GTEX-1F75W	-1.32668	Brain_Caudate_basal_ganglia	66
ATP23	GTEX-1F7RK	1.80042	Brain_Caudate_basal_ganglia	28
ATP23	GTEX-1GF9V	-0.736316	Brain_Caudate_basal_ganglia	62
ATP23	GTEX-1GF9W	0.253347	Brain_Caudate_basal_ganglia	63
ATP23	GTEX-1GMR8	-0.293381	Brain_Caudate_basal_ganglia	51
ATP23	GTEX-1GMRU	-0.502402	Brain_Caudate_basal_ganglia	59
ATP23	GTEX-1GN1U	0.787876	Brain_Caudate_basal_ganglia	53
ATP23	GTEX-1GN2E	0.374957	Brain_Caudate_basal_ganglia	68
ATP23	GTEX-1GN73	0.459112	Brain_Caudate_basal_ganglia	66
ATP23	GTEX-1GPI6	-1.50109	Brain_Caudate_basal_ganglia	67
ATP23	GTEX-1GTWX	-0.897915	Brain_Caudate_basal_ganglia	68
ATP23	GTEX-1GZ2Q	0.0321418	Brain_Caudate_basal_ganglia	41
ATP23	GTEX-1GZ4I	-2.04327	Brain_Caudate_basal_ganglia	53
ATP23	GTEX-1JMPZ	1.04195	Brain_Caudate_basal_ganglia	33
ATP23	GTEX-1JMQJ	1.15974	Brain_Caudate_basal_ganglia	51
ATP23	GTEX-1LG7Y	0.607394	Brain_Caudate_basal_ganglia	53
ATP23	GTEX-1N2DW	1.26708	Brain_Caudate_basal_ganglia	58
ATP23	GTEX-1R9K4	1.2963	Brain_Caudate_basal_ganglia	65
ATP23	GTEX-1R9PO	1.39141	Brain_Caudate_basal_ganglia	68
ATP23	GTEX-1RNSC	-2.31683	Brain_Caudate_basal_ganglia	69
ATP23	GTEX-N7MS	-0.63861	Brain_Caudate_basal_ganglia	61
ATP23	GTEX-N7MT	-0.240095	Brain_Caudate_basal_ganglia	68
ATP23	GTEX-NL3H	-0.53179	Brain_Caudate_basal_ganglia	60
ATP23	GTEX-NL4W	-0.805532	Brain_Caudate_basal_ganglia	53
ATP23	GTEX-NPJ7	0.187483	Brain_Caudate_basal_ganglia	68
ATP23	GTEX-NPJ8	-0.148369	Brain_Caudate_basal_ganglia	40
ATP23	GTEX-OXRN	0.502402	Brain_Caudate_basal_ganglia	59
ATP23	GTEX-OXRO	-1.1853	Brain_Caudate_basal_ganglia	62
ATP23	GTEX-P44G	0.0965586	Brain_Caudate_basal_ganglia	34
ATP23	GTEX-P44H	1.50109	Brain_Caudate_basal_ganglia	43
ATP23	GTEX-PVOW	-0.0707588	Brain_Caudate_basal_ganglia	40
ATP23	GTEX-PWO3	0.719562	Brain_Caudate_basal_ganglia	69
ATP23	GTEX-Q2AG	-0.187483	Brain_Caudate_basal_ganglia	42
ATP23	GTEX-QDT8	-1.46255	Brain_Caudate_basal_ganglia	30
ATP23	GTEX-QMR6	1.13492	Brain_Caudate_basal_ganglia	59
ATP23	GTEX-QVJO	-0.487871	Brain_Caudate_basal_ganglia	64
ATP23	GTEX-R55E	-0.654452	Brain_Caudate_basal_ganglia	22
ATP23	GTEX-RNOR	0.0064273	Brain_Caudate_basal_ganglia	52
ATP23	GTEX-RU72	-0.200582	Brain_Caudate_basal_ganglia	59
ATP23	GTEX-RVPV	-0.0836517	Brain_Caudate_basal_ganglia	67
ATP23	GTEX-S7PM	-0.473443	Brain_Caudate_basal_ganglia	65
ATP23	GTEX-S7SE	-0.347514	Brain_Caudate_basal_ganglia	58
ATP23	GTEX-T2IS	1.86961	Brain_Caudate_basal_ganglia	24
ATP23	GTEX-T5JC	1.32668	Brain_Caudate_basal_ganglia	27
ATP23	GTEX-T6MN	0.161379	Brain_Caudate_basal_ganglia	51
ATP23	GTEX-TSE9	1.35833	Brain_Caudate_basal_ganglia	60
ATP23	GTEX-UTHO	-0.841621	Brain_Caudate_basal_ganglia	68
ATP23	GTEX-WL46	-0.444875	Brain_Caudate_basal_ganglia	53
ATP23	GTEX-WVLH	1.06433	Brain_Caudate_basal_ganglia	58
ATP23	GTEX-WWYW	0.63861	Brain_Caudate_basal_ganglia	52
ATP23	GTEX-WZTO	0.266644	Brain_Caudate_basal_ganglia	44
ATP23	GTEX-X261	-1.42608	Brain_Caudate_basal_ganglia	56
ATP23	GTEX-X4XX	0.200582	Brain_Caudate_basal_ganglia	69
ATP23	GTEX-X585	0.174416	Brain_Caudate_basal_ganglia	56
ATP23	GTEX-XMD1	-0.823442	Brain_Caudate_basal_ganglia	67
ATP23	GTEX-Y8DK	0.703007	Brain_Caudate_basal_ganglia	62
ATP23	GTEX-YFC4	-0.430727	Brain_Caudate_basal_ganglia	47
ATP23	GTEX-YJ89	-1.35833	Brain_Caudate_basal_ganglia	60
ATP23	GTEX-Z93S	2.04327	Brain_Caudate_basal_ganglia	52
ATP23	GTEX-ZAB4	0.805532	Brain_Caudate_basal_ganglia	47
ATP23	GTEX-ZDXO	-1.15974	Brain_Caudate_basal_ganglia	60
ATP23	GTEX-ZE7O	-0.161379	Brain_Caudate_basal_ganglia	57
ATP23	GTEX-ZF28	1.54199	Brain_Caudate_basal_ganglia	69
ATP23	GTEX-ZUA1	1.08726	Brain_Caudate_basal_ganglia	46
ATP23	GTEX-ZV68	0.860082	Brain_Caudate_basal_ganglia	57
ATP23	GTEX-ZVT3	0.53179	Brain_Caudate_basal_ganglia	67
ATP23	GTEX-ZVZQ	-0.561643	Brain_Caudate_basal_ganglia	62
ATP23	GTEX-ZXG5	0.0707588	Brain_Caudate_basal_ganglia	66
ATP23	GTEX-11DYG	0.142907	Brain_Cerebellar_Hemisphere	63
ATP23	GTEX-11DZ1	-0.692479	Brain_Cerebellar_Hemisphere	58
ATP23	GTEX-11EI6	0.171747	Brain_Cerebellar_Hemisphere	62
ATP23	GTEX-11EMC	0.587574	Brain_Cerebellar_Hemisphere	66
ATP23	GTEX-11GSP	-0.50489	Brain_Cerebellar_Hemisphere	66
ATP23	GTEX-11OF3	-2.00042	Brain_Cerebellar_Hemisphere	63
ATP23	GTEX-11PRG	0.303691	Brain_Cerebellar_Hemisphere	54
ATP23	GTEX-11TTK	0.394541	Brain_Cerebellar_Hemisphere	69
ATP23	GTEX-11WQC	0.710696	Brain_Cerebellar_Hemisphere	64
ATP23	GTEX-11ZTS	0.425524	Brain_Cerebellar_Hemisphere	67
ATP23	GTEX-11ZUS	0.554049	Brain_Cerebellar_Hemisphere	37
ATP23	GTEX-12126	0.570731	Brain_Cerebellar_Hemisphere	23
ATP23	GTEX-12WSD	1.8238	Brain_Cerebellar_Hemisphere	64
ATP23	GTEX-12WSE	-1.04623	Brain_Cerebellar_Hemisphere	25
ATP23	GTEX-12WSF	1.48947	Brain_Cerebellar_Hemisphere	70
ATP23	GTEX-12WSH	2.11899	Brain_Cerebellar_Hemisphere	59
ATP23	GTEX-12WSI	-0.425524	Brain_Cerebellar_Hemisphere	54
ATP23	GTEX-12WSM	-0.845687	Brain_Cerebellar_Hemisphere	63
ATP23	GTEX-12ZZX	-0.570731	Brain_Cerebellar_Hemisphere	49
ATP23	GTEX-12ZZZ	0.521135	Brain_Cerebellar_Hemisphere	64
ATP23	GTEX-1313W	-0.157311	Brain_Cerebellar_Hemisphere	54
ATP23	GTEX-131XH	-1.90471	Brain_Cerebellar_Hemisphere	53
ATP23	GTEX-131XW	1.69062	Brain_Cerebellar_Hemisphere	51
ATP23	GTEX-131YS	-1.48947	Brain_Cerebellar_Hemisphere	67
ATP23	GTEX-132Q8	2.00042	Brain_Cerebellar_Hemisphere	68
ATP23	GTEX-1399T	0	Brain_Cerebellar_Hemisphere	67
ATP23	GTEX-139TT	0.692479	Brain_Cerebellar_Hemisphere	60
ATP23	GTEX-139UW	-0.200731	Brain_Cerebellar_Hemisphere	62
ATP23	GTEX-13CF2	-0.805633	Brain_Cerebellar_Hemisphere	61
ATP23	GTEX-13CZV	1.0968	Brain_Cerebellar_Hemisphere	64
ATP23	GTEX-13FHO	0.97503	Brain_Cerebellar_Hemisphere	61
ATP23	GTEX-13FHP	-1.02192	Brain_Cerebellar_Hemisphere	56
ATP23	GTEX-13FLV	0.729151	Brain_Cerebellar_Hemisphere	50
ATP23	GTEX-13FTY	0.456922	Brain_Cerebellar_Hemisphere	49
ATP23	GTEX-13FXS	0.0998612	Brain_Cerebellar_Hemisphere	59
ATP23	GTEX-13G51	-0.0284883	Brain_Cerebellar_Hemisphere	69
ATP23	GTEX-13JUV	0.441169	Brain_Cerebellar_Hemisphere	46
ATP23	GTEX-13JVG	0.805633	Brain_Cerebellar_Hemisphere	64
ATP23	GTEX-13N2G	-1.20741	Brain_Cerebellar_Hemisphere	60
ATP23	GTEX-13NYB	-0.587574	Brain_Cerebellar_Hemisphere	49
ATP23	GTEX-13NZA	1.33518	Brain_Cerebellar_Hemisphere	64
ATP23	GTEX-13O3O	-0.825494	Brain_Cerebellar_Hemisphere	68
ATP23	GTEX-13O3Q	-0.171747	Brain_Cerebellar_Hemisphere	53
ATP23	GTEX-13OVH	-0.456922	Brain_Cerebellar_Hemisphere	70
ATP23	GTEX-13OVJ	-1.0968	Brain_Cerebellar_Hemisphere	55
ATP23	GTEX-13OVL	-0.244533	Brain_Cerebellar_Hemisphere	50
ATP23	GTEX-13OW5	-0.729151	Brain_Cerebellar_Hemisphere	62
ATP23	GTEX-13OW6	-0.766831	Brain_Cerebellar_Hemisphere	59
ATP23	GTEX-13OW7	0.656716	Brain_Cerebellar_Hemisphere	53
ATP23	GTEX-13OW8	0.0855575	Brain_Cerebellar_Hemisphere	66
ATP23	GTEX-13PLJ	-1.1784	Brain_Cerebellar_Hemisphere	60
ATP23	GTEX-13PVQ	-0.229884	Brain_Cerebellar_Hemisphere	59
ATP23	GTEX-13QIC	1.20741	Brain_Cerebellar_Hemisphere	65
ATP23	GTEX-13RTJ	-1.07117	Brain_Cerebellar_Hemisphere	60
ATP23	GTEX-13S7M	-0.288809	Brain_Cerebellar_Hemisphere	66
ATP23	GTEX-13SLW	-0.318639	Brain_Cerebellar_Hemisphere	70
ATP23	GTEX-13SLX	0.0712713	Brain_Cerebellar_Hemisphere	57
ATP23	GTEX-13VXU	-0.887147	Brain_Cerebellar_Hemisphere	58
ATP23	GTEX-13X6I	0.215285	Brain_Cerebellar_Hemisphere	65
ATP23	GTEX-13X6J	1.75333	Brain_Cerebellar_Hemisphere	56
ATP23	GTEX-13X6K	-0.394541	Brain_Cerebellar_Hemisphere	61
ATP23	GTEX-144GL	0.537519	Brain_Cerebellar_Hemisphere	57
ATP23	GTEX-145LU	-0.952371	Brain_Cerebellar_Hemisphere	50
ATP23	GTEX-145MH	0.786084	Brain_Cerebellar_Hemisphere	57
ATP23	GTEX-145MI	0.229884	Brain_Cerebellar_Hemisphere	68
ATP23	GTEX-14ABY	-0.0855575	Brain_Cerebellar_Hemisphere	59
ATP23	GTEX-14ASI	-0.488776	Brain_Cerebellar_Hemisphere	61
ATP23	GTEX-14BIM	1.12317	Brain_Cerebellar_Hemisphere	64
ATP23	GTEX-14BIN	-0.0712713	Brain_Cerebellar_Hemisphere	56
ATP23	GTEX-14C39	-1.44761	Brain_Cerebellar_Hemisphere	46
ATP23	GTEX-14C5O	-0.621773	Brain_Cerebellar_Hemisphere	65
ATP23	GTEX-14DAQ	-2.11899	Brain_Cerebellar_Hemisphere	63
ATP23	GTEX-14E6D	-0.186219	Brain_Cerebellar_Hemisphere	53
ATP23	GTEX-14E7W	-0.441169	Brain_Cerebellar_Hemisphere	70
ATP23	GTEX-14PN4	-2.27799	Brain_Cerebellar_Hemisphere	56
ATP23	GTEX-15CHQ	-0.259234	Brain_Cerebellar_Hemisphere	69
ATP23	GTEX-15DCD	-1.23748	Brain_Cerebellar_Hemisphere	70
ATP23	GTEX-15DYW	-1.8238	Brain_Cerebellar_Hemisphere	64
ATP23	GTEX-15EO6	-1.33518	Brain_Cerebellar_Hemisphere	56
ATP23	GTEX-15ER7	-1.15035	Brain_Cerebellar_Hemisphere	28
ATP23	GTEX-15G19	0.273992	Brain_Cerebellar_Hemisphere	68
ATP23	GTEX-16GPK	0.114185	Brain_Cerebellar_Hemisphere	69
ATP23	GTEX-16NPV	0.825494	Brain_Cerebellar_Hemisphere	58
ATP23	GTEX-16XZZ	-0.33366	Brain_Cerebellar_Hemisphere	63
ATP23	GTEX-16YQH	1.07117	Brain_Cerebellar_Hemisphere	30
ATP23	GTEX-17EVP	0.998201	Brain_Cerebellar_Hemisphere	44
ATP23	GTEX-17EVQ	1.1784	Brain_Cerebellar_Hemisphere	70
ATP23	GTEX-17F97	0.259234	Brain_Cerebellar_Hemisphere	57
ATP23	GTEX-17HII	1.37074	Brain_Cerebellar_Hemisphere	57
ATP23	GTEX-17JCI	0.318639	Brain_Cerebellar_Hemisphere	63
ATP23	GTEX-183WM	-0.114185	Brain_Cerebellar_Hemisphere	70
ATP23	GTEX-18464	-0.908458	Brain_Cerebellar_Hemisphere	59
ATP23	GTEX-18465	-0.639147	Brain_Cerebellar_Hemisphere	56
ATP23	GTEX-18A6Q	1.02192	Brain_Cerebellar_Hemisphere	62
ATP23	GTEX-1A3MX	-1.40814	Brain_Cerebellar_Hemisphere	66
ATP23	GTEX-1AX9I	-0.67449	Brain_Cerebellar_Hemisphere	68
ATP23	GTEX-1B8L1	0.363932	Brain_Cerebellar_Hemisphere	64
ATP23	GTEX-1B8SF	0.0284883	Brain_Cerebellar_Hemisphere	61
ATP23	GTEX-1B8SG	1.30122	Brain_Cerebellar_Hemisphere	50
ATP23	GTEX-1B933	0.952371	Brain_Cerebellar_Hemisphere	59
ATP23	GTEX-1BAJH	0.244533	Brain_Cerebellar_Hemisphere	70
ATP23	GTEX-1C64N	1.23748	Brain_Cerebellar_Hemisphere	54
ATP23	GTEX-1CB4G	1.40814	Brain_Cerebellar_Hemisphere	60
ATP23	GTEX-1E1VI	-0.379192	Brain_Cerebellar_Hemisphere	57
ATP23	GTEX-1EKGG	0.409983	Brain_Cerebellar_Hemisphere	61
ATP23	GTEX-1EMGI	1.04623	Brain_Cerebellar_Hemisphere	65
ATP23	GTEX-1F48J	-1.30122	Brain_Cerebellar_Hemisphere	51
ATP23	GTEX-1F52S	-0.786084	Brain_Cerebellar_Hemisphere	62
ATP23	GTEX-1F6I4	1.44761	Brain_Cerebellar_Hemisphere	60
ATP23	GTEX-1F75A	0.0569997	Brain_Cerebellar_Hemisphere	54
ATP23	GTEX-1F75W	1.90471	Brain_Cerebellar_Hemisphere	66
ATP23	GTEX-1F7RK	1.58206	Brain_Cerebellar_Hemisphere	28
ATP23	GTEX-1GF9W	-0.521135	Brain_Cerebellar_Hemisphere	63
ATP23	GTEX-1GMR8	0.766831	Brain_Cerebellar_Hemisphere	51
ATP23	GTEX-1GMRU	1.53412	Brain_Cerebellar_Hemisphere	59
ATP23	GTEX-1GN73	-0.409983	Brain_Cerebellar_Hemisphere	66
ATP23	GTEX-1GTWX	-2.53131	Brain_Cerebellar_Hemisphere	68
ATP23	GTEX-1GZ4I	-0.93019	Brain_Cerebellar_Hemisphere	53
ATP23	GTEX-1GZHY	0.887147	Brain_Cerebellar_Hemisphere	51
ATP23	GTEX-1ICLZ	-0.866231	Brain_Cerebellar_Hemisphere	63
ATP23	GTEX-1JJ6O	0.621773	Brain_Cerebellar_Hemisphere	69
ATP23	GTEX-1JMOU	1.15035	Brain_Cerebellar_Hemisphere	68
ATP23	GTEX-1JMQJ	-0.273992	Brain_Cerebellar_Hemisphere	51
ATP23	GTEX-1KD4Q	0.200731	Brain_Cerebellar_Hemisphere	42
ATP23	GTEX-1LG7Y	-0.656716	Brain_Cerebellar_Hemisphere	53
ATP23	GTEX-1LKK1	1.26871	Brain_Cerebellar_Hemisphere	53
ATP23	GTEX-1LSVX	-0.348756	Brain_Cerebellar_Hemisphere	63
ATP23	GTEX-1LVAO	0.288809	Brain_Cerebellar_Hemisphere	67
ATP23	GTEX-1M4P7	0.604585	Brain_Cerebellar_Hemisphere	65
ATP23	GTEX-1N2DW	0.472789	Brain_Cerebellar_Hemisphere	58
ATP23	GTEX-1N2EE	-1.12317	Brain_Cerebellar_Hemisphere	63
ATP23	GTEX-1R9K4	1.63393	Brain_Cerebellar_Hemisphere	65
ATP23	GTEX-1R9PO	-0.128533	Brain_Cerebellar_Hemisphere	68
ATP23	GTEX-N7MS	-0.303691	Brain_Cerebellar_Hemisphere	61
ATP23	GTEX-N7MT	-1.75333	Brain_Cerebellar_Hemisphere	68
ATP23	GTEX-NL3H	-0.363932	Brain_Cerebellar_Hemisphere	60
ATP23	GTEX-NL4W	0.93019	Brain_Cerebellar_Hemisphere	53
ATP23	GTEX-NPJ7	-0.142907	Brain_Cerebellar_Hemisphere	68
ATP23	GTEX-NPJ8	-0.97503	Brain_Cerebellar_Hemisphere	40
ATP23	GTEX-OHPN	0.0427396	Brain_Cerebellar_Hemisphere	61
ATP23	GTEX-P44G	-0.747859	Brain_Cerebellar_Hemisphere	34
ATP23	GTEX-P44H	0.348756	Brain_Cerebellar_Hemisphere	43
ATP23	GTEX-Q2AG	-1.69062	Brain_Cerebellar_Hemisphere	42
ATP23	GTEX-QDT8	-1.26871	Brain_Cerebellar_Hemisphere	30
ATP23	GTEX-QMR6	0.157311	Brain_Cerebellar_Hemisphere	59
ATP23	GTEX-R55E	-1.58206	Brain_Cerebellar_Hemisphere	22
ATP23	GTEX-RU72	-0.554049	Brain_Cerebellar_Hemisphere	59
ATP23	GTEX-RVPV	-1.53412	Brain_Cerebellar_Hemisphere	67
ATP23	GTEX-S7SE	-0.537519	Brain_Cerebellar_Hemisphere	58
ATP23	GTEX-T2IS	-0.998201	Brain_Cerebellar_Hemisphere	24
ATP23	GTEX-T5JC	0.639147	Brain_Cerebellar_Hemisphere	27
ATP23	GTEX-T6MN	-0.472789	Brain_Cerebellar_Hemisphere	51
ATP23	GTEX-TSE9	0.33366	Brain_Cerebellar_Hemisphere	60
ATP23	GTEX-UTHO	0.128533	Brain_Cerebellar_Hemisphere	68
ATP23	GTEX-WHSE	-1.63393	Brain_Cerebellar_Hemisphere	20
ATP23	GTEX-WL46	0.747859	Brain_Cerebellar_Hemisphere	53
ATP23	GTEX-WVLH	-0.0998612	Brain_Cerebellar_Hemisphere	58
ATP23	GTEX-WWYW	2.53131	Brain_Cerebellar_Hemisphere	52
ATP23	GTEX-WZTO	-0.215285	Brain_Cerebellar_Hemisphere	44
ATP23	GTEX-X261	-0.0142427	Brain_Cerebellar_Hemisphere	56
ATP23	GTEX-X4EP	0.866231	Brain_Cerebellar_Hemisphere	63
ATP23	GTEX-X4XX	-0.604585	Brain_Cerebellar_Hemisphere	69
ATP23	GTEX-X585	-0.710696	Brain_Cerebellar_Hemisphere	56
ATP23	GTEX-XMD1	0.488776	Brain_Cerebellar_Hemisphere	67
ATP23	GTEX-Y8DK	0.186219	Brain_Cerebellar_Hemisphere	62
ATP23	GTEX-YFC4	-1.37074	Brain_Cerebellar_Hemisphere	47
ATP23	GTEX-YJ89	0.908458	Brain_Cerebellar_Hemisphere	60
ATP23	GTEX-Z93S	0.845687	Brain_Cerebellar_Hemisphere	52
ATP23	GTEX-ZAB4	0.0142427	Brain_Cerebellar_Hemisphere	47
ATP23	GTEX-ZDXO	-0.0427396	Brain_Cerebellar_Hemisphere	60
ATP23	GTEX-ZE7O	0.67449	Brain_Cerebellar_Hemisphere	57
ATP23	GTEX-ZF28	2.27799	Brain_Cerebellar_Hemisphere	69
ATP23	GTEX-ZUA1	-0.0569997	Brain_Cerebellar_Hemisphere	46
ATP23	GTEX-ZVT3	0.379192	Brain_Cerebellar_Hemisphere	67
ATP23	GTEX-ZVZQ	0.50489	Brain_Cerebellar_Hemisphere	62
ATP23	GTEX-111FC	-0.143729	Brain_Cerebellum	61
ATP23	GTEX-1128S	-0.622926	Brain_Cerebellum	66
ATP23	GTEX-117XS	0.265692	Brain_Cerebellum	64
ATP23	GTEX-1192X	-1.06757	Brain_Cerebellum	55
ATP23	GTEX-11DYG	0.22877	Brain_Cerebellum	63
ATP23	GTEX-11DZ1	-0.682001	Brain_Cerebellum	58
ATP23	GTEX-11EI6	-0.290507	Brain_Cerebellum	62
ATP23	GTEX-11EMC	-0.893801	Brain_Cerebellum	66
ATP23	GTEX-11GSO	0.0956362	Brain_Cerebellum	61
ATP23	GTEX-11GSP	-0.470364	Brain_Cerebellum	66
ATP23	GTEX-11NUK	-0.1558	Brain_Cerebellum	53
ATP23	GTEX-11NV4	-0.20433	Brain_Cerebellum	64
ATP23	GTEX-11O72	1.06757	Brain_Cerebellum	48
ATP23	GTEX-11ONC	-0.457072	Brain_Cerebellum	69
ATP23	GTEX-11PRG	0.510753	Brain_Cerebellum	54
ATP23	GTEX-11TTK	-0.0358166	Brain_Cerebellum	69
ATP23	GTEX-11ZTS	-0.697141	Brain_Cerebellum	67
ATP23	GTEX-11ZUS	0.253347	Brain_Cerebellum	37
ATP23	GTEX-11ZVC	-1.39869	Brain_Cerebellum	56
ATP23	GTEX-12126	0.824732	Brain_Cerebellum	23
ATP23	GTEX-1269C	1.77323	Brain_Cerebellum	62
ATP23	GTEX-12WSD	-0.353372	Brain_Cerebellum	64
ATP23	GTEX-12WSE	0	Brain_Cerebellum	25
ATP23	GTEX-12WSH	0.911742	Brain_Cerebellum	59
ATP23	GTEX-12WSM	0.180012	Brain_Cerebellum	63
ATP23	GTEX-12ZZX	1.36763	Brain_Cerebellum	49
ATP23	GTEX-12ZZY	0.712443	Brain_Cerebellum	64
ATP23	GTEX-12ZZZ	0.278078	Brain_Cerebellum	64
ATP23	GTEX-13112	-0.24104	Brain_Cerebellum	52
ATP23	GTEX-1313W	-0.443861	Brain_Cerebellum	54
ATP23	GTEX-131XH	-0.858754	Brain_Cerebellum	53
ATP23	GTEX-131YS	-0.948535	Brain_Cerebellum	67
ATP23	GTEX-132Q8	0.622926	Brain_Cerebellum	68
ATP23	GTEX-1399T	-0.580015	Brain_Cerebellum	67
ATP23	GTEX-139TS	-2.07383	Brain_Cerebellum	61
ATP23	GTEX-139TT	-1.20405	Brain_Cerebellum	60
ATP23	GTEX-13CF2	-0.0477635	Brain_Cerebellum	61
ATP23	GTEX-13FHO	0.98666	Brain_Cerebellum	61
ATP23	GTEX-13FHP	-1.00627	Brain_Cerebellum	56
ATP23	GTEX-13FXS	-0.328072	Brain_Cerebellum	59
ATP23	GTEX-13G51	-1.25488	Brain_Cerebellum	69
ATP23	GTEX-13JUV	-0.0956362	Brain_Cerebellum	46
ATP23	GTEX-13JVG	0.20433	Brain_Cerebellum	64
ATP23	GTEX-13N2G	-1.43117	Brain_Cerebellum	60
ATP23	GTEX-13NYB	0.290507	Brain_Cerebellum	49
ATP23	GTEX-13O3O	-0.107634	Brain_Cerebellum	68
ATP23	GTEX-13O3Q	0.24104	Brain_Cerebellum	53
ATP23	GTEX-13OVH	-0.652179	Brain_Cerebellum	70
ATP23	GTEX-13OVJ	-1.71845	Brain_Cerebellum	55
ATP23	GTEX-13OVL	-0.391757	Brain_Cerebellum	50
ATP23	GTEX-13OW5	-0.841621	Brain_Cerebellum	62
ATP23	GTEX-13OW6	-1.02628	Brain_Cerebellum	59
ATP23	GTEX-13OW7	-0.0597171	Brain_Cerebellum	53
ATP23	GTEX-13OW8	1.50109	Brain_Cerebellum	66
ATP23	GTEX-13PVQ	0.0477635	Brain_Cerebellum	59
ATP23	GTEX-13QIC	0.131679	Brain_Cerebellum	65
ATP23	GTEX-13RTJ	-0.551994	Brain_Cerebellum	60
ATP23	GTEX-13S7M	0.315501	Brain_Cerebellum	66
ATP23	GTEX-13SLX	1.11077	Brain_Cerebellum	57
ATP23	GTEX-13VXU	-1.66839	Brain_Cerebellum	58
ATP23	GTEX-13X6I	0.948535	Brain_Cerebellum	65
ATP23	GTEX-13X6J	1.66839	Brain_Cerebellum	56
ATP23	GTEX-13X6K	-0.538146	Brain_Cerebellum	61
ATP23	GTEX-144GL	-0.216534	Brain_Cerebellum	57
ATP23	GTEX-145LU	0.75939	Brain_Cerebellum	50
ATP23	GTEX-145MF	-1.30917	Brain_Cerebellum	50
ATP23	GTEX-145MG	0.74356	Brain_Cerebellum	55
ATP23	GTEX-145MH	1.43117	Brain_Cerebellum	57
ATP23	GTEX-147F4	0.967422	Brain_Cerebellum	50
ATP23	GTEX-147GR	1.20405	Brain_Cerebellum	65
ATP23	GTEX-14ABY	0.391757	Brain_Cerebellum	59
ATP23	GTEX-14ASI	-0.265692	Brain_Cerebellum	61
ATP23	GTEX-14BIM	2.07383	Brain_Cerebellum	64
ATP23	GTEX-14BIN	0.551994	Brain_Cerebellum	56
ATP23	GTEX-14BMV	-0.366106	Brain_Cerebellum	53
ATP23	GTEX-14C39	-1.77323	Brain_Cerebellum	46
ATP23	GTEX-14C5O	0.893801	Brain_Cerebellum	65
ATP23	GTEX-14DAQ	-1.46523	Brain_Cerebellum	63
ATP23	GTEX-14E6D	1.08892	Brain_Cerebellum	53
ATP23	GTEX-14E7W	-1.08892	Brain_Cerebellum	70
ATP23	GTEX-14JFF	1.83391	Brain_Cerebellum	67
ATP23	GTEX-14JG1	-0.727913	Brain_Cerebellum	48
ATP23	GTEX-14JIY	0.167894	Brain_Cerebellum	63
ATP23	GTEX-14PJM	0.808075	Brain_Cerebellum	59
ATP23	GTEX-14PJO	0.0716793	Brain_Cerebellum	68
ATP23	GTEX-14PN4	-2.3446	Brain_Cerebellum	56
ATP23	GTEX-15DYW	-1.33783	Brain_Cerebellum	64
ATP23	GTEX-15EO6	0.0358166	Brain_Cerebellum	56
ATP23	GTEX-15ER7	-0.791639	Brain_Cerebellum	28
ATP23	GTEX-15G19	0.0119366	Brain_Cerebellum	68
ATP23	GTEX-15SHU	-1.28155	Brain_Cerebellum	42
ATP23	GTEX-16XZZ	-1.57922	Brain_Cerebellum	63
ATP23	GTEX-16YQH	1.30917	Brain_Cerebellum	30
ATP23	GTEX-17EVP	-0.524401	Brain_Cerebellum	44
ATP23	GTEX-17EVQ	0.652179	Brain_Cerebellum	70
ATP23	GTEX-17F97	-1.15615	Brain_Cerebellum	57
ATP23	GTEX-17HHY	-1.22906	Brain_Cerebellum	59
ATP23	GTEX-17HII	-0.131679	Brain_Cerebellum	57
ATP23	GTEX-17JCI	-1.50109	Brain_Cerebellum	63
ATP23	GTEX-183WM	1.46523	Brain_Cerebellum	70
ATP23	GTEX-18465	0.328072	Brain_Cerebellum	56
ATP23	GTEX-18A6Q	-0.404678	Brain_Cerebellum	62
ATP23	GTEX-1A3MX	-1.17976	Brain_Cerebellum	66
ATP23	GTEX-1A8G6	-1.62219	Brain_Cerebellum	65
ATP23	GTEX-1A8G7	-0.417667	Brain_Cerebellum	69
ATP23	GTEX-1B8L1	-0.0238749	Brain_Cerebellum	64
ATP23	GTEX-1B8SF	0.497201	Brain_Cerebellum	61
ATP23	GTEX-1B8SG	0.470364	Brain_Cerebellum	50
ATP23	GTEX-1B933	-0.180012	Brain_Cerebellum	59
ATP23	GTEX-1B996	-0.98666	Brain_Cerebellum	69
ATP23	GTEX-1BAJH	0.366106	Brain_Cerebellum	70
ATP23	GTEX-1C64N	0.0836517	Brain_Cerebellum	54
ATP23	GTEX-1C6VR	-0.0836517	Brain_Cerebellum	65
ATP23	GTEX-1C6WA	1.0467	Brain_Cerebellum	61
ATP23	GTEX-1CB4G	0.192157	Brain_Cerebellum	60
ATP23	GTEX-1CB4H	1.53898	Brain_Cerebellum	61
ATP23	GTEX-1E1VI	-0.712443	Brain_Cerebellum	57
ATP23	GTEX-1E2YA	0.791639	Brain_Cerebellum	51
ATP23	GTEX-1EH9U	0.858754	Brain_Cerebellum	69
ATP23	GTEX-1EKGG	0.30298	Brain_Cerebellum	61
ATP23	GTEX-1EMGI	1.25488	Brain_Cerebellum	65
ATP23	GTEX-1EU9M	-0.667016	Brain_Cerebellum	68
ATP23	GTEX-1EWIQ	1.22906	Brain_Cerebellum	70
ATP23	GTEX-1EX96	0.594196	Brain_Cerebellum	58
ATP23	GTEX-1F48J	-0.808075	Brain_Cerebellum	51
ATP23	GTEX-1F52S	0.353372	Brain_Cerebellum	62
ATP23	GTEX-1F6I4	1.90222	Brain_Cerebellum	60
ATP23	GTEX-1F6IF	0.565949	Brain_Cerebellum	63
ATP23	GTEX-1F75A	0.524401	Brain_Cerebellum	54
ATP23	GTEX-1F75W	0.3789	Brain_Cerebellum	66
ATP23	GTEX-1GF9V	-1.0467	Brain_Cerebellum	62
ATP23	GTEX-1GF9W	-0.775414	Brain_Cerebellum	63
ATP23	GTEX-1GN73	-0.0119366	Brain_Cerebellum	66
ATP23	GTEX-1GTWX	-2.59266	Brain_Cerebellum	68
ATP23	GTEX-1GZ2Q	1.62219	Brain_Cerebellum	41
ATP23	GTEX-1GZ4I	-1.36763	Brain_Cerebellum	53
ATP23	GTEX-1GZHY	0.580015	Brain_Cerebellum	51
ATP23	GTEX-1JJ6O	0.727913	Brain_Cerebellum	69
ATP23	GTEX-1JMLX	-0.253347	Brain_Cerebellum	58
ATP23	GTEX-1JMOU	-0.22877	Brain_Cerebellum	68
ATP23	GTEX-1JMPZ	0.0597171	Brain_Cerebellum	33
ATP23	GTEX-1JMQJ	0.682001	Brain_Cerebellum	51
ATP23	GTEX-1JMQK	-0.637484	Brain_Cerebellum	68
ATP23	GTEX-1JN1M	-0.911742	Brain_Cerebellum	64
ATP23	GTEX-1KANB	2.18935	Brain_Cerebellum	59
ATP23	GTEX-1KD4Q	0.608498	Brain_Cerebellum	42
ATP23	GTEX-1KWVE	1.98075	Brain_Cerebellum	34
ATP23	GTEX-1LG7Y	0.107634	Brain_Cerebellum	53
ATP23	GTEX-1LSVX	-0.75939	Brain_Cerebellum	63
ATP23	GTEX-1MJK2	-0.594196	Brain_Cerebellum	57
ATP23	GTEX-1NV8Z	-0.929981	Brain_Cerebellum	62
ATP23	GTEX-1P4AB	0.1558	Brain_Cerebellum	52
ATP23	GTEX-1PIIG	-0.497201	Brain_Cerebellum	34
ATP23	GTEX-1POEN	1.13317	Brain_Cerebellum	32
ATP23	GTEX-1PWST	0.119648	Brain_Cerebellum	70
ATP23	GTEX-1QEPI	2.59266	Brain_Cerebellum	66
ATP23	GTEX-1QP6S	1.17976	Brain_Cerebellum	45
ATP23	GTEX-1R46S	-0.119648	Brain_Cerebellum	65
ATP23	GTEX-1R9PO	-0.167894	Brain_Cerebellum	68
ATP23	GTEX-1RNSC	0.929981	Brain_Cerebellum	69
ATP23	GTEX-1RQEC	0.637484	Brain_Cerebellum	61
ATP23	GTEX-N7MS	-1.98075	Brain_Cerebellum	61
ATP23	GTEX-N7MT	0.216534	Brain_Cerebellum	68
ATP23	GTEX-NPJ7	-0.3789	Brain_Cerebellum	68
ATP23	GTEX-NPJ8	0.876143	Brain_Cerebellum	40
ATP23	GTEX-OHPN	0.404678	Brain_Cerebellum	61
ATP23	GTEX-P44G	0.417667	Brain_Cerebellum	34
ATP23	GTEX-P44H	-0.824732	Brain_Cerebellum	43
ATP23	GTEX-PVOW	1.02628	Brain_Cerebellum	40
ATP23	GTEX-PWO3	0.483739	Brain_Cerebellum	69
ATP23	GTEX-Q2AG	0.667016	Brain_Cerebellum	42
ATP23	GTEX-QDT8	-0.0716793	Brain_Cerebellum	30
ATP23	GTEX-QMR6	1.28155	Brain_Cerebellum	59
ATP23	GTEX-QVJO	-1.53898	Brain_Cerebellum	64
ATP23	GTEX-QVUS	0.775414	Brain_Cerebellum	69
ATP23	GTEX-R55E	0.430727	Brain_Cerebellum	22
ATP23	GTEX-RNOR	-0.608498	Brain_Cerebellum	52
ATP23	GTEX-RU72	-1.83391	Brain_Cerebellum	59
ATP23	GTEX-S7SE	0.0238749	Brain_Cerebellum	58
ATP23	GTEX-T2IS	-1.13317	Brain_Cerebellum	24
ATP23	GTEX-T5JC	1.57922	Brain_Cerebellum	27
ATP23	GTEX-T6MN	-0.192157	Brain_Cerebellum	51
ATP23	GTEX-TSE9	0.841621	Brain_Cerebellum	60
ATP23	GTEX-UTHO	-0.340695	Brain_Cerebellum	68
ATP23	GTEX-WHSE	-2.18935	Brain_Cerebellum	20
ATP23	GTEX-WL46	-0.74356	Brain_Cerebellum	53
ATP23	GTEX-WVLH	0.143729	Brain_Cerebellum	58
ATP23	GTEX-WWYW	1.71845	Brain_Cerebellum	52
ATP23	GTEX-WZTO	0.538146	Brain_Cerebellum	44
ATP23	GTEX-X261	0.457072	Brain_Cerebellum	56
ATP23	GTEX-X4EP	-0.278078	Brain_Cerebellum	63
ATP23	GTEX-X4XX	1.15615	Brain_Cerebellum	69
ATP23	GTEX-XLM4	0.340695	Brain_Cerebellum	64
ATP23	GTEX-XMD1	0.443861	Brain_Cerebellum	67
ATP23	GTEX-Y111	-1.11077	Brain_Cerebellum	50
ATP23	GTEX-Y8DK	-0.30298	Brain_Cerebellum	62
ATP23	GTEX-YFC4	-1.90222	Brain_Cerebellum	47
ATP23	GTEX-YJ89	-0.876143	Brain_Cerebellum	60
ATP23	GTEX-Z93S	0.697141	Brain_Cerebellum	52
ATP23	GTEX-ZAB4	-0.315501	Brain_Cerebellum	47
ATP23	GTEX-ZAJG	-0.483739	Brain_Cerebellum	58
ATP23	GTEX-ZAK1	1.00627	Brain_Cerebellum	55
ATP23	GTEX-ZDXO	-0.565949	Brain_Cerebellum	60
ATP23	GTEX-ZF28	2.3446	Brain_Cerebellum	69
ATP23	GTEX-ZUA1	-0.430727	Brain_Cerebellum	46
ATP23	GTEX-ZVT3	1.39869	Brain_Cerebellum	67
ATP23	GTEX-ZYFD	1.33783	Brain_Cerebellum	55
ATP23	GTEX-ZYY3	-0.967422	Brain_Cerebellum	67
ATP23	GTEX-ZZPT	-0.510753	Brain_Cerebellum	53
ATP23	GTEX-1117F	-1.19264	Brain_Cortex	66
ATP23	GTEX-111FC	0.258376	Brain_Cortex	61
ATP23	GTEX-1128S	0.651749	Brain_Cortex	66
ATP23	GTEX-117XS	0.666871	Brain_Cortex	64
ATP23	GTEX-1192X	-0.666871	Brain_Cortex	55
ATP23	GTEX-11EI6	-0.77745	Brain_Cortex	62
ATP23	GTEX-11EMC	0.0730736	Brain_Cortex	66
ATP23	GTEX-11GS4	-1.35708	Brain_Cortex	61
ATP23	GTEX-11GSO	-0.171186	Brain_Cortex	61
ATP23	GTEX-11GSP	-0.121983	Brain_Cortex	66
ATP23	GTEX-11NUK	0.334683	Brain_Cortex	53
ATP23	GTEX-11NV4	-0.973918	Brain_Cortex	64
ATP23	GTEX-11O72	2.58603	Brain_Cortex	48
ATP23	GTEX-11OF3	0.810808	Brain_Cortex	63
ATP23	GTEX-11ONC	-0.651749	Brain_Cortex	69
ATP23	GTEX-11PRG	0.898476	Brain_Cortex	54
ATP23	GTEX-11TTK	0.270978	Brain_Cortex	69
ATP23	GTEX-11WQK	1.29833	Brain_Cortex	55
ATP23	GTEX-11ZUS	0.360536	Brain_Cortex	37
ATP23	GTEX-12126	1.45514	Brain_Cortex	23
ATP23	GTEX-12WSA	-2.58603	Brain_Cortex	67
ATP23	GTEX-12WSD	-0.898476	Brain_Cortex	64
ATP23	GTEX-12WSF	-0.14654	Brain_Cortex	70
ATP23	GTEX-12WSH	2.06593	Brain_Cortex	59
ATP23	GTEX-12ZZW	1.03435	Brain_Cortex	57
ATP23	GTEX-12ZZX	0.682148	Brain_Cortex	49
ATP23	GTEX-12ZZY	-0.56391	Brain_Cortex	64
ATP23	GTEX-12ZZZ	1.19264	Brain_Cortex	64
ATP23	GTEX-1313W	0.794019	Brain_Cortex	54
ATP23	GTEX-131XW	0.466613	Brain_Cortex	51
ATP23	GTEX-131YS	1.27056	Brain_Cortex	67
ATP23	GTEX-132Q8	0.109733	Brain_Cortex	68
ATP23	GTEX-1399T	-0.373552	Brain_Cortex	67
ATP23	GTEX-13FHO	-0.794019	Brain_Cortex	61
ATP23	GTEX-13FHP	-1.70939	Brain_Cortex	56
ATP23	GTEX-13FLW	0.121983	Brain_Cortex	57
ATP23	GTEX-13FXS	0.0365124	Brain_Cortex	59
ATP23	GTEX-13G51	-2.18177	Brain_Cortex	69
ATP23	GTEX-13IVO	-0.0486916	Brain_Cortex	70
ATP23	GTEX-13JUV	-0.845094	Brain_Cortex	46
ATP23	GTEX-13JVG	-0.233293	Brain_Cortex	64
ATP23	GTEX-13NYB	0.728971	Brain_Cortex	49
ATP23	GTEX-13NYC	1.14447	Brain_Cortex	67
ATP23	GTEX-13O3O	-0.360536	Brain_Cortex	68
ATP23	GTEX-13O3Q	0.296314	Brain_Cortex	53
ATP23	GTEX-13OVH	-0.220807	Brain_Cortex	70
ATP23	GTEX-13OVJ	-1.56961	Brain_Cortex	55
ATP23	GTEX-13OW6	-0.744936	Brain_Cortex	59
ATP23	GTEX-13OW7	-0.195936	Brain_Cortex	53
ATP23	GTEX-13OW8	-0.412993	Brain_Cortex	66
ATP23	GTEX-13PL6	0.935531	Brain_Cortex	44
ATP23	GTEX-13PVQ	-0.621941	Brain_Cortex	59
ATP23	GTEX-13QIC	0.578233	Brain_Cortex	65
ATP23	GTEX-13S7M	0.507719	Brain_Cortex	66
ATP23	GTEX-13SLX	0.439645	Brain_Cortex	57
ATP23	GTEX-13VXU	-0.592676	Brain_Cortex	58
ATP23	GTEX-13X6J	0.973918	Brain_Cortex	56
ATP23	GTEX-13X6K	-0.916846	Brain_Cortex	61
ATP23	GTEX-1445S	-0.453088	Brain_Cortex	64
ATP23	GTEX-144FL	-2.06593	Brain_Cortex	56
ATP23	GTEX-144GL	-0.321841	Brain_Cortex	57
ATP23	GTEX-145MF	-1.89379	Brain_Cortex	50
ATP23	GTEX-145MG	0.99366	Brain_Cortex	55
ATP23	GTEX-145MH	1.97258	Brain_Cortex	57
ATP23	GTEX-147GR	-0.399778	Brain_Cortex	65
ATP23	GTEX-14ASI	0.220807	Brain_Cortex	61
ATP23	GTEX-14BIL	0.183547	Brain_Cortex	54
ATP23	GTEX-14BIM	0.233293	Brain_Cortex	64
ATP23	GTEX-14BIN	1.56961	Brain_Cortex	56
ATP23	GTEX-14BMV	1.05536	Brain_Cortex	53
ATP23	GTEX-14C39	-1.49115	Brain_Cortex	46
ATP23	GTEX-14C5O	0.34758	Brain_Cortex	65
ATP23	GTEX-14DAQ	0.0243386	Brain_Cortex	63
ATP23	GTEX-14JG1	-0.245815	Brain_Cortex	48
ATP23	GTEX-14JIY	1.0138	Brain_Cortex	63
ATP23	GTEX-14LZ3	2.18177	Brain_Cortex	69
ATP23	GTEX-14PJM	0.916846	Brain_Cortex	59
ATP23	GTEX-15DCD	-0.296314	Brain_Cortex	70
ATP23	GTEX-15EO6	-0.493925	Brain_Cortex	56
ATP23	GTEX-15ER7	0.283623	Brain_Cortex	28
ATP23	GTEX-15G19	1.12136	Brain_Cortex	68
ATP23	GTEX-15RJE	-0.158851	Brain_Cortex	48
ATP23	GTEX-15SHU	-0.636774	Brain_Cortex	42
ATP23	GTEX-15UF6	-0.309053	Brain_Cortex	70
ATP23	GTEX-16GPK	-1.03435	Brain_Cortex	69
ATP23	GTEX-16XZZ	-1.05536	Brain_Cortex	63
ATP23	GTEX-16YQH	-0.466613	Brain_Cortex	30
ATP23	GTEX-17EVP	0.195936	Brain_Cortex	44
ATP23	GTEX-17EVQ	-0.134251	Brain_Cortex	70
ATP23	GTEX-17F97	0.621941	Brain_Cortex	57
ATP23	GTEX-17HHY	0.245815	Brain_Cortex	59
ATP23	GTEX-17HII	0.158851	Brain_Cortex	57
ATP23	GTEX-17JCI	0	Brain_Cortex	63
ATP23	GTEX-17MF6	-2.33742	Brain_Cortex	48
ATP23	GTEX-183WM	0.56391	Brain_Cortex	70
ATP23	GTEX-18465	0.493925	Brain_Cortex	56
ATP23	GTEX-18A6Q	-0.82783	Brain_Cortex	62
ATP23	GTEX-1A3MX	-1.14447	Brain_Cortex	66
ATP23	GTEX-1A8G6	-1.97258	Brain_Cortex	65
ATP23	GTEX-1A8G7	0.386631	Brain_Cortex	69
ATP23	GTEX-1AX9I	0.52161	Brain_Cortex	68
ATP23	GTEX-1B8L1	0.0608781	Brain_Cortex	64
ATP23	GTEX-1B8SF	1.65914	Brain_Cortex	61
ATP23	GTEX-1B8SG	-0.0243386	Brain_Cortex	50
ATP23	GTEX-1B933	1.32713	Brain_Cortex	59
ATP23	GTEX-1C64N	-0.480224	Brain_Cortex	54
ATP23	GTEX-1C6VQ	0.82783	Brain_Cortex	58
ATP23	GTEX-1C6WA	-0.0365124	Brain_Cortex	61
ATP23	GTEX-1CB4H	0.0852799	Brain_Cortex	61
ATP23	GTEX-1E1VI	0.697585	Brain_Cortex	57
ATP23	GTEX-1E2YA	-0.208355	Brain_Cortex	51
ATP23	GTEX-1EKGG	-1.12136	Brain_Cortex	61
ATP23	GTEX-1EMGI	0.309053	Brain_Cortex	65
ATP23	GTEX-1EWIQ	1.2178	Brain_Cortex	70
ATP23	GTEX-1EX96	-0.183547	Brain_Cortex	58
ATP23	GTEX-1F48J	-1.45514	Brain_Cortex	51
ATP23	GTEX-1F52S	0.607244	Brain_Cortex	62
ATP23	GTEX-1F6I4	0.0486916	Brain_Cortex	60
ATP23	GTEX-1F6RS	1.49115	Brain_Cortex	63
ATP23	GTEX-1F75A	-1.0138	Brain_Cortex	54
ATP23	GTEX-1F75B	1.09882	Brain_Cortex	57
ATP23	GTEX-1F7RK	-0.682148	Brain_Cortex	28
ATP23	GTEX-1F88E	1.35708	Brain_Cortex	66
ATP23	GTEX-1GF9V	-0.761092	Brain_Cortex	62
ATP23	GTEX-1GF9W	-0.935531	Brain_Cortex	63
ATP23	GTEX-1GMR8	-0.0730736	Brain_Cortex	51
ATP23	GTEX-1GMRU	-0.439645	Brain_Cortex	59
ATP23	GTEX-1GN1V	-0.954549	Brain_Cortex	63
ATP23	GTEX-1GN2E	0.321841	Brain_Cortex	68
ATP23	GTEX-1GN73	-1.16822	Brain_Cortex	66
ATP23	GTEX-1GZ2Q	0.426281	Brain_Cortex	41
ATP23	GTEX-1GZ4I	-1.52921	Brain_Cortex	53
ATP23	GTEX-1GZHY	0.412993	Brain_Cortex	51
ATP23	GTEX-1ICLZ	0.453088	Brain_Cortex	63
ATP23	GTEX-1IDFM	-1.27056	Brain_Cortex	67
ATP23	GTEX-1JJ6O	-0.283623	Brain_Cortex	69
ATP23	GTEX-1JMLX	0.77745	Brain_Cortex	58
ATP23	GTEX-1JMOU	-0.334683	Brain_Cortex	68
ATP23	GTEX-1JMPZ	-1.07684	Brain_Cortex	33
ATP23	GTEX-1JMQK	-1.09882	Brain_Cortex	68
ATP23	GTEX-1JMQL	-0.34758	Brain_Cortex	51
ATP23	GTEX-1KD4Q	1.07684	Brain_Cortex	42
ATP23	GTEX-1KWVE	1.52921	Brain_Cortex	34
ATP23	GTEX-1LC47	-0.270978	Brain_Cortex	64
ATP23	GTEX-1LG7Y	0.549701	Brain_Cortex	53
ATP23	GTEX-1LKK1	-0.52161	Brain_Cortex	53
ATP23	GTEX-1M4P7	-0.862614	Brain_Cortex	65
ATP23	GTEX-1N2DW	0.134251	Brain_Cortex	58
ATP23	GTEX-1N5O9	-1.29833	Brain_Cortex	63
ATP23	GTEX-1NV5F	-1.61276	Brain_Cortex	64
ATP23	GTEX-1NV8Z	-0.607244	Brain_Cortex	62
ATP23	GTEX-1O9I2	-1.82526	Brain_Cortex	53
ATP23	GTEX-1OJC4	-0.426281	Brain_Cortex	57
ATP23	GTEX-1PIIG	0.535603	Brain_Cortex	34
ATP23	GTEX-1PPGY	1.16822	Brain_Cortex	61
ATP23	GTEX-1PWST	-0.549701	Brain_Cortex	70
ATP23	GTEX-1QMI2	0.14654	Brain_Cortex	67
ATP23	GTEX-1QP6S	-1.65914	Brain_Cortex	45
ATP23	GTEX-1R9K4	0.954549	Brain_Cortex	65
ATP23	GTEX-1R9PO	-0.0608781	Brain_Cortex	68
ATP23	GTEX-1RQEC	0.208355	Brain_Cortex	61
ATP23	GTEX-N7MT	-1.2178	Brain_Cortex	68
ATP23	GTEX-NPJ7	-0.109733	Brain_Cortex	68
ATP23	GTEX-NPJ8	-0.258376	Brain_Cortex	40
ATP23	GTEX-OHPN	-1.76437	Brain_Cortex	61
ATP23	GTEX-OXRN	1.76437	Brain_Cortex	59
ATP23	GTEX-P44G	0.71319	Brain_Cortex	34
ATP23	GTEX-PVOW	0.592676	Brain_Cortex	40
ATP23	GTEX-PWO3	-0.097499	Brain_Cortex	69
ATP23	GTEX-Q2AG	-1.32713	Brain_Cortex	42
ATP23	GTEX-QDT8	-0.880403	Brain_Cortex	30
ATP23	GTEX-QMR6	-0.535603	Brain_Cortex	59
ATP23	GTEX-QVJO	-0.0121684	Brain_Cortex	64
ATP23	GTEX-QVUS	-0.99366	Brain_Cortex	69
ATP23	GTEX-RNOR	-0.386631	Brain_Cortex	52
ATP23	GTEX-RU72	0.480224	Brain_Cortex	59
ATP23	GTEX-T2IS	0.399778	Brain_Cortex	24
ATP23	GTEX-T5JC	1.70939	Brain_Cortex	27
ATP23	GTEX-T6MN	0.0121684	Brain_Cortex	51
ATP23	GTEX-TSE9	1.38829	Brain_Cortex	60
ATP23	GTEX-UTHO	-0.810808	Brain_Cortex	68
ATP23	GTEX-WHSE	-1.42092	Brain_Cortex	20
ATP23	GTEX-WL46	-0.578233	Brain_Cortex	53
ATP23	GTEX-WVLH	0.880403	Brain_Cortex	58
ATP23	GTEX-WWYW	0.761092	Brain_Cortex	52
ATP23	GTEX-WZTO	0.636774	Brain_Cortex	44
ATP23	GTEX-X4XX	2.33742	Brain_Cortex	69
ATP23	GTEX-X4XY	1.89379	Brain_Cortex	62
ATP23	GTEX-X585	-1.38829	Brain_Cortex	56
ATP23	GTEX-XLM4	-0.507719	Brain_Cortex	64
ATP23	GTEX-Y111	-1.24375	Brain_Cortex	50
ATP23	GTEX-Y8DK	1.61276	Brain_Cortex	62
ATP23	GTEX-YFC4	-0.71319	Brain_Cortex	47
ATP23	GTEX-YJ89	0.097499	Brain_Cortex	60
ATP23	GTEX-Z93S	1.24375	Brain_Cortex	52
ATP23	GTEX-ZAJG	0.171186	Brain_Cortex	58
ATP23	GTEX-ZAK1	0.845094	Brain_Cortex	55
ATP23	GTEX-ZDXO	0.373552	Brain_Cortex	60
ATP23	GTEX-ZE7O	1.82526	Brain_Cortex	57
ATP23	GTEX-ZF28	1.42092	Brain_Cortex	69
ATP23	GTEX-ZUA1	0.744936	Brain_Cortex	46
ATP23	GTEX-ZVT3	0.862614	Brain_Cortex	67
ATP23	GTEX-ZYFD	-0.0852799	Brain_Cortex	55
ATP23	GTEX-ZYY3	-0.697585	Brain_Cortex	67
ATP23	GTEX-ZZPT	-0.728971	Brain_Cortex	53
ATP23	GTEX-1192X	1.40814	Brain_Frontal_Cortex_BA9	55
ATP23	GTEX-11DYG	0.171747	Brain_Frontal_Cortex_BA9	63
ATP23	GTEX-11DZ1	-0.244533	Brain_Frontal_Cortex_BA9	58
ATP23	GTEX-11EI6	-0.747859	Brain_Frontal_Cortex_BA9	62
ATP23	GTEX-11EMC	1.15035	Brain_Frontal_Cortex_BA9	66
ATP23	GTEX-11GSP	-0.303691	Brain_Frontal_Cortex_BA9	66
ATP23	GTEX-11PRG	0.0712713	Brain_Frontal_Cortex_BA9	54
ATP23	GTEX-11TTK	-0.456922	Brain_Frontal_Cortex_BA9	69
ATP23	GTEX-11TUW	-2.27799	Brain_Frontal_Cortex_BA9	66
ATP23	GTEX-11WQC	-0.0569997	Brain_Frontal_Cortex_BA9	64
ATP23	GTEX-11WQK	2.11899	Brain_Frontal_Cortex_BA9	55
ATP23	GTEX-11ZTS	1.26871	Brain_Frontal_Cortex_BA9	67
ATP23	GTEX-12126	1.33518	Brain_Frontal_Cortex_BA9	23
ATP23	GTEX-12WSA	-2.11899	Brain_Frontal_Cortex_BA9	67
ATP23	GTEX-12WSE	-0.866231	Brain_Frontal_Cortex_BA9	25
ATP23	GTEX-12WSF	-0.0142427	Brain_Frontal_Cortex_BA9	70
ATP23	GTEX-12WSH	1.53412	Brain_Frontal_Cortex_BA9	59
ATP23	GTEX-12WSM	-1.15035	Brain_Frontal_Cortex_BA9	63
ATP23	GTEX-12ZZW	1.1784	Brain_Frontal_Cortex_BA9	57
ATP23	GTEX-12ZZX	0.97503	Brain_Frontal_Cortex_BA9	49
ATP23	GTEX-12ZZY	2.00042	Brain_Frontal_Cortex_BA9	64
ATP23	GTEX-12ZZZ	1.48947	Brain_Frontal_Cortex_BA9	64
ATP23	GTEX-1313W	0.587574	Brain_Frontal_Cortex_BA9	54
ATP23	GTEX-131XH	-1.33518	Brain_Frontal_Cortex_BA9	53
ATP23	GTEX-131XW	-0.0998612	Brain_Frontal_Cortex_BA9	51
ATP23	GTEX-131YS	-0.288809	Brain_Frontal_Cortex_BA9	67
ATP23	GTEX-132Q8	0.114185	Brain_Frontal_Cortex_BA9	68
ATP23	GTEX-139TS	-0.587574	Brain_Frontal_Cortex_BA9	61
ATP23	GTEX-13CZV	-1.58206	Brain_Frontal_Cortex_BA9	64
ATP23	GTEX-13FHO	-0.710696	Brain_Frontal_Cortex_BA9	61
ATP23	GTEX-13FLV	-0.845687	Brain_Frontal_Cortex_BA9	50
ATP23	GTEX-13FLW	-0.93019	Brain_Frontal_Cortex_BA9	57
ATP23	GTEX-13FTZ	-0.348756	Brain_Frontal_Cortex_BA9	67
ATP23	GTEX-13FXS	-0.0427396	Brain_Frontal_Cortex_BA9	59
ATP23	GTEX-13G51	-0.887147	Brain_Frontal_Cortex_BA9	69
ATP23	GTEX-13IVO	0.908458	Brain_Frontal_Cortex_BA9	70
ATP23	GTEX-13JUV	0.537519	Brain_Frontal_Cortex_BA9	46
ATP23	GTEX-13JVG	0.488776	Brain_Frontal_Cortex_BA9	64
ATP23	GTEX-13N1W	1.69062	Brain_Frontal_Cortex_BA9	70
ATP23	GTEX-13N2G	-0.998201	Brain_Frontal_Cortex_BA9	60
ATP23	GTEX-13NYB	0.692479	Brain_Frontal_Cortex_BA9	49
ATP23	GTEX-13NZA	0.521135	Brain_Frontal_Cortex_BA9	64
ATP23	GTEX-13O3O	0.0998612	Brain_Frontal_Cortex_BA9	68
ATP23	GTEX-13O3Q	0.845687	Brain_Frontal_Cortex_BA9	53
ATP23	GTEX-13OVJ	-2.00042	Brain_Frontal_Cortex_BA9	55
ATP23	GTEX-13OVL	-0.604585	Brain_Frontal_Cortex_BA9	50
ATP23	GTEX-13OW6	-0.554049	Brain_Frontal_Cortex_BA9	59
ATP23	GTEX-13OW7	0.766831	Brain_Frontal_Cortex_BA9	53
ATP23	GTEX-13OW8	-0.729151	Brain_Frontal_Cortex_BA9	66
ATP23	GTEX-13QIC	0.348756	Brain_Frontal_Cortex_BA9	65
ATP23	GTEX-13QJC	-0.570731	Brain_Frontal_Cortex_BA9	68
ATP23	GTEX-13RTJ	-1.8238	Brain_Frontal_Cortex_BA9	60
ATP23	GTEX-13S7M	0.441169	Brain_Frontal_Cortex_BA9	66
ATP23	GTEX-13SLW	-1.40814	Brain_Frontal_Cortex_BA9	70
ATP23	GTEX-13SLX	1.8238	Brain_Frontal_Cortex_BA9	57
ATP23	GTEX-13X6I	0.710696	Brain_Frontal_Cortex_BA9	65
ATP23	GTEX-13X6J	0.244533	Brain_Frontal_Cortex_BA9	56
ATP23	GTEX-13X6K	-1.63393	Brain_Frontal_Cortex_BA9	61
ATP23	GTEX-1445S	-0.952371	Brain_Frontal_Cortex_BA9	64
ATP23	GTEX-145LU	0.50489	Brain_Frontal_Cortex_BA9	50
ATP23	GTEX-145MG	0.639147	Brain_Frontal_Cortex_BA9	55
ATP23	GTEX-145MH	0.656716	Brain_Frontal_Cortex_BA9	57
ATP23	GTEX-145MI	-0.33366	Brain_Frontal_Cortex_BA9	68
ATP23	GTEX-14753	0.363932	Brain_Frontal_Cortex_BA9	67
ATP23	GTEX-1477Z	-1.44761	Brain_Frontal_Cortex_BA9	65
ATP23	GTEX-147F4	-0.692479	Brain_Frontal_Cortex_BA9	50
ATP23	GTEX-147GR	-0.0855575	Brain_Frontal_Cortex_BA9	65
ATP23	GTEX-14ASI	-0.157311	Brain_Frontal_Cortex_BA9	61
ATP23	GTEX-14BIL	-0.656716	Brain_Frontal_Cortex_BA9	54
ATP23	GTEX-14BIN	0.729151	Brain_Frontal_Cortex_BA9	56
ATP23	GTEX-14C5O	-0.215285	Brain_Frontal_Cortex_BA9	65
ATP23	GTEX-14E6D	-0.409983	Brain_Frontal_Cortex_BA9	53
ATP23	GTEX-14E7W	-0.621773	Brain_Frontal_Cortex_BA9	70
ATP23	GTEX-14JIY	-0.786084	Brain_Frontal_Cortex_BA9	63
ATP23	GTEX-14LZ3	1.37074	Brain_Frontal_Cortex_BA9	69
ATP23	GTEX-14PJM	0.200731	Brain_Frontal_Cortex_BA9	59
ATP23	GTEX-14PJO	0.825494	Brain_Frontal_Cortex_BA9	68
ATP23	GTEX-14PN4	-1.26871	Brain_Frontal_Cortex_BA9	56
ATP23	GTEX-14PQA	0.273992	Brain_Frontal_Cortex_BA9	59
ATP23	GTEX-15CHQ	-1.37074	Brain_Frontal_Cortex_BA9	69
ATP23	GTEX-15DCD	0.0855575	Brain_Frontal_Cortex_BA9	70
ATP23	GTEX-15DDE	1.75333	Brain_Frontal_Cortex_BA9	56
ATP23	GTEX-15G19	1.90471	Brain_Frontal_Cortex_BA9	68
ATP23	GTEX-15UF6	0.379192	Brain_Frontal_Cortex_BA9	70
ATP23	GTEX-16GPK	-0.908458	Brain_Frontal_Cortex_BA9	69
ATP23	GTEX-16NPV	-0.639147	Brain_Frontal_Cortex_BA9	58
ATP23	GTEX-16XZZ	-1.30122	Brain_Frontal_Cortex_BA9	63
ATP23	GTEX-16YQH	-0.114185	Brain_Frontal_Cortex_BA9	30
ATP23	GTEX-17EVP	0.128533	Brain_Frontal_Cortex_BA9	44
ATP23	GTEX-17F97	0.229884	Brain_Frontal_Cortex_BA9	57
ATP23	GTEX-17HII	0.0142427	Brain_Frontal_Cortex_BA9	57
ATP23	GTEX-17JCI	0.142907	Brain_Frontal_Cortex_BA9	63
ATP23	GTEX-18464	-0.171747	Brain_Frontal_Cortex_BA9	59
ATP23	GTEX-18A6Q	-0.766831	Brain_Frontal_Cortex_BA9	62
ATP23	GTEX-1A3MX	1.12317	Brain_Frontal_Cortex_BA9	66
ATP23	GTEX-1A8G6	-1.48947	Brain_Frontal_Cortex_BA9	65
ATP23	GTEX-1B8L1	1.44761	Brain_Frontal_Cortex_BA9	64
ATP23	GTEX-1B8SF	2.27799	Brain_Frontal_Cortex_BA9	61
ATP23	GTEX-1B933	0.456922	Brain_Frontal_Cortex_BA9	59
ATP23	GTEX-1B996	0.0284883	Brain_Frontal_Cortex_BA9	69
ATP23	GTEX-1BAJH	0.33366	Brain_Frontal_Cortex_BA9	70
ATP23	GTEX-1C6VQ	1.0968	Brain_Frontal_Cortex_BA9	58
ATP23	GTEX-1C6VR	-0.488776	Brain_Frontal_Cortex_BA9	65
ATP23	GTEX-1CB4G	0.887147	Brain_Frontal_Cortex_BA9	60
ATP23	GTEX-1CB4H	-0.394541	Brain_Frontal_Cortex_BA9	61
ATP23	GTEX-1CB4J	-2.53131	Brain_Frontal_Cortex_BA9	64
ATP23	GTEX-1E1VI	-0.128533	Brain_Frontal_Cortex_BA9	57
ATP23	GTEX-1EH9U	-0.379192	Brain_Frontal_Cortex_BA9	69
ATP23	GTEX-1EMGI	0.157311	Brain_Frontal_Cortex_BA9	65
ATP23	GTEX-1EX96	0.259234	Brain_Frontal_Cortex_BA9	58
ATP23	GTEX-1F48J	-0.97503	Brain_Frontal_Cortex_BA9	51
ATP23	GTEX-1F6I4	1.07117	Brain_Frontal_Cortex_BA9	60
ATP23	GTEX-1F6IF	0.318639	Brain_Frontal_Cortex_BA9	63
ATP23	GTEX-1F75W	-1.07117	Brain_Frontal_Cortex_BA9	66
ATP23	GTEX-1F7RK	1.30122	Brain_Frontal_Cortex_BA9	28
ATP23	GTEX-1GF9V	0.0569997	Brain_Frontal_Cortex_BA9	62
ATP23	GTEX-1GF9W	0.0427396	Brain_Frontal_Cortex_BA9	63
ATP23	GTEX-1GMR8	-0.229884	Brain_Frontal_Cortex_BA9	51
ATP23	GTEX-1GMRU	-0.363932	Brain_Frontal_Cortex_BA9	59
ATP23	GTEX-1GN1U	0.394541	Brain_Frontal_Cortex_BA9	53
ATP23	GTEX-1GN1V	1.58206	Brain_Frontal_Cortex_BA9	63
ATP23	GTEX-1GN2E	0.786084	Brain_Frontal_Cortex_BA9	68
ATP23	GTEX-1GN73	0.288809	Brain_Frontal_Cortex_BA9	66
ATP23	GTEX-1GTWX	-1.69062	Brain_Frontal_Cortex_BA9	68
ATP23	GTEX-1GZ2Q	-0.186219	Brain_Frontal_Cortex_BA9	41
ATP23	GTEX-1GZ4I	-0.537519	Brain_Frontal_Cortex_BA9	53
ATP23	GTEX-1ICLZ	0.67449	Brain_Frontal_Cortex_BA9	63
ATP23	GTEX-1LC47	-0.805633	Brain_Frontal_Cortex_BA9	64
ATP23	GTEX-N7MS	-0.472789	Brain_Frontal_Cortex_BA9	61
ATP23	GTEX-N7MT	-0.825494	Brain_Frontal_Cortex_BA9	68
ATP23	GTEX-NL3H	0.570731	Brain_Frontal_Cortex_BA9	60
ATP23	GTEX-NL4W	-0.50489	Brain_Frontal_Cortex_BA9	53
ATP23	GTEX-NPJ7	-0.0712713	Brain_Frontal_Cortex_BA9	68
ATP23	GTEX-NPJ8	-0.273992	Brain_Frontal_Cortex_BA9	40
ATP23	GTEX-OHPN	-1.90471	Brain_Frontal_Cortex_BA9	61
ATP23	GTEX-OXRN	0.621773	Brain_Frontal_Cortex_BA9	59
ATP23	GTEX-OXRO	0	Brain_Frontal_Cortex_BA9	62
ATP23	GTEX-P44G	0.215285	Brain_Frontal_Cortex_BA9	34
ATP23	GTEX-P44H	0.303691	Brain_Frontal_Cortex_BA9	43
ATP23	GTEX-PVOW	0.409983	Brain_Frontal_Cortex_BA9	40
ATP23	GTEX-Q2AG	-0.67449	Brain_Frontal_Cortex_BA9	42
ATP23	GTEX-QDT8	-1.20741	Brain_Frontal_Cortex_BA9	30
ATP23	GTEX-QMR6	-0.318639	Brain_Frontal_Cortex_BA9	59
ATP23	GTEX-QVJO	-1.02192	Brain_Frontal_Cortex_BA9	64
ATP23	GTEX-QVUS	-0.259234	Brain_Frontal_Cortex_BA9	69
ATP23	GTEX-S7SE	-0.142907	Brain_Frontal_Cortex_BA9	58
ATP23	GTEX-T5JC	0.554049	Brain_Frontal_Cortex_BA9	27
ATP23	GTEX-T6MN	0.747859	Brain_Frontal_Cortex_BA9	51
ATP23	GTEX-TSE9	1.04623	Brain_Frontal_Cortex_BA9	60
ATP23	GTEX-UTHO	2.53131	Brain_Frontal_Cortex_BA9	68
ATP23	GTEX-WHSE	-1.75333	Brain_Frontal_Cortex_BA9	20
ATP23	GTEX-WL46	0.604585	Brain_Frontal_Cortex_BA9	53
ATP23	GTEX-WVLH	-0.200731	Brain_Frontal_Cortex_BA9	58
ATP23	GTEX-WWYW	1.02192	Brain_Frontal_Cortex_BA9	52
ATP23	GTEX-WZTO	0.425524	Brain_Frontal_Cortex_BA9	44
ATP23	GTEX-X261	0.186219	Brain_Frontal_Cortex_BA9	56
ATP23	GTEX-X4EP	-0.425524	Brain_Frontal_Cortex_BA9	63
ATP23	GTEX-X4XX	1.23748	Brain_Frontal_Cortex_BA9	69
ATP23	GTEX-X4XY	-1.04623	Brain_Frontal_Cortex_BA9	62
ATP23	GTEX-X585	-1.23748	Brain_Frontal_Cortex_BA9	56
ATP23	GTEX-XLM4	-1.1784	Brain_Frontal_Cortex_BA9	64
ATP23	GTEX-XMD1	-1.0968	Brain_Frontal_Cortex_BA9	67
ATP23	GTEX-Y8DK	0.93019	Brain_Frontal_Cortex_BA9	62
ATP23	GTEX-YFC4	-0.521135	Brain_Frontal_Cortex_BA9	47
ATP23	GTEX-YJ89	0.866231	Brain_Frontal_Cortex_BA9	60
ATP23	GTEX-Z93S	1.63393	Brain_Frontal_Cortex_BA9	52
ATP23	GTEX-ZAB4	0.472789	Brain_Frontal_Cortex_BA9	47
ATP23	GTEX-ZDXO	-0.441169	Brain_Frontal_Cortex_BA9	60
ATP23	GTEX-ZE7O	-1.53412	Brain_Frontal_Cortex_BA9	57
ATP23	GTEX-ZF28	0.998201	Brain_Frontal_Cortex_BA9	69
ATP23	GTEX-ZUA1	0.952371	Brain_Frontal_Cortex_BA9	46
ATP23	GTEX-ZV68	-0.0284883	Brain_Frontal_Cortex_BA9	57
ATP23	GTEX-ZVT3	0.805633	Brain_Frontal_Cortex_BA9	67
ATP23	GTEX-ZVZQ	1.20741	Brain_Frontal_Cortex_BA9	62
ATP23	GTEX-ZXG5	-1.12317	Brain_Frontal_Cortex_BA9	66
ATP23	GTEX-11EI6	-0.166873	Brain_Hippocampus	62
ATP23	GTEX-11GS4	1.72606	Brain_Hippocampus	61
ATP23	GTEX-11GSO	-0.354597	Brain_Hippocampus	61
ATP23	GTEX-11GSP	0.0302049	Brain_Hippocampus	66
ATP23	GTEX-11ONC	-0.573561	Brain_Hippocampus	69
ATP23	GTEX-11TUW	-1.55275	Brain_Hippocampus	66
ATP23	GTEX-11UD1	-0.782816	Brain_Hippocampus	44
ATP23	GTEX-11WQC	-0.64632	Brain_Hippocampus	64
ATP23	GTEX-11ZTS	-0.136323	Brain_Hippocampus	67
ATP23	GTEX-11ZVC	-2.51073	Brain_Hippocampus	56
ATP23	GTEX-1212Z	-1.05997	Brain_Hippocampus	66
ATP23	GTEX-12WSD	0.538312	Brain_Hippocampus	64
ATP23	GTEX-12WSE	1.03385	Brain_Hippocampus	25
ATP23	GTEX-12WSF	0.0907253	Brain_Hippocampus	70
ATP23	GTEX-12WSH	0.452925	Brain_Hippocampus	59
ATP23	GTEX-12WSM	1.33853	Brain_Hippocampus	63
ATP23	GTEX-12ZZX	2.25559	Brain_Hippocampus	49
ATP23	GTEX-13112	0.50372	Brain_Hippocampus	52
ATP23	GTEX-1313W	0	Brain_Hippocampus	54
ATP23	GTEX-131XH	0.15158	Brain_Hippocampus	53
ATP23	GTEX-131YS	-0.338562	Brain_Hippocampus	67
ATP23	GTEX-132Q8	-0.452925	Brain_Hippocampus	68
ATP23	GTEX-1399T	-0.105899	Brain_Hippocampus	67
ATP23	GTEX-139TT	1.79729	Brain_Hippocampus	60
ATP23	GTEX-13CF2	-0.50372	Brain_Hippocampus	61
ATP23	GTEX-13FHO	-0.322614	Brain_Hippocampus	61
ATP23	GTEX-13FHP	-0.959416	Brain_Hippocampus	56
ATP23	GTEX-13FLW	0.86773	Brain_Hippocampus	57
ATP23	GTEX-13FTY	0.959416	Brain_Hippocampus	49
ATP23	GTEX-13FXS	1.41651	Brain_Hippocampus	59
ATP23	GTEX-13G51	-0.742423	Brain_Hippocampus	69
ATP23	GTEX-13JUV	-0.045316	Brain_Hippocampus	46
ATP23	GTEX-13JVG	-0.469721	Brain_Hippocampus	64
ATP23	GTEX-13N1W	-0.0151007	Brain_Hippocampus	70
ATP23	GTEX-13N2G	-0.0302049	Brain_Hippocampus	60
ATP23	GTEX-13NYB	0.845933	Brain_Hippocampus	49
ATP23	GTEX-13NZ8	-1.26794	Brain_Hippocampus	69
ATP23	GTEX-13NZA	-1.33853	Brain_Hippocampus	64
ATP23	GTEX-13O3O	1.55275	Brain_Hippocampus	68
ATP23	GTEX-13O3Q	1.60527	Brain_Hippocampus	53
ATP23	GTEX-13OVJ	-0.19758	Brain_Hippocampus	55
ATP23	GTEX-13OVL	-1.11451	Brain_Hippocampus	50
ATP23	GTEX-13OW5	-1.45895	Brain_Hippocampus	62
ATP23	GTEX-13OW6	-1.2349	Brain_Hippocampus	59
ATP23	GTEX-13OW7	1.17258	Brain_Hippocampus	53
ATP23	GTEX-13OW8	-0.591453	Brain_Hippocampus	66
ATP23	GTEX-13PDP	1.26794	Brain_Hippocampus	62
ATP23	GTEX-13QIC	-1.66263	Brain_Hippocampus	65
ATP23	GTEX-13QJC	-1.08684	Brain_Hippocampus	68
ATP23	GTEX-13RTJ	-1.97566	Brain_Hippocampus	60
ATP23	GTEX-13RTL	-0.935758	Brain_Hippocampus	47
ATP23	GTEX-13S7M	-0.845933	Brain_Hippocampus	66
ATP23	GTEX-13SLW	-0.683999	Brain_Hippocampus	70
ATP23	GTEX-13X6I	0.469721	Brain_Hippocampus	65
ATP23	GTEX-144GL	2.51073	Brain_Hippocampus	57
ATP23	GTEX-145LU	0.0151007	Brain_Hippocampus	50
ATP23	GTEX-145MH	0.722675	Brain_Hippocampus	57
ATP23	GTEX-14ABY	0.419708	Brain_Hippocampus	59
ATP23	GTEX-14ASI	1.5042	Brain_Hippocampus	61
ATP23	GTEX-14BIM	1.11451	Brain_Hippocampus	64
ATP23	GTEX-14C5O	0.64632	Brain_Hippocampus	65
ATP23	GTEX-14E6D	0.782816	Brain_Hippocampus	53
ATP23	GTEX-14E7W	-0.983622	Brain_Hippocampus	70
ATP23	GTEX-14JIY	1.2349	Brain_Hippocampus	63
ATP23	GTEX-14LLW	1.66263	Brain_Hippocampus	70
ATP23	GTEX-14LZ3	-1.17258	Brain_Hippocampus	69
ATP23	GTEX-14PJM	-0.121097	Brain_Hippocampus	59
ATP23	GTEX-14PJO	-0.538312	Brain_Hippocampus	68
ATP23	GTEX-14PN4	-0.0604375	Brain_Hippocampus	56
ATP23	GTEX-14PQA	-0.665041	Brain_Hippocampus	59
ATP23	GTEX-15CHQ	0.213002	Brain_Hippocampus	69
ATP23	GTEX-15DCD	0.306747	Brain_Hippocampus	70
ATP23	GTEX-15ER7	-0.609537	Brain_Hippocampus	28
ATP23	GTEX-15UF6	-0.55585	Brain_Hippocampus	70
ATP23	GTEX-16GPK	-1.72606	Brain_Hippocampus	69
ATP23	GTEX-16NPV	-0.244002	Brain_Hippocampus	58
ATP23	GTEX-16XZZ	-0.86773	Brain_Hippocampus	63
ATP23	GTEX-16YQH	0.627822	Brain_Hippocampus	30
ATP23	GTEX-17EVP	-1.30243	Brain_Hippocampus	44
ATP23	GTEX-17EVQ	-1.60527	Brain_Hippocampus	70
ATP23	GTEX-17F97	-0.370724	Brain_Hippocampus	57
ATP23	GTEX-17HHY	0.573561	Brain_Hippocampus	59
ATP23	GTEX-17HII	-0.275239	Brain_Hippocampus	57
ATP23	GTEX-17JCI	-0.82453	Brain_Hippocampus	63
ATP23	GTEX-17MF6	-2.25559	Brain_Hippocampus	48
ATP23	GTEX-183WM	-0.762464	Brain_Hippocampus	70
ATP23	GTEX-18A6Q	-1.79729	Brain_Hippocampus	62
ATP23	GTEX-1A32A	-1.5042	Brain_Hippocampus	55
ATP23	GTEX-1A3MX	1.14306	Brain_Hippocampus	66
ATP23	GTEX-1A8G6	0.045316	Brain_Hippocampus	65
ATP23	GTEX-1AX9I	1.00842	Brain_Hippocampus	68
ATP23	GTEX-1B8L1	0.520938	Brain_Hippocampus	64
ATP23	GTEX-1B8SF	1.87903	Brain_Hippocampus	61
ATP23	GTEX-1B933	0.803498	Brain_Hippocampus	59
ATP23	GTEX-1B996	-0.403274	Brain_Hippocampus	69
ATP23	GTEX-1BAJH	-1.14306	Brain_Hippocampus	70
ATP23	GTEX-1C64N	-0.290957	Brain_Hippocampus	54
ATP23	GTEX-1C6VQ	-0.259589	Brain_Hippocampus	58
ATP23	GTEX-1C6VR	-0.0755727	Brain_Hippocampus	65
ATP23	GTEX-1CB4G	2.0953	Brain_Hippocampus	60
ATP23	GTEX-1CB4J	-2.0953	Brain_Hippocampus	64
ATP23	GTEX-1E1VI	0.19758	Brain_Hippocampus	57
ATP23	GTEX-1E2YA	-1.41651	Brain_Hippocampus	51
ATP23	GTEX-1EH9U	-0.228475	Brain_Hippocampus	69
ATP23	GTEX-1EKGG	-0.520938	Brain_Hippocampus	61
ATP23	GTEX-1EMGI	0.665041	Brain_Hippocampus	65
ATP23	GTEX-1EWIQ	1.30243	Brain_Hippocampus	70
ATP23	GTEX-1EX96	0.259589	Brain_Hippocampus	58
ATP23	GTEX-1F48J	-0.15158	Brain_Hippocampus	51
ATP23	GTEX-1F6I4	1.97566	Brain_Hippocampus	60
ATP23	GTEX-1F6IF	-1.37647	Brain_Hippocampus	63
ATP23	GTEX-1F75A	0.762464	Brain_Hippocampus	54
ATP23	GTEX-1F75W	-1.87903	Brain_Hippocampus	66
ATP23	GTEX-1GF9V	-0.306747	Brain_Hippocampus	62
ATP23	GTEX-1GF9W	-0.386947	Brain_Hippocampus	63
ATP23	GTEX-1GMR8	0.182205	Brain_Hippocampus	51
ATP23	GTEX-1GN1U	0.486651	Brain_Hippocampus	53
ATP23	GTEX-1GN2E	-1.00842	Brain_Hippocampus	68
ATP23	GTEX-1GN73	0.386947	Brain_Hippocampus	66
ATP23	GTEX-1GTWX	0.166873	Brain_Hippocampus	68
ATP23	GTEX-1GZ2Q	0.82453	Brain_Hippocampus	41
ATP23	GTEX-1GZHY	-0.703205	Brain_Hippocampus	51
ATP23	GTEX-1ICLZ	1.05997	Brain_Hippocampus	63
ATP23	GTEX-1LB8K	-0.803498	Brain_Hippocampus	52
ATP23	GTEX-1LG7Y	0.105899	Brain_Hippocampus	53
ATP23	GTEX-N7MS	1.08684	Brain_Hippocampus	61
ATP23	GTEX-N7MT	0.322614	Brain_Hippocampus	68
ATP23	GTEX-NL3H	0.912614	Brain_Hippocampus	60
ATP23	GTEX-NPJ7	0.591453	Brain_Hippocampus	68
ATP23	GTEX-NPJ8	0.609537	Brain_Hippocampus	40
ATP23	GTEX-OHPN	-0.889948	Brain_Hippocampus	61
ATP23	GTEX-P44G	0.935758	Brain_Hippocampus	34
ATP23	GTEX-P44H	0.121097	Brain_Hippocampus	43
ATP23	GTEX-PVOW	1.20316	Brain_Hippocampus	40
ATP23	GTEX-PWO3	-0.213002	Brain_Hippocampus	69
ATP23	GTEX-Q2AG	0.983622	Brain_Hippocampus	42
ATP23	GTEX-QDT8	-0.912614	Brain_Hippocampus	30
ATP23	GTEX-QMR6	0.370724	Brain_Hippocampus	59
ATP23	GTEX-QVJO	0.403274	Brain_Hippocampus	64
ATP23	GTEX-QVUS	-0.419708	Brain_Hippocampus	69
ATP23	GTEX-R55E	0.228475	Brain_Hippocampus	22
ATP23	GTEX-RNOR	0.742423	Brain_Hippocampus	52
ATP23	GTEX-S7SE	0.683999	Brain_Hippocampus	58
ATP23	GTEX-T5JC	-0.486651	Brain_Hippocampus	27
ATP23	GTEX-T6MN	0.703205	Brain_Hippocampus	51
ATP23	GTEX-TSE9	-0.436257	Brain_Hippocampus	60
ATP23	GTEX-UTHO	-0.722675	Brain_Hippocampus	68
ATP23	GTEX-WHSE	-0.0907253	Brain_Hippocampus	20
ATP23	GTEX-WL46	-0.182205	Brain_Hippocampus	53
ATP23	GTEX-WVLH	0.354597	Brain_Hippocampus	58
ATP23	GTEX-WWYW	0.436257	Brain_Hippocampus	52
ATP23	GTEX-WZTO	-0.627822	Brain_Hippocampus	44
ATP23	GTEX-X4EP	-1.03385	Brain_Hippocampus	63
ATP23	GTEX-X4XX	0.889948	Brain_Hippocampus	69
ATP23	GTEX-X585	1.37647	Brain_Hippocampus	56
ATP23	GTEX-XMD1	-1.20316	Brain_Hippocampus	67
ATP23	GTEX-Y8DK	0.0604375	Brain_Hippocampus	62
ATP23	GTEX-YFC4	0.55585	Brain_Hippocampus	47
ATP23	GTEX-YJ89	0.0755727	Brain_Hippocampus	60
ATP23	GTEX-ZAB4	0.136323	Brain_Hippocampus	47
ATP23	GTEX-ZDXO	0.275239	Brain_Hippocampus	60
ATP23	GTEX-ZE7O	0.338562	Brain_Hippocampus	57
ATP23	GTEX-ZF28	1.45895	Brain_Hippocampus	69
ATP23	GTEX-ZUA1	0.290957	Brain_Hippocampus	46
ATP23	GTEX-ZVZQ	0.244002	Brain_Hippocampus	62
ATP23	GTEX-1192X	0.563493	Brain_Hypothalamus	55
ATP23	GTEX-11DYG	1.98825	Brain_Hypothalamus	63
ATP23	GTEX-11DZ1	1.35493	Brain_Hypothalamus	58
ATP23	GTEX-11EI6	1.13277	Brain_Hypothalamus	62
ATP23	GTEX-11EMC	-0.512663	Brain_Hypothalamus	66
ATP23	GTEX-11GSP	-0.598198	Brain_Hypothalamus	66
ATP23	GTEX-11OF3	-0.825026	Brain_Hypothalamus	63
ATP23	GTEX-11ONC	-0.184271	Brain_Hypothalamus	69
ATP23	GTEX-11TTK	-0.910473	Brain_Hypothalamus	69
ATP23	GTEX-11WQC	0.13971	Brain_Hypothalamus	64
ATP23	GTEX-11WQK	1.67687	Brain_Hypothalamus	55
ATP23	GTEX-11ZTS	0.320568	Brain_Hypothalamus	67
ATP23	GTEX-11ZUS	0.866958	Brain_Hypothalamus	37
ATP23	GTEX-12WSA	-1.28489	Brain_Hypothalamus	67
ATP23	GTEX-12WSM	-1.35493	Brain_Hypothalamus	63
ATP23	GTEX-12ZZX	0.2292	Brain_Hypothalamus	49
ATP23	GTEX-13112	-1.02769	Brain_Hypothalamus	52
ATP23	GTEX-1313W	0.932889	Brain_Hypothalamus	54
ATP23	GTEX-131XH	0.110162	Brain_Hypothalamus	53
ATP23	GTEX-131XW	1.00315	Brain_Hypothalamus	51
ATP23	GTEX-132Q8	-0.351589	Brain_Hypothalamus	68
ATP23	GTEX-1399T	-0.414699	Brain_Hypothalamus	67
ATP23	GTEX-139TS	0.274597	Brain_Hypothalamus	61
ATP23	GTEX-13CF2	0.0219897	Brain_Hypothalamus	61
ATP23	GTEX-13CIG	1.3191	Brain_Hypothalamus	59
ATP23	GTEX-13FLV	-0.866958	Brain_Hypothalamus	50
ATP23	GTEX-13FLW	0.0660118	Brain_Hypothalamus	57
ATP23	GTEX-13FXS	1.61986	Brain_Hypothalamus	59
ATP23	GTEX-13G51	-0.932889	Brain_Hypothalamus	69
ATP23	GTEX-13IVO	0.615822	Brain_Hypothalamus	70
ATP23	GTEX-13JVG	0.289852	Brain_Hypothalamus	64
ATP23	GTEX-13N1W	0.382953	Brain_Hypothalamus	70
ATP23	GTEX-13NYB	0.979191	Brain_Hypothalamus	49
ATP23	GTEX-13NZ8	0.496016	Brain_Hypothalamus	69
ATP23	GTEX-13NZA	0.784497	Brain_Hypothalamus	64
ATP23	GTEX-13O3O	-0.76471	Brain_Hypothalamus	68
ATP23	GTEX-13O3Q	-0.0660118	Brain_Hypothalamus	53
ATP23	GTEX-13OVH	-0.580758	Brain_Hypothalamus	70
ATP23	GTEX-13OVJ	-1.22064	Brain_Hypothalamus	55
ATP23	GTEX-13OVL	0.845806	Brain_Hypothalamus	50
ATP23	GTEX-13OW5	0.888505	Brain_Hypothalamus	62
ATP23	GTEX-13OW6	-0.726004	Brain_Hypothalamus	59
ATP23	GTEX-13OW7	0.446867	Brain_Hypothalamus	53
ATP23	GTEX-13OW8	0.598198	Brain_Hypothalamus	66
ATP23	GTEX-13PDP	1.81078	Brain_Hypothalamus	62
ATP23	GTEX-13QIC	0.76471	Brain_Hypothalamus	65
ATP23	GTEX-13QJC	-0.214177	Brain_Hypothalamus	68
ATP23	GTEX-13RTJ	-1.13277	Brain_Hypothalamus	60
ATP23	GTEX-13SLW	-0.336038	Brain_Hypothalamus	70
ATP23	GTEX-13SLX	0.529453	Brain_Hypothalamus	57
ATP23	GTEX-13X6I	1.39259	Brain_Hypothalamus	65
ATP23	GTEX-13X6J	0.0366548	Brain_Hypothalamus	56
ATP23	GTEX-13X6K	-0.529453	Brain_Hypothalamus	61
ATP23	GTEX-1445S	-0.479506	Brain_Hypothalamus	64
ATP23	GTEX-144GL	1.73993	Brain_Hypothalamus	57
ATP23	GTEX-145LU	0.512663	Brain_Hypothalamus	50
ATP23	GTEX-145MH	2.26697	Brain_Hypothalamus	57
ATP23	GTEX-145MI	-0.398776	Brain_Hypothalamus	68
ATP23	GTEX-14753	1.10535	Brain_Hypothalamus	67
ATP23	GTEX-1477Z	0.199201	Brain_Hypothalamus	65
ATP23	GTEX-147F4	-0.784497	Brain_Hypothalamus	50
ATP23	GTEX-14ASI	0.351589	Brain_Hypothalamus	61
ATP23	GTEX-14BIL	-0.496016	Brain_Hypothalamus	54
ATP23	GTEX-14C5O	-0.745217	Brain_Hypothalamus	65
ATP23	GTEX-14JIY	0.910473	Brain_Hypothalamus	63
ATP23	GTEX-14LLW	2.52119	Brain_Hypothalamus	70
ATP23	GTEX-14LZ3	1.02769	Brain_Hypothalamus	69
ATP23	GTEX-14PJM	0.804596	Brain_Hypothalamus	59
ATP23	GTEX-14PJO	0.214177	Brain_Hypothalamus	68
ATP23	GTEX-14PN4	-1.3191	Brain_Hypothalamus	56
ATP23	GTEX-14PQA	1.19033	Brain_Hypothalamus	59
ATP23	GTEX-15CHQ	0.580758	Brain_Hypothalamus	69
ATP23	GTEX-15DCD	-1.56767	Brain_Hypothalamus	70
ATP23	GTEX-15ER7	-0.804596	Brain_Hypothalamus	28
ATP23	GTEX-15G19	0.414699	Brain_Hypothalamus	68
ATP23	GTEX-16GPK	-0.110162	Brain_Hypothalamus	69
ATP23	GTEX-16NPV	0.0954258	Brain_Hypothalamus	58
ATP23	GTEX-16XZZ	-0.955784	Brain_Hypothalamus	63
ATP23	GTEX-16YQH	-0.274597	Brain_Hypothalamus	30
ATP23	GTEX-17EVP	0.169381	Brain_Hypothalamus	44
ATP23	GTEX-17EVQ	0.651661	Brain_Hypothalamus	70
ATP23	GTEX-17F97	-0.154529	Brain_Hypothalamus	57
ATP23	GTEX-17HII	1.43234	Brain_Hypothalamus	57
ATP23	GTEX-183WM	-0.446867	Brain_Hypothalamus	70
ATP23	GTEX-18464	-2.26697	Brain_Hypothalamus	59
ATP23	GTEX-18465	-0.63364	Brain_Hypothalamus	56
ATP23	GTEX-1A3MX	-0.0954258	Brain_Hypothalamus	66
ATP23	GTEX-1A8G6	-1.61986	Brain_Hypothalamus	65
ATP23	GTEX-1A8G7	0.367226	Brain_Hypothalamus	69
ATP23	GTEX-1AX9I	1.47449	Brain_Hypothalamus	68
ATP23	GTEX-1B8L1	0.707055	Brain_Hypothalamus	64
ATP23	GTEX-1B8SF	-0.00732939	Brain_Hypothalamus	61
ATP23	GTEX-1B8SG	-0.0513278	Brain_Hypothalamus	50
ATP23	GTEX-1B933	0.825026	Brain_Hypothalamus	59
ATP23	GTEX-1B996	-1.07874	Brain_Hypothalamus	69
ATP23	GTEX-1BAJH	0.398776	Brain_Hypothalamus	70
ATP23	GTEX-1C64N	-0.244275	Brain_Hypothalamus	54
ATP23	GTEX-1C6VR	-0.651661	Brain_Hypothalamus	65
ATP23	GTEX-1C6WA	1.16107	Brain_Hypothalamus	61
ATP23	GTEX-1CAMQ	-1.98825	Brain_Hypothalamus	48
ATP23	GTEX-1CB4G	0.305174	Brain_Hypothalamus	60
ATP23	GTEX-1CB4H	0.259406	Brain_Hypothalamus	61
ATP23	GTEX-1CB4J	-1.10535	Brain_Hypothalamus	64
ATP23	GTEX-1E1VI	-0.688357	Brain_Hypothalamus	57
ATP23	GTEX-1E2YA	0.726004	Brain_Hypothalamus	51
ATP23	GTEX-1EMGI	-0.305174	Brain_Hypothalamus	65
ATP23	GTEX-1F48J	-1.51943	Brain_Hypothalamus	51
ATP23	GTEX-1F52S	2.10734	Brain_Hypothalamus	62
ATP23	GTEX-1F6I4	-0.382953	Brain_Hypothalamus	60
ATP23	GTEX-1F6IF	-0.463125	Brain_Hypothalamus	63
ATP23	GTEX-1F75A	-0.13971	Brain_Hypothalamus	54
ATP23	GTEX-1F75W	-1.16107	Brain_Hypothalamus	66
ATP23	GTEX-1F88E	0.669896	Brain_Hypothalamus	66
ATP23	GTEX-1GF9V	-0.563493	Brain_Hypothalamus	62
ATP23	GTEX-1GF9W	-0.888505	Brain_Hypothalamus	63
ATP23	GTEX-1GMR8	-0.259406	Brain_Hypothalamus	51
ATP23	GTEX-1GN1U	1.51943	Brain_Hypothalamus	53
ATP23	GTEX-1GN1V	-1.47449	Brain_Hypothalamus	63
ATP23	GTEX-1GN2E	0.0807101	Brain_Hypothalamus	68
ATP23	GTEX-1GN73	-0.124923	Brain_Hypothalamus	66
ATP23	GTEX-1GTWX	-1.73993	Brain_Hypothalamus	68
ATP23	GTEX-1GZ2Q	0.124923	Brain_Hypothalamus	41
ATP23	GTEX-1GZ4I	-0.979191	Brain_Hypothalamus	53
ATP23	GTEX-1GZHY	0.336038	Brain_Hypothalamus	51
ATP23	GTEX-1ICLZ	0.479506	Brain_Hypothalamus	63
ATP23	GTEX-1RLM8	-0.669896	Brain_Hypothalamus	57
ATP23	GTEX-N7MS	-1.89209	Brain_Hypothalamus	61
ATP23	GTEX-N7MT	0.184271	Brain_Hypothalamus	68
ATP23	GTEX-NL3H	0.00732939	Brain_Hypothalamus	60
ATP23	GTEX-NL4W	-1.25212	Brain_Hypothalamus	53
ATP23	GTEX-NPJ7	-0.199201	Brain_Hypothalamus	68
ATP23	GTEX-NPJ8	-0.320568	Brain_Hypothalamus	40
ATP23	GTEX-OHPN	-1.39259	Brain_Hypothalamus	61
ATP23	GTEX-OXRN	1.05288	Brain_Hypothalamus	59
ATP23	GTEX-P44H	0.955784	Brain_Hypothalamus	43
ATP23	GTEX-PWO3	0.0513278	Brain_Hypothalamus	69
ATP23	GTEX-Q2AG	-0.615822	Brain_Hypothalamus	42
ATP23	GTEX-QDT8	-1.67687	Brain_Hypothalamus	30
ATP23	GTEX-QMR6	0.430727	Brain_Hypothalamus	59
ATP23	GTEX-QVJO	-0.0219897	Brain_Hypothalamus	64
ATP23	GTEX-QVUS	0.463125	Brain_Hypothalamus	69
ATP23	GTEX-R55E	-1.19033	Brain_Hypothalamus	22
ATP23	GTEX-RNOR	-0.0366548	Brain_Hypothalamus	52
ATP23	GTEX-RU72	-0.707055	Brain_Hypothalamus	59
ATP23	GTEX-S7SE	0.244275	Brain_Hypothalamus	58
ATP23	GTEX-T5JC	1.25212	Brain_Hypothalamus	27
ATP23	GTEX-T6MN	0.745217	Brain_Hypothalamus	51
ATP23	GTEX-TSE9	-0.845806	Brain_Hypothalamus	60
ATP23	GTEX-WHSE	-1.81078	Brain_Hypothalamus	20
ATP23	GTEX-WVLH	1.07874	Brain_Hypothalamus	58
ATP23	GTEX-WWYW	-0.546394	Brain_Hypothalamus	52
ATP23	GTEX-WZTO	-0.289852	Brain_Hypothalamus	44
ATP23	GTEX-X261	-0.430727	Brain_Hypothalamus	56
ATP23	GTEX-X4EP	-2.10734	Brain_Hypothalamus	63
ATP23	GTEX-X4XX	1.22064	Brain_Hypothalamus	69
ATP23	GTEX-X4XY	-0.2292	Brain_Hypothalamus	62
ATP23	GTEX-X585	0.154529	Brain_Hypothalamus	56
ATP23	GTEX-XLM4	-2.52119	Brain_Hypothalamus	64
ATP23	GTEX-XMD1	-1.00315	Brain_Hypothalamus	67
ATP23	GTEX-Y8DK	0.688357	Brain_Hypothalamus	62
ATP23	GTEX-YFC4	-1.05288	Brain_Hypothalamus	47
ATP23	GTEX-YJ89	-1.43234	Brain_Hypothalamus	60
ATP23	GTEX-Z93S	1.89209	Brain_Hypothalamus	52
ATP23	GTEX-ZAB4	-0.367226	Brain_Hypothalamus	47
ATP23	GTEX-ZDXO	0.546394	Brain_Hypothalamus	60
ATP23	GTEX-ZF28	1.56767	Brain_Hypothalamus	69
ATP23	GTEX-ZUA1	-0.169381	Brain_Hypothalamus	46
ATP23	GTEX-ZVT3	0.63364	Brain_Hypothalamus	67
ATP23	GTEX-ZVZQ	1.28489	Brain_Hypothalamus	62
ATP23	GTEX-ZXG5	-0.0807101	Brain_Hypothalamus	66
ATP23	GTEX-1192X	-0.105151	Brain_Nucleus_accumbens_basal_ganglia	55
ATP23	GTEX-11DYG	-1.15937	Brain_Nucleus_accumbens_basal_ganglia	63
ATP23	GTEX-11DZ1	-0.467148	Brain_Nucleus_accumbens_basal_ganglia	58
ATP23	GTEX-11GSP	-0.0308747	Brain_Nucleus_accumbens_basal_ganglia	66
ATP23	GTEX-11NUK	0.870117	Brain_Nucleus_accumbens_basal_ganglia	53
ATP23	GTEX-11NV4	0.800113	Brain_Nucleus_accumbens_basal_ganglia	64
ATP23	GTEX-11O72	1.29002	Brain_Nucleus_accumbens_basal_ganglia	48
ATP23	GTEX-11OF3	-0.372716	Brain_Nucleus_accumbens_basal_ganglia	63
ATP23	GTEX-11ONC	0.268678	Brain_Nucleus_accumbens_basal_ganglia	69
ATP23	GTEX-11PRG	1.60554	Brain_Nucleus_accumbens_basal_ganglia	54
ATP23	GTEX-11TTK	0.385986	Brain_Nucleus_accumbens_basal_ganglia	69
ATP23	GTEX-11WQC	0.399323	Brain_Nucleus_accumbens_basal_ganglia	64
ATP23	GTEX-12584	-0.783221	Brain_Nucleus_accumbens_basal_ganglia	42
ATP23	GTEX-12WSD	-1.06757	Brain_Nucleus_accumbens_basal_ganglia	64
ATP23	GTEX-12WSE	-0.0432312	Brain_Nucleus_accumbens_basal_ganglia	25
ATP23	GTEX-12WSF	1.38032	Brain_Nucleus_accumbens_basal_ganglia	70
ATP23	GTEX-12WSH	1.02488	Brain_Nucleus_accumbens_basal_ganglia	59
ATP23	GTEX-12WSM	-0.307293	Brain_Nucleus_accumbens_basal_ganglia	63
ATP23	GTEX-12ZZW	-0.23046	Brain_Nucleus_accumbens_basal_ganglia	57
ATP23	GTEX-12ZZX	1.56226	Brain_Nucleus_accumbens_basal_ganglia	49
ATP23	GTEX-12ZZY	0.766549	Brain_Nucleus_accumbens_basal_ganglia	64
ATP23	GTEX-12ZZZ	1.31893	Brain_Nucleus_accumbens_basal_ganglia	64
ATP23	GTEX-13112	-0.385986	Brain_Nucleus_accumbens_basal_ganglia	52
ATP23	GTEX-1313W	0.834604	Brain_Nucleus_accumbens_basal_ganglia	54
ATP23	GTEX-131XH	-0.154967	Brain_Nucleus_accumbens_basal_ganglia	53
ATP23	GTEX-131XW	-0.670619	Brain_Nucleus_accumbens_basal_ganglia	51
ATP23	GTEX-132Q8	0.45342	Brain_Nucleus_accumbens_basal_ganglia	68
ATP23	GTEX-1399T	-0.45342	Brain_Nucleus_accumbens_basal_ganglia	67
ATP23	GTEX-139TS	-2.17598	Brain_Nucleus_accumbens_basal_ganglia	61
ATP23	GTEX-139TT	0.906763	Brain_Nucleus_accumbens_basal_ganglia	60
ATP23	GTEX-13FHO	1.06757	Brain_Nucleus_accumbens_basal_ganglia	61
ATP23	GTEX-13FHP	-1.23522	Brain_Nucleus_accumbens_basal_ganglia	56
ATP23	GTEX-13FLV	-0.006174	Brain_Nucleus_accumbens_basal_ganglia	50
ATP23	GTEX-13FLW	0.701873	Brain_Nucleus_accumbens_basal_ganglia	57
ATP23	GTEX-13FXS	-0.834604	Brain_Nucleus_accumbens_basal_ganglia	59
ATP23	GTEX-13G51	-0.888291	Brain_Nucleus_accumbens_basal_ganglia	69
ATP23	GTEX-13IVO	0.467148	Brain_Nucleus_accumbens_basal_ganglia	70
ATP23	GTEX-13JUV	1.23522	Brain_Nucleus_accumbens_basal_ganglia	46
ATP23	GTEX-13JVG	-0.480964	Brain_Nucleus_accumbens_basal_ganglia	64
ATP23	GTEX-13N1W	-1.38032	Brain_Nucleus_accumbens_basal_ganglia	70
ATP23	GTEX-13N2G	-0.508878	Brain_Nucleus_accumbens_basal_ganglia	60
ATP23	GTEX-13NYB	0.964141	Brain_Nucleus_accumbens_basal_ganglia	49
ATP23	GTEX-13O3O	-0.686162	Brain_Nucleus_accumbens_basal_ganglia	68
ATP23	GTEX-13O3Q	0.307293	Brain_Nucleus_accumbens_basal_ganglia	53
ATP23	GTEX-13OVH	-0.655237	Brain_Nucleus_accumbens_basal_ganglia	70
ATP23	GTEX-13OVJ	-1.20916	Brain_Nucleus_accumbens_basal_ganglia	55
ATP23	GTEX-13OVL	0.24316	Brain_Nucleus_accumbens_basal_ganglia	50
ATP23	GTEX-13OW5	-0.800113	Brain_Nucleus_accumbens_basal_ganglia	62
ATP23	GTEX-13OW6	-0.92555	Brain_Nucleus_accumbens_basal_ganglia	59
ATP23	GTEX-13OW8	0.192577	Brain_Nucleus_accumbens_basal_ganglia	66
ATP23	GTEX-13PDP	0.0803479	Brain_Nucleus_accumbens_basal_ganglia	62
ATP23	GTEX-13PL6	-1.65206	Brain_Nucleus_accumbens_basal_ganglia	44
ATP23	GTEX-13QJC	1.20916	Brain_Nucleus_accumbens_basal_ganglia	68
ATP23	GTEX-13RTJ	-1.26215	Brain_Nucleus_accumbens_basal_ganglia	60
ATP23	GTEX-13S7M	0.670619	Brain_Nucleus_accumbens_basal_ganglia	66
ATP23	GTEX-13SLW	-0.906763	Brain_Nucleus_accumbens_basal_ganglia	70
ATP23	GTEX-13SLX	-0.717758	Brain_Nucleus_accumbens_basal_ganglia	57
ATP23	GTEX-13VXU	-0.870117	Brain_Nucleus_accumbens_basal_ganglia	58
ATP23	GTEX-13X6J	0.537195	Brain_Nucleus_accumbens_basal_ganglia	56
ATP23	GTEX-13X6K	-0.766549	Brain_Nucleus_accumbens_basal_ganglia	61
ATP23	GTEX-1445S	-0.609985	Brain_Nucleus_accumbens_basal_ganglia	64
ATP23	GTEX-144GL	-0.399323	Brain_Nucleus_accumbens_basal_ganglia	57
ATP23	GTEX-145LU	-0.494873	Brain_Nucleus_accumbens_basal_ganglia	50
ATP23	GTEX-145MH	1.1839	Brain_Nucleus_accumbens_basal_ganglia	57
ATP23	GTEX-145MI	-0.320264	Brain_Nucleus_accumbens_basal_ganglia	68
ATP23	GTEX-14753	1.34899	Brain_Nucleus_accumbens_basal_ganglia	67
ATP23	GTEX-147F4	2.33193	Brain_Nucleus_accumbens_basal_ganglia	50
ATP23	GTEX-147GR	-0.0555943	Brain_Nucleus_accumbens_basal_ganglia	65
ATP23	GTEX-14ABY	0.346371	Brain_Nucleus_accumbens_basal_ganglia	59
ATP23	GTEX-14ASI	-0.255898	Brain_Nucleus_accumbens_basal_ganglia	61
ATP23	GTEX-14BIM	1.26215	Brain_Nucleus_accumbens_basal_ganglia	64
ATP23	GTEX-14BIN	1.41307	Brain_Nucleus_accumbens_basal_ganglia	56
ATP23	GTEX-14BMV	0.624926	Brain_Nucleus_accumbens_basal_ganglia	53
ATP23	GTEX-14C5O	0.205171	Brain_Nucleus_accumbens_basal_ganglia	65
ATP23	GTEX-14E7W	-0.142482	Brain_Nucleus_accumbens_basal_ganglia	70
ATP23	GTEX-14JG1	-0.217798	Brain_Nucleus_accumbens_basal_ganglia	48
ATP23	GTEX-14JIY	-0.167477	Brain_Nucleus_accumbens_basal_ganglia	63
ATP23	GTEX-14LZ3	1.81865	Brain_Nucleus_accumbens_basal_ganglia	69
ATP23	GTEX-14PJM	0.154967	Brain_Nucleus_accumbens_basal_ganglia	59
ATP23	GTEX-14PN4	-1.96632	Brain_Nucleus_accumbens_basal_ganglia	56
ATP23	GTEX-14PQA	1.96632	Brain_Nucleus_accumbens_basal_ganglia	59
ATP23	GTEX-15CHQ	-0.117576	Brain_Nucleus_accumbens_basal_ganglia	69
ATP23	GTEX-15DCD	-1.1839	Brain_Nucleus_accumbens_basal_ganglia	70
ATP23	GTEX-15DYW	-1.08966	Brain_Nucleus_accumbens_basal_ganglia	64
ATP23	GTEX-15EO6	-1.04599	Brain_Nucleus_accumbens_basal_ganglia	56
ATP23	GTEX-15ER7	-0.439777	Brain_Nucleus_accumbens_basal_ganglia	28
ATP23	GTEX-15G19	0.888291	Brain_Nucleus_accumbens_basal_ganglia	68
ATP23	GTEX-15RJE	0.0555943	Brain_Nucleus_accumbens_basal_ganglia	48
ATP23	GTEX-16XZZ	-2.58097	Brain_Nucleus_accumbens_basal_ganglia	63
ATP23	GTEX-16YQH	0.0308747	Brain_Nucleus_accumbens_basal_ganglia	30
ATP23	GTEX-17EVP	1.52172	Brain_Nucleus_accumbens_basal_ganglia	44
ATP23	GTEX-17EVQ	0.23046	Brain_Nucleus_accumbens_basal_ganglia	70
ATP23	GTEX-17F97	0.320264	Brain_Nucleus_accumbens_basal_ganglia	57
ATP23	GTEX-17HHY	-0.595179	Brain_Nucleus_accumbens_basal_ganglia	59
ATP23	GTEX-17JCI	-0.640008	Brain_Nucleus_accumbens_basal_ganglia	63
ATP23	GTEX-17MF6	-1.13552	Brain_Nucleus_accumbens_basal_ganglia	48
ATP23	GTEX-183WM	0.105151	Brain_Nucleus_accumbens_basal_ganglia	70
ATP23	GTEX-18464	-0.412732	Brain_Nucleus_accumbens_basal_ganglia	59
ATP23	GTEX-18465	-0.537195	Brain_Nucleus_accumbens_basal_ganglia	56
ATP23	GTEX-18A6Q	-0.268678	Brain_Nucleus_accumbens_basal_ganglia	62
ATP23	GTEX-1A3MX	1.44741	Brain_Nucleus_accumbens_basal_ganglia	66
ATP23	GTEX-1A8G6	-1.88735	Brain_Nucleus_accumbens_basal_ganglia	65
ATP23	GTEX-1AX9I	0.640008	Brain_Nucleus_accumbens_basal_ganglia	68
ATP23	GTEX-1B8L1	1.08966	Brain_Nucleus_accumbens_basal_ganglia	64
ATP23	GTEX-1B8SF	0.783221	Brain_Nucleus_accumbens_basal_ganglia	61
ATP23	GTEX-1B933	-0.0679659	Brain_Nucleus_accumbens_basal_ganglia	59
ATP23	GTEX-1B996	-0.281502	Brain_Nucleus_accumbens_basal_ganglia	69
ATP23	GTEX-1BAJH	0.412732	Brain_Nucleus_accumbens_basal_ganglia	70
ATP23	GTEX-1C64N	-0.192577	Brain_Nucleus_accumbens_basal_ganglia	54
ATP23	GTEX-1C6VR	0.439777	Brain_Nucleus_accumbens_basal_ganglia	65
ATP23	GTEX-1C6WA	-1.81865	Brain_Nucleus_accumbens_basal_ganglia	61
ATP23	GTEX-1CB4G	0.750088	Brain_Nucleus_accumbens_basal_ganglia	60
ATP23	GTEX-1CB4H	-0.852226	Brain_Nucleus_accumbens_basal_ganglia	61
ATP23	GTEX-1CB4J	-1.34899	Brain_Nucleus_accumbens_basal_ganglia	64
ATP23	GTEX-1E1VI	0.359512	Brain_Nucleus_accumbens_basal_ganglia	57
ATP23	GTEX-1E2YA	-0.565949	Brain_Nucleus_accumbens_basal_ganglia	51
ATP23	GTEX-1EH9U	0.294373	Brain_Nucleus_accumbens_basal_ganglia	69
ATP23	GTEX-1EKGG	1.70246	Brain_Nucleus_accumbens_basal_ganglia	61
ATP23	GTEX-1EMGI	0.655237	Brain_Nucleus_accumbens_basal_ganglia	65
ATP23	GTEX-1EWIQ	-0.180012	Brain_Nucleus_accumbens_basal_ganglia	70
ATP23	GTEX-1EX96	0.522984	Brain_Nucleus_accumbens_basal_ganglia	58
ATP23	GTEX-1F48J	-1.29002	Brain_Nucleus_accumbens_basal_ganglia	51
ATP23	GTEX-1F6I4	0.480964	Brain_Nucleus_accumbens_basal_ganglia	60
ATP23	GTEX-1F6IF	-0.24316	Brain_Nucleus_accumbens_basal_ganglia	63
ATP23	GTEX-1F75A	0.565949	Brain_Nucleus_accumbens_basal_ganglia	54
ATP23	GTEX-1F75B	-0.0803479	Brain_Nucleus_accumbens_basal_ganglia	57
ATP23	GTEX-1F75W	-1.02488	Brain_Nucleus_accumbens_basal_ganglia	66
ATP23	GTEX-1F7RK	0.717758	Brain_Nucleus_accumbens_basal_ganglia	28
ATP23	GTEX-1F88E	2.58097	Brain_Nucleus_accumbens_basal_ganglia	66
ATP23	GTEX-1GF9V	0.180012	Brain_Nucleus_accumbens_basal_ganglia	62
ATP23	GTEX-1GF9W	0.508878	Brain_Nucleus_accumbens_basal_ganglia	63
ATP23	GTEX-1GMR8	-0.817237	Brain_Nucleus_accumbens_basal_ganglia	51
ATP23	GTEX-1GMRU	-0.294373	Brain_Nucleus_accumbens_basal_ganglia	59
ATP23	GTEX-1GN1U	1.75759	Brain_Nucleus_accumbens_basal_ganglia	53
ATP23	GTEX-1GN2E	0.217798	Brain_Nucleus_accumbens_basal_ganglia	68
ATP23	GTEX-1GN73	-0.130019	Brain_Nucleus_accumbens_basal_ganglia	66
ATP23	GTEX-1GTWX	-0.964141	Brain_Nucleus_accumbens_basal_ganglia	68
ATP23	GTEX-1GZ2Q	0.372716	Brain_Nucleus_accumbens_basal_ganglia	41
ATP23	GTEX-1GZ4I	-1.1123	Brain_Nucleus_accumbens_basal_ganglia	53
ATP23	GTEX-1GZHY	0.426216	Brain_Nucleus_accumbens_basal_ganglia	51
ATP23	GTEX-1ICLZ	-0.0185229	Brain_Nucleus_accumbens_basal_ganglia	63
ATP23	GTEX-1JMLX	0.609985	Brain_Nucleus_accumbens_basal_ganglia	58
ATP23	GTEX-1LB8K	-2.33193	Brain_Nucleus_accumbens_basal_ganglia	52
ATP23	GTEX-1LC47	0.494873	Brain_Nucleus_accumbens_basal_ganglia	64
ATP23	GTEX-1LH75	1.15937	Brain_Nucleus_accumbens_basal_ganglia	52
ATP23	GTEX-1LVA9	1.88735	Brain_Nucleus_accumbens_basal_ganglia	56
ATP23	GTEX-1LVAO	2.17598	Brain_Nucleus_accumbens_basal_ganglia	67
ATP23	GTEX-1MA7X	1.13552	Brain_Nucleus_accumbens_basal_ganglia	62
ATP23	GTEX-1MJK2	0.595179	Brain_Nucleus_accumbens_basal_ganglia	57
ATP23	GTEX-1N2DW	0.333289	Brain_Nucleus_accumbens_basal_ganglia	58
ATP23	GTEX-1OJC4	1.1123	Brain_Nucleus_accumbens_basal_ganglia	57
ATP23	GTEX-1R46S	-0.359512	Brain_Nucleus_accumbens_basal_ganglia	65
ATP23	GTEX-1RLM8	-2.05989	Brain_Nucleus_accumbens_basal_ganglia	57
ATP23	GTEX-N7MS	-0.522984	Brain_Nucleus_accumbens_basal_ganglia	61
ATP23	GTEX-N7MT	-0.551515	Brain_Nucleus_accumbens_basal_ganglia	68
ATP23	GTEX-NL3H	-0.750088	Brain_Nucleus_accumbens_basal_ganglia	60
ATP23	GTEX-NL4W	-0.733827	Brain_Nucleus_accumbens_basal_ganglia	53
ATP23	GTEX-NPJ7	0.0185229	Brain_Nucleus_accumbens_basal_ganglia	68
ATP23	GTEX-NPJ8	-0.205171	Brain_Nucleus_accumbens_basal_ganglia	40
ATP23	GTEX-OHPN	-1.41307	Brain_Nucleus_accumbens_basal_ganglia	61
ATP23	GTEX-P44G	0.733827	Brain_Nucleus_accumbens_basal_ganglia	34
ATP23	GTEX-P44H	-1.75759	Brain_Nucleus_accumbens_basal_ganglia	43
ATP23	GTEX-PWO3	-0.580502	Brain_Nucleus_accumbens_basal_ganglia	69
ATP23	GTEX-Q2AG	0.130019	Brain_Nucleus_accumbens_basal_ganglia	42
ATP23	GTEX-QDT8	-1.44741	Brain_Nucleus_accumbens_basal_ganglia	30
ATP23	GTEX-QMR6	1.65206	Brain_Nucleus_accumbens_basal_ganglia	59
ATP23	GTEX-QVJO	-1.00422	Brain_Nucleus_accumbens_basal_ganglia	64
ATP23	GTEX-QVUS	1.04599	Brain_Nucleus_accumbens_basal_ganglia	69
ATP23	GTEX-R55E	-0.346371	Brain_Nucleus_accumbens_basal_ganglia	22
ATP23	GTEX-RU72	0.117576	Brain_Nucleus_accumbens_basal_ganglia	59
ATP23	GTEX-S7PM	-1.56226	Brain_Nucleus_accumbens_basal_ganglia	65
ATP23	GTEX-S7SE	0.281502	Brain_Nucleus_accumbens_basal_ganglia	58
ATP23	GTEX-T2IS	0.0679659	Brain_Nucleus_accumbens_basal_ganglia	24
ATP23	GTEX-T5JC	1.48354	Brain_Nucleus_accumbens_basal_ganglia	27
ATP23	GTEX-T6MN	0.94467	Brain_Nucleus_accumbens_basal_ganglia	51
ATP23	GTEX-TSE9	0.92555	Brain_Nucleus_accumbens_basal_ganglia	60
ATP23	GTEX-UTHO	0.686162	Brain_Nucleus_accumbens_basal_ganglia	68
ATP23	GTEX-WHSE	-1.52172	Brain_Nucleus_accumbens_basal_ganglia	20
ATP23	GTEX-WL46	-1.31893	Brain_Nucleus_accumbens_basal_ganglia	53
ATP23	GTEX-WVLH	0.006174	Brain_Nucleus_accumbens_basal_ganglia	58
ATP23	GTEX-WWYW	0.817237	Brain_Nucleus_accumbens_basal_ganglia	52
ATP23	GTEX-WZTO	0.167477	Brain_Nucleus_accumbens_basal_ganglia	44
ATP23	GTEX-X261	-0.624926	Brain_Nucleus_accumbens_basal_ganglia	56
ATP23	GTEX-X4EP	-1.60554	Brain_Nucleus_accumbens_basal_ganglia	63
ATP23	GTEX-X4XX	0.983984	Brain_Nucleus_accumbens_basal_ganglia	69
ATP23	GTEX-X4XY	0.255898	Brain_Nucleus_accumbens_basal_ganglia	62
ATP23	GTEX-X585	1.00422	Brain_Nucleus_accumbens_basal_ganglia	56
ATP23	GTEX-XLM4	-0.333289	Brain_Nucleus_accumbens_basal_ganglia	64
ATP23	GTEX-XMD1	0.580502	Brain_Nucleus_accumbens_basal_ganglia	67
ATP23	GTEX-Y8DK	0.852226	Brain_Nucleus_accumbens_basal_ganglia	62
ATP23	GTEX-YFC4	-1.70246	Brain_Nucleus_accumbens_basal_ganglia	47
ATP23	GTEX-YJ89	-0.983984	Brain_Nucleus_accumbens_basal_ganglia	60
ATP23	GTEX-Z93S	2.05989	Brain_Nucleus_accumbens_basal_ganglia	52
ATP23	GTEX-ZAB4	-0.94467	Brain_Nucleus_accumbens_basal_ganglia	47
ATP23	GTEX-ZDXO	-0.701873	Brain_Nucleus_accumbens_basal_ganglia	60
ATP23	GTEX-ZE7O	-0.426216	Brain_Nucleus_accumbens_basal_ganglia	57
ATP23	GTEX-ZF28	-0.0927422	Brain_Nucleus_accumbens_basal_ganglia	69
ATP23	GTEX-ZUA1	-1.48354	Brain_Nucleus_accumbens_basal_ganglia	46
ATP23	GTEX-ZV68	0.0432312	Brain_Nucleus_accumbens_basal_ganglia	57
ATP23	GTEX-ZVT3	0.0927422	Brain_Nucleus_accumbens_basal_ganglia	67
ATP23	GTEX-ZVZQ	0.551515	Brain_Nucleus_accumbens_basal_ganglia	62
ATP23	GTEX-ZXG5	0.142482	Brain_Nucleus_accumbens_basal_ganglia	66
ATP23	GTEX-1192X	0.244275	Brain_Putamen_basal_ganglia	55
ATP23	GTEX-11DYG	1.51943	Brain_Putamen_basal_ganglia	63
ATP23	GTEX-11DZ1	-0.0219897	Brain_Putamen_basal_ganglia	58
ATP23	GTEX-11GSP	0.825026	Brain_Putamen_basal_ganglia	66
ATP23	GTEX-11NUK	0.955784	Brain_Putamen_basal_ganglia	53
ATP23	GTEX-11NV4	0.305174	Brain_Putamen_basal_ganglia	64
ATP23	GTEX-11OF3	-0.414699	Brain_Putamen_basal_ganglia	63
ATP23	GTEX-11ONC	1.25212	Brain_Putamen_basal_ganglia	69
ATP23	GTEX-11PRG	1.98825	Brain_Putamen_basal_ganglia	54
ATP23	GTEX-11TTK	1.67687	Brain_Putamen_basal_ganglia	69
ATP23	GTEX-11WQC	-0.13971	Brain_Putamen_basal_ganglia	64
ATP23	GTEX-12WSA	-0.598198	Brain_Putamen_basal_ganglia	67
ATP23	GTEX-12WSD	0.0807101	Brain_Putamen_basal_ganglia	64
ATP23	GTEX-12WSE	-1.10535	Brain_Putamen_basal_ganglia	25
ATP23	GTEX-12WSF	0.932889	Brain_Putamen_basal_ganglia	70
ATP23	GTEX-12WSI	1.10535	Brain_Putamen_basal_ganglia	54
ATP23	GTEX-12WSM	0.259406	Brain_Putamen_basal_ganglia	63
ATP23	GTEX-12ZZW	0.669896	Brain_Putamen_basal_ganglia	57
ATP23	GTEX-12ZZX	0.169381	Brain_Putamen_basal_ganglia	49
ATP23	GTEX-12ZZY	0.0219897	Brain_Putamen_basal_ganglia	64
ATP23	GTEX-12ZZZ	1.73993	Brain_Putamen_basal_ganglia	64
ATP23	GTEX-13112	-0.110162	Brain_Putamen_basal_ganglia	52
ATP23	GTEX-1313W	0.910473	Brain_Putamen_basal_ganglia	54
ATP23	GTEX-131YS	-0.320568	Brain_Putamen_basal_ganglia	67
ATP23	GTEX-132Q8	0.804596	Brain_Putamen_basal_ganglia	68
ATP23	GTEX-139TS	-1.98825	Brain_Putamen_basal_ganglia	61
ATP23	GTEX-139TT	1.61986	Brain_Putamen_basal_ganglia	60
ATP23	GTEX-13CF2	-0.169381	Brain_Putamen_basal_ganglia	61
ATP23	GTEX-13CZV	-1.81078	Brain_Putamen_basal_ganglia	64
ATP23	GTEX-13FHO	0.214177	Brain_Putamen_basal_ganglia	61
ATP23	GTEX-13FHP	-2.10734	Brain_Putamen_basal_ganglia	56
ATP23	GTEX-13FLV	-0.563493	Brain_Putamen_basal_ganglia	50
ATP23	GTEX-13FLW	0.76471	Brain_Putamen_basal_ganglia	57
ATP23	GTEX-13FXS	-0.496016	Brain_Putamen_basal_ganglia	59
ATP23	GTEX-13G51	0.398776	Brain_Putamen_basal_ganglia	69
ATP23	GTEX-13JUV	-0.707055	Brain_Putamen_basal_ganglia	46
ATP23	GTEX-13JVG	-0.351589	Brain_Putamen_basal_ganglia	64
ATP23	GTEX-13N1W	0.845806	Brain_Putamen_basal_ganglia	70
ATP23	GTEX-13N2G	-1.73993	Brain_Putamen_basal_ganglia	60
ATP23	GTEX-13NYB	0.726004	Brain_Putamen_basal_ganglia	49
ATP23	GTEX-13O3O	-0.932889	Brain_Putamen_basal_ganglia	68
ATP23	GTEX-13O3Q	1.47449	Brain_Putamen_basal_ganglia	53
ATP23	GTEX-13OVJ	-1.61986	Brain_Putamen_basal_ganglia	55
ATP23	GTEX-13OVL	-0.845806	Brain_Putamen_basal_ganglia	50
ATP23	GTEX-13OW5	-0.463125	Brain_Putamen_basal_ganglia	62
ATP23	GTEX-13OW6	-0.512663	Brain_Putamen_basal_ganglia	59
ATP23	GTEX-13OW8	-0.154529	Brain_Putamen_basal_ganglia	66
ATP23	GTEX-13PVQ	-0.726004	Brain_Putamen_basal_ganglia	59
ATP23	GTEX-13QJC	-1.07874	Brain_Putamen_basal_ganglia	68
ATP23	GTEX-13RTJ	-0.955784	Brain_Putamen_basal_ganglia	60
ATP23	GTEX-13S7M	0.866958	Brain_Putamen_basal_ganglia	66
ATP23	GTEX-13VXU	-0.910473	Brain_Putamen_basal_ganglia	58
ATP23	GTEX-13X6I	0.745217	Brain_Putamen_basal_ganglia	65
ATP23	GTEX-13X6J	0.651661	Brain_Putamen_basal_ganglia	56
ATP23	GTEX-13X6K	-0.580758	Brain_Putamen_basal_ganglia	61
ATP23	GTEX-1445S	0.0660118	Brain_Putamen_basal_ganglia	64
ATP23	GTEX-144GL	-1.35493	Brain_Putamen_basal_ganglia	57
ATP23	GTEX-145MG	0.546394	Brain_Putamen_basal_ganglia	55
ATP23	GTEX-145MH	1.00315	Brain_Putamen_basal_ganglia	57
ATP23	GTEX-147GR	-0.259406	Brain_Putamen_basal_ganglia	65
ATP23	GTEX-14ABY	0.430727	Brain_Putamen_basal_ganglia	59
ATP23	GTEX-14ASI	0.320568	Brain_Putamen_basal_ganglia	61
ATP23	GTEX-14BIN	-0.00732939	Brain_Putamen_basal_ganglia	56
ATP23	GTEX-14BMV	-1.19033	Brain_Putamen_basal_ganglia	53
ATP23	GTEX-14C5O	1.13277	Brain_Putamen_basal_ganglia	65
ATP23	GTEX-14E7W	0.688357	Brain_Putamen_basal_ganglia	70
ATP23	GTEX-14JG1	-1.22064	Brain_Putamen_basal_ganglia	48
ATP23	GTEX-14LZ3	0.124923	Brain_Putamen_basal_ganglia	69
ATP23	GTEX-14PJM	0.289852	Brain_Putamen_basal_ganglia	59
ATP23	GTEX-14PJO	0.414699	Brain_Putamen_basal_ganglia	68
ATP23	GTEX-14PN4	-0.367226	Brain_Putamen_basal_ganglia	56
ATP23	GTEX-15CHQ	1.05288	Brain_Putamen_basal_ganglia	69
ATP23	GTEX-15DCD	-0.382953	Brain_Putamen_basal_ganglia	70
ATP23	GTEX-15DYW	-1.28489	Brain_Putamen_basal_ganglia	64
ATP23	GTEX-15EO6	-0.0660118	Brain_Putamen_basal_ganglia	56
ATP23	GTEX-15ER7	-0.0807101	Brain_Putamen_basal_ganglia	28
ATP23	GTEX-15G19	-0.63364	Brain_Putamen_basal_ganglia	68
ATP23	GTEX-15RJE	-0.2292	Brain_Putamen_basal_ganglia	48
ATP23	GTEX-16YQH	2.26697	Brain_Putamen_basal_ganglia	30
ATP23	GTEX-17EVP	2.10734	Brain_Putamen_basal_ganglia	44
ATP23	GTEX-17EVQ	-1.51943	Brain_Putamen_basal_ganglia	70
ATP23	GTEX-17F97	1.07874	Brain_Putamen_basal_ganglia	57
ATP23	GTEX-17HHY	-1.47449	Brain_Putamen_basal_ganglia	59
ATP23	GTEX-17HII	-1.13277	Brain_Putamen_basal_ganglia	57
ATP23	GTEX-17MF6	-2.52119	Brain_Putamen_basal_ganglia	48
ATP23	GTEX-183WM	-0.124923	Brain_Putamen_basal_ganglia	70
ATP23	GTEX-18464	-0.479506	Brain_Putamen_basal_ganglia	59
ATP23	GTEX-18465	-1.16107	Brain_Putamen_basal_ganglia	56
ATP23	GTEX-1A3MX	0.784497	Brain_Putamen_basal_ganglia	66
ATP23	GTEX-1A8G6	-2.26697	Brain_Putamen_basal_ganglia	65
ATP23	GTEX-1AX9I	1.3191	Brain_Putamen_basal_ganglia	68
ATP23	GTEX-1B8L1	1.56767	Brain_Putamen_basal_ganglia	64
ATP23	GTEX-1B8SF	0.463125	Brain_Putamen_basal_ganglia	61
ATP23	GTEX-1B933	0.707055	Brain_Putamen_basal_ganglia	59
ATP23	GTEX-1B996	0.563493	Brain_Putamen_basal_ganglia	69
ATP23	GTEX-1C64N	-0.688357	Brain_Putamen_basal_ganglia	54
ATP23	GTEX-1C6WA	-0.289852	Brain_Putamen_basal_ganglia	61
ATP23	GTEX-1CB4G	0.00732939	Brain_Putamen_basal_ganglia	60
ATP23	GTEX-1CB4H	-0.244275	Brain_Putamen_basal_ganglia	61
ATP23	GTEX-1E1VI	-0.784497	Brain_Putamen_basal_ganglia	57
ATP23	GTEX-1E2YA	-0.446867	Brain_Putamen_basal_ganglia	51
ATP23	GTEX-1EH9U	-0.0366548	Brain_Putamen_basal_ganglia	69
ATP23	GTEX-1EKGG	0.496016	Brain_Putamen_basal_ganglia	61
ATP23	GTEX-1EMGI	0.615822	Brain_Putamen_basal_ganglia	65
ATP23	GTEX-1EU9M	-0.0513278	Brain_Putamen_basal_ganglia	68
ATP23	GTEX-1EX96	-0.336038	Brain_Putamen_basal_ganglia	58
ATP23	GTEX-1F48J	-1.67687	Brain_Putamen_basal_ganglia	51
ATP23	GTEX-1F52S	1.39259	Brain_Putamen_basal_ganglia	62
ATP23	GTEX-1F6I4	0.154529	Brain_Putamen_basal_ganglia	60
ATP23	GTEX-1F75A	0.184271	Brain_Putamen_basal_ganglia	54
ATP23	GTEX-1F75B	-0.651661	Brain_Putamen_basal_ganglia	57
ATP23	GTEX-1F75W	-1.05288	Brain_Putamen_basal_ganglia	66
ATP23	GTEX-1GF9V	-0.199201	Brain_Putamen_basal_ganglia	62
ATP23	GTEX-1GF9W	1.02769	Brain_Putamen_basal_ganglia	63
ATP23	GTEX-1GMR8	-0.979191	Brain_Putamen_basal_ganglia	51
ATP23	GTEX-1GMRU	-1.56767	Brain_Putamen_basal_ganglia	59
ATP23	GTEX-1GN2E	-0.214177	Brain_Putamen_basal_ganglia	68
ATP23	GTEX-1GN73	-0.398776	Brain_Putamen_basal_ganglia	66
ATP23	GTEX-1GTWX	-0.825026	Brain_Putamen_basal_ganglia	68
ATP23	GTEX-1GZ2Q	-1.39259	Brain_Putamen_basal_ganglia	41
ATP23	GTEX-1GZ4I	-1.89209	Brain_Putamen_basal_ganglia	53
ATP23	GTEX-1ICLZ	0.888505	Brain_Putamen_basal_ganglia	63
ATP23	GTEX-1JJ6O	0.351589	Brain_Putamen_basal_ganglia	69
ATP23	GTEX-1JMQK	0.0513278	Brain_Putamen_basal_ganglia	68
ATP23	GTEX-1LH75	1.89209	Brain_Putamen_basal_ganglia	52
ATP23	GTEX-1LSNL	-0.430727	Brain_Putamen_basal_ganglia	54
ATP23	GTEX-1LVA9	0.382953	Brain_Putamen_basal_ganglia	56
ATP23	GTEX-1LVAO	1.16107	Brain_Putamen_basal_ganglia	67
ATP23	GTEX-1MA7X	-1.43234	Brain_Putamen_basal_ganglia	62
ATP23	GTEX-1MJK2	0.0954258	Brain_Putamen_basal_ganglia	57
ATP23	GTEX-1OJC4	0.336038	Brain_Putamen_basal_ganglia	57
ATP23	GTEX-1R46S	-1.02769	Brain_Putamen_basal_ganglia	65
ATP23	GTEX-N7MS	-0.888505	Brain_Putamen_basal_ganglia	61
ATP23	GTEX-N7MT	-0.0954258	Brain_Putamen_basal_ganglia	68
ATP23	GTEX-NL3H	0.580758	Brain_Putamen_basal_ganglia	60
ATP23	GTEX-NPJ7	-0.866958	Brain_Putamen_basal_ganglia	68
ATP23	GTEX-NPJ8	-0.546394	Brain_Putamen_basal_ganglia	40
ATP23	GTEX-OHPN	0.529453	Brain_Putamen_basal_ganglia	61
ATP23	GTEX-P44G	-0.305174	Brain_Putamen_basal_ganglia	34
ATP23	GTEX-Q2AG	0.598198	Brain_Putamen_basal_ganglia	42
ATP23	GTEX-QDT8	0.274597	Brain_Putamen_basal_ganglia	30
ATP23	GTEX-QMR6	-1.3191	Brain_Putamen_basal_ganglia	59
ATP23	GTEX-QVJO	1.28489	Brain_Putamen_basal_ganglia	64
ATP23	GTEX-R55E	0.13971	Brain_Putamen_basal_ganglia	22
ATP23	GTEX-RNOR	0.367226	Brain_Putamen_basal_ganglia	52
ATP23	GTEX-RU72	-0.76471	Brain_Putamen_basal_ganglia	59
ATP23	GTEX-S7SE	1.43234	Brain_Putamen_basal_ganglia	58
ATP23	GTEX-T5JC	2.52119	Brain_Putamen_basal_ganglia	27
ATP23	GTEX-T6MN	1.22064	Brain_Putamen_basal_ganglia	51
ATP23	GTEX-TSE9	0.446867	Brain_Putamen_basal_ganglia	60
ATP23	GTEX-WHSE	-0.274597	Brain_Putamen_basal_ganglia	20
ATP23	GTEX-WL46	1.19033	Brain_Putamen_basal_ganglia	53
ATP23	GTEX-WVLH	-0.529453	Brain_Putamen_basal_ganglia	58
ATP23	GTEX-WWYW	0.0366548	Brain_Putamen_basal_ganglia	52
ATP23	GTEX-WZTO	-0.184271	Brain_Putamen_basal_ganglia	44
ATP23	GTEX-X261	-0.804596	Brain_Putamen_basal_ganglia	56
ATP23	GTEX-XLM4	0.199201	Brain_Putamen_basal_ganglia	64
ATP23	GTEX-Y8DK	0.479506	Brain_Putamen_basal_ganglia	62
ATP23	GTEX-YFC4	-0.615822	Brain_Putamen_basal_ganglia	47
ATP23	GTEX-YJ89	0.2292	Brain_Putamen_basal_ganglia	60
ATP23	GTEX-Z93S	1.81078	Brain_Putamen_basal_ganglia	52
ATP23	GTEX-ZAB4	0.63364	Brain_Putamen_basal_ganglia	47
ATP23	GTEX-ZDXO	-1.25212	Brain_Putamen_basal_ganglia	60
ATP23	GTEX-ZE7O	-1.00315	Brain_Putamen_basal_ganglia	57
ATP23	GTEX-ZF28	0.979191	Brain_Putamen_basal_ganglia	69
ATP23	GTEX-ZUA1	1.35493	Brain_Putamen_basal_ganglia	46
ATP23	GTEX-ZV68	0.512663	Brain_Putamen_basal_ganglia	57
ATP23	GTEX-ZVT3	-0.669896	Brain_Putamen_basal_ganglia	67
ATP23	GTEX-ZVZQ	-0.745217	Brain_Putamen_basal_ganglia	62
ATP23	GTEX-ZXG5	0.110162	Brain_Putamen_basal_ganglia	66
ATP23	GTEX-1192X	0.881675	Brain_Spinal_cord_cervical_c-1	55
ATP23	GTEX-11DZ1	0.504125	Brain_Spinal_cord_cervical_c-1	58
ATP23	GTEX-11EMC	0.797438	Brain_Spinal_cord_cervical_c-1	66
ATP23	GTEX-11GSP	1.26821	Brain_Spinal_cord_cervical_c-1	66
ATP23	GTEX-11ONC	0.148574	Brain_Spinal_cord_cervical_c-1	69
ATP23	GTEX-11UD2	0.57258	Brain_Spinal_cord_cervical_c-1	59
ATP23	GTEX-11WQK	1.67218	Brain_Spinal_cord_cervical_c-1	55
ATP23	GTEX-11ZTS	1.03812	Brain_Spinal_cord_cervical_c-1	67
ATP23	GTEX-11ZUS	0.481838	Brain_Spinal_cord_cervical_c-1	37
ATP23	GTEX-11ZVC	-1.53013	Brain_Spinal_cord_cervical_c-1	56
ATP23	GTEX-12126	0.373654	Brain_Spinal_cord_cervical_c-1	23
ATP23	GTEX-12WSD	1.3619	Brain_Spinal_cord_cervical_c-1	64
ATP23	GTEX-12WSH	-0.437957	Brain_Spinal_cord_cervical_c-1	59
ATP23	GTEX-131XW	0.108769	Brain_Spinal_cord_cervical_c-1	51
ATP23	GTEX-131YS	0.437957	Brain_Spinal_cord_cervical_c-1	67
ATP23	GTEX-139T4	0.352572	Brain_Spinal_cord_cervical_c-1	51
ATP23	GTEX-139UW	-2.15075	Brain_Spinal_cord_cervical_c-1	62
ATP23	GTEX-13CIG	1.53013	Brain_Spinal_cord_cervical_c-1	59
ATP23	GTEX-13CZV	-1.67218	Brain_Spinal_cord_cervical_c-1	64
ATP23	GTEX-13FLV	-0.168561	Brain_Spinal_cord_cervical_c-1	50
ATP23	GTEX-13FTY	-0.331645	Brain_Spinal_cord_cervical_c-1	49
ATP23	GTEX-13FXS	-0.269686	Brain_Spinal_cord_cervical_c-1	59
ATP23	GTEX-13JUV	0.668308	Brain_Spinal_cord_cervical_c-1	46
ATP23	GTEX-13N1W	-1.14558	Brain_Spinal_cord_cervical_c-1	70
ATP23	GTEX-13N2G	-0.941484	Brain_Spinal_cord_cervical_c-1	60
ATP23	GTEX-13NYB	1.22527	Brain_Spinal_cord_cervical_c-1	49
ATP23	GTEX-13NZA	0.188616	Brain_Spinal_cord_cervical_c-1	64
ATP23	GTEX-13OVJ	0.595991	Brain_Spinal_cord_cervical_c-1	55
ATP23	GTEX-13OVL	-0.459787	Brain_Spinal_cord_cervical_c-1	50
ATP23	GTEX-13OW5	0.824864	Brain_Spinal_cord_cervical_c-1	62
ATP23	GTEX-13PL6	0.416334	Brain_Spinal_cord_cervical_c-1	44
ATP23	GTEX-13PLJ	-1.75804	Brain_Spinal_cord_cervical_c-1	60
ATP23	GTEX-13PVQ	-0.972687	Brain_Spinal_cord_cervical_c-1	59
ATP23	GTEX-13QJC	-0.595991	Brain_Spinal_cord_cervical_c-1	68
ATP23	GTEX-13RTJ	-1.46937	Brain_Spinal_cord_cervical_c-1	60
ATP23	GTEX-13S7M	-0.228963	Brain_Spinal_cord_cervical_c-1	66
ATP23	GTEX-13SLW	-0.188616	Brain_Spinal_cord_cervical_c-1	70
ATP23	GTEX-13SLX	-0.108769	Brain_Spinal_cord_cervical_c-1	57
ATP23	GTEX-13VXU	-0.394904	Brain_Spinal_cord_cervical_c-1	58
ATP23	GTEX-13X6I	1.85925	Brain_Spinal_cord_cervical_c-1	65
ATP23	GTEX-145LU	-0.128646	Brain_Spinal_cord_cervical_c-1	50
ATP23	GTEX-147GR	-1.59713	Brain_Spinal_cord_cervical_c-1	65
ATP23	GTEX-148VJ	-1.31361	Brain_Spinal_cord_cervical_c-1	70
ATP23	GTEX-14ABY	-0.416334	Brain_Spinal_cord_cervical_c-1	59
ATP23	GTEX-14BIL	-0.0691353	Brain_Spinal_cord_cervical_c-1	54
ATP23	GTEX-14BIM	1.14558	Brain_Spinal_cord_cervical_c-1	64
ATP23	GTEX-14BIN	-1.07257	Brain_Spinal_cord_cervical_c-1	56
ATP23	GTEX-14BMV	0.310862	Brain_Spinal_cord_cervical_c-1	53
ATP23	GTEX-14E6C	-0.208747	Brain_Spinal_cord_cervical_c-1	48
ATP23	GTEX-14E7W	0.459787	Brain_Spinal_cord_cervical_c-1	70
ATP23	GTEX-14JIY	-0.0889346	Brain_Spinal_cord_cervical_c-1	63
ATP23	GTEX-14PJM	-0.852925	Brain_Spinal_cord_cervical_c-1	59
ATP23	GTEX-14PJO	-0.481838	Brain_Spinal_cord_cervical_c-1	68
ATP23	GTEX-14PN4	-0.352572	Brain_Spinal_cord_cervical_c-1	56
ATP23	GTEX-15CHQ	0.394904	Brain_Spinal_cord_cervical_c-1	69
ATP23	GTEX-15DCD	0.228963	Brain_Spinal_cord_cervical_c-1	70
ATP23	GTEX-15DDE	2.15075	Brain_Spinal_cord_cervical_c-1	56
ATP23	GTEX-15DYW	-0.148574	Brain_Spinal_cord_cervical_c-1	64
[truncated: 182 more rows]

## Sheet: CLPP_GTExBrain_Expression
Gene	ID	TPM	Tissue	Age
CLPP	GTEX-11NUK	-0.333891	Brain_Amygdala	53
CLPP	GTEX-11ONC	-0.546656	Brain_Amygdala	69
CLPP	GTEX-11PRG	0.480644	Brain_Amygdala	54
CLPP	GTEX-11TTK	1.60865	Brain_Amygdala	69
CLPP	GTEX-11ZU8	0.0772036	Brain_Amygdala	64
CLPP	GTEX-11ZVC	-1.05307	Brain_Amygdala	56
CLPP	GTEX-12WSA	-0.761843	Brain_Amygdala	67
CLPP	GTEX-12WSD	0.569185	Brain_Amygdala	64
CLPP	GTEX-12WSF	-0.019283	Brain_Amygdala	70
CLPP	GTEX-12WSH	1.32668	Brain_Amygdala	59
CLPP	GTEX-12ZZW	0.313572	Brain_Amygdala	57
CLPP	GTEX-12ZZZ	-0.592007	Brain_Amygdala	64
CLPP	GTEX-13112	-0.135385	Brain_Amygdala	52
CLPP	GTEX-1313W	0.71126	Brain_Amygdala	54
CLPP	GTEX-131XH	0.814455	Brain_Amygdala	53
CLPP	GTEX-131YS	0.0578776	Brain_Amygdala	67
CLPP	GTEX-1399T	-0.194028	Brain_Amygdala	67
CLPP	GTEX-13CZV	-0.213715	Brain_Amygdala	64
CLPP	GTEX-13FLV	0.927155	Brain_Amygdala	50
CLPP	GTEX-13JVG	-0.63861	Brain_Amygdala	64
CLPP	GTEX-13N1W	0.761843	Brain_Amygdala	70
CLPP	GTEX-13N2G	0.736316	Brain_Amygdala	60
CLPP	GTEX-13NYB	1.48154	Brain_Amygdala	49
CLPP	GTEX-13O3O	0.43779	Brain_Amygdala	68
CLPP	GTEX-13O3Q	1.15974	Brain_Amygdala	53
CLPP	GTEX-13OVH	-0.459112	Brain_Amygdala	70
CLPP	GTEX-13OVJ	0.0385731	Brain_Amygdala	55
CLPP	GTEX-13OVL	-0.569185	Brain_Amygdala	50
CLPP	GTEX-13OW5	0.11595	Brain_Amygdala	62
CLPP	GTEX-13OW6	-0.869424	Brain_Amygdala	59
CLPP	GTEX-13OW7	0.174416	Brain_Amygdala	53
CLPP	GTEX-13OW8	0.869424	Brain_Amygdala	66
CLPP	GTEX-13PVQ	-0.897915	Brain_Amygdala	59
CLPP	GTEX-13QIC	-0.0578776	Brain_Amygdala	65
CLPP	GTEX-13RTJ	-0.0965586	Brain_Amygdala	60
CLPP	GTEX-13SLW	-1.12276	Brain_Amygdala	70
CLPP	GTEX-13SLX	1.12276	Brain_Amygdala	57
CLPP	GTEX-13VXU	0.686643	Brain_Amygdala	58
CLPP	GTEX-13X6I	-0.957209	Brain_Amygdala	65
CLPP	GTEX-13X6J	0.333891	Brain_Amygdala	56
CLPP	GTEX-13X6K	-0.11595	Brain_Amygdala	61
CLPP	GTEX-1445S	-1.37468	Brain_Amygdala	64
CLPP	GTEX-144GL	-1.48154	Brain_Amygdala	57
CLPP	GTEX-145MI	0.592007	Brain_Amygdala	68
CLPP	GTEX-147GR	1.02008	Brain_Amygdala	65
CLPP	GTEX-14ABY	-0.480644	Brain_Amygdala	59
CLPP	GTEX-14ASI	0.194028	Brain_Amygdala	61
CLPP	GTEX-14BIM	0.662435	Brain_Amygdala	64
CLPP	GTEX-14DAQ	-1.86961	Brain_Amygdala	63
CLPP	GTEX-14E7W	1.86961	Brain_Amygdala	70
CLPP	GTEX-14JFF	1.05307	Brain_Amygdala	67
CLPP	GTEX-14JG1	2.16004	Brain_Amygdala	48
CLPP	GTEX-14JIY	1.19838	Brain_Amygdala	63
CLPP	GTEX-14PJM	-0.233485	Brain_Amygdala	59
CLPP	GTEX-14PN4	0.787876	Brain_Amygdala	56
CLPP	GTEX-14PQA	1.08726	Brain_Amygdala	59
CLPP	GTEX-15CHQ	-0.313572	Brain_Amygdala	69
CLPP	GTEX-15DCD	-0.615141	Brain_Amygdala	70
CLPP	GTEX-15DDE	1.68335	Brain_Amygdala	56
CLPP	GTEX-15DYW	-0.71126	Brain_Amygdala	64
CLPP	GTEX-15EO6	0	Brain_Amygdala	56
CLPP	GTEX-15ER7	-1.02008	Brain_Amygdala	28
CLPP	GTEX-15SHU	0.897915	Brain_Amygdala	42
CLPP	GTEX-16YQH	1.76883	Brain_Amygdala	30
CLPP	GTEX-17EVP	0.502402	Brain_Amygdala	44
CLPP	GTEX-17EVQ	-1.19838	Brain_Amygdala	70
CLPP	GTEX-17F97	-1.60865	Brain_Amygdala	57
CLPP	GTEX-183WM	0.615141	Brain_Amygdala	70
CLPP	GTEX-18464	-0.927155	Brain_Amygdala	59
CLPP	GTEX-1A3MX	0.524401	Brain_Amygdala	66
CLPP	GTEX-1AX9I	0.135385	Brain_Amygdala	68
CLPP	GTEX-1B8L1	1.42608	Brain_Amygdala	64
CLPP	GTEX-1B996	0.233485	Brain_Amygdala	69
CLPP	GTEX-1C6VR	-0.273309	Brain_Amygdala	65
CLPP	GTEX-1C6WA	1.23889	Brain_Amygdala	61
CLPP	GTEX-1CB4G	0.841621	Brain_Amygdala	60
CLPP	GTEX-1CB4J	0.988155	Brain_Amygdala	64
CLPP	GTEX-1E1VI	0.395725	Brain_Amygdala	57
CLPP	GTEX-1EMGI	-0.43779	Brain_Amygdala	65
CLPP	GTEX-1EX96	-0.0772036	Brain_Amygdala	58
CLPP	GTEX-1F48J	0.63861	Brain_Amygdala	51
CLPP	GTEX-1F6IF	0.273309	Brain_Amygdala	63
CLPP	GTEX-1F75A	1.99398	Brain_Amygdala	54
CLPP	GTEX-1F7RK	1.54199	Brain_Amygdala	28
CLPP	GTEX-1GF9W	-0.502402	Brain_Amygdala	63
CLPP	GTEX-1GMR8	0.213715	Brain_Amygdala	51
CLPP	GTEX-1GN73	0.374957	Brain_Amygdala	66
CLPP	GTEX-1GTWX	-0.374957	Brain_Amygdala	68
CLPP	GTEX-1GZ4I	-0.662435	Brain_Amygdala	53
CLPP	GTEX-1ICLZ	0.546656	Brain_Amygdala	63
CLPP	GTEX-1JMQJ	2.4232	Brain_Amygdala	51
CLPP	GTEX-1JN6P	0.154871	Brain_Amygdala	67
CLPP	GTEX-1LSVX	0.35435	Brain_Amygdala	63
CLPP	GTEX-1LVAO	1.37468	Brain_Amygdala	67
CLPP	GTEX-1N2DW	-0.841621	Brain_Amygdala	58
CLPP	GTEX-1N2EE	-0.395725	Brain_Amygdala	63
CLPP	GTEX-N7MS	-1.28155	Brain_Amygdala	61
CLPP	GTEX-N7MT	-1.23889	Brain_Amygdala	68
CLPP	GTEX-NL3H	0.416666	Brain_Amygdala	60
CLPP	GTEX-NL4W	-0.787876	Brain_Amygdala	53
CLPP	GTEX-NPJ7	-1.08726	Brain_Amygdala	68
CLPP	GTEX-NPJ8	0.957209	Brain_Amygdala	40
CLPP	GTEX-OHPN	-1.76883	Brain_Amygdala	61
CLPP	GTEX-P44G	-0.814455	Brain_Amygdala	34
CLPP	GTEX-P44H	-1.15974	Brain_Amygdala	43
CLPP	GTEX-Q2AG	-0.174416	Brain_Amygdala	42
CLPP	GTEX-QDT8	-1.99398	Brain_Amygdala	30
CLPP	GTEX-QMR6	-2.4232	Brain_Amygdala	59
CLPP	GTEX-QVJO	-1.32668	Brain_Amygdala	64
CLPP	GTEX-QVUS	-1.68335	Brain_Amygdala	69
CLPP	GTEX-R55E	-0.416666	Brain_Amygdala	22
CLPP	GTEX-RNOR	0.0965586	Brain_Amygdala	52
CLPP	GTEX-S7SE	-0.988155	Brain_Amygdala	58
CLPP	GTEX-T5JC	1.28155	Brain_Amygdala	27
CLPP	GTEX-T6MN	-1.54199	Brain_Amygdala	51
CLPP	GTEX-TSE9	-0.0385731	Brain_Amygdala	60
CLPP	GTEX-UTHO	-2.16004	Brain_Amygdala	68
CLPP	GTEX-WHSE	0.253347	Brain_Amygdala	20
CLPP	GTEX-WVLH	-0.154871	Brain_Amygdala	58
CLPP	GTEX-WZTO	-0.293381	Brain_Amygdala	44
CLPP	GTEX-X4EP	0.293381	Brain_Amygdala	63
CLPP	GTEX-X4XX	-1.42608	Brain_Amygdala	69
CLPP	GTEX-X585	0.459112	Brain_Amygdala	56
CLPP	GTEX-XLM4	-0.35435	Brain_Amygdala	64
CLPP	GTEX-Y8DK	0.019283	Brain_Amygdala	62
CLPP	GTEX-YFC4	-0.736316	Brain_Amygdala	47
CLPP	GTEX-ZAB4	-0.686643	Brain_Amygdala	47
CLPP	GTEX-ZAK1	-0.253347	Brain_Amygdala	55
CLPP	GTEX-ZVZQ	-0.524401	Brain_Amygdala	62
CLPP	GTEX-11DZ1	0.274391	Brain_Anterior_cingulate_cortex_BA24	58
CLPP	GTEX-11GSO	-0.53219	Brain_Anterior_cingulate_cortex_BA24	61
CLPP	GTEX-11GSP	1.20106	Brain_Anterior_cingulate_cortex_BA24	66
CLPP	GTEX-11UD1	0.611996	Brain_Anterior_cingulate_cortex_BA24	44
CLPP	GTEX-11WQC	0	Brain_Anterior_cingulate_cortex_BA24	64
CLPP	GTEX-11WQK	1.67164	Brain_Anterior_cingulate_cortex_BA24	55
CLPP	GTEX-11ZTS	-0.381675	Brain_Anterior_cingulate_cortex_BA24	67
CLPP	GTEX-11ZVC	-0.71765	Brain_Anterior_cingulate_cortex_BA24	56
CLPP	GTEX-12WSD	-0.0677986	Brain_Anterior_cingulate_cortex_BA24	64
CLPP	GTEX-12WSF	0.739737	Brain_Anterior_cingulate_cortex_BA24	70
CLPP	GTEX-12WSM	0.0677986	Brain_Anterior_cingulate_cortex_BA24	63
CLPP	GTEX-12ZZW	-1.10244	Brain_Anterior_cingulate_cortex_BA24	57
CLPP	GTEX-12ZZX	0.101796	Brain_Anterior_cingulate_cortex_BA24	49
CLPP	GTEX-12ZZZ	0.785036	Brain_Anterior_cingulate_cortex_BA24	64
CLPP	GTEX-13112	0.474512	Brain_Anterior_cingulate_cortex_BA24	52
CLPP	GTEX-1313W	0.653377	Brain_Anterior_cingulate_cortex_BA24	54
CLPP	GTEX-131XH	0.187394	Brain_Anterior_cingulate_cortex_BA24	53
CLPP	GTEX-131YS	0.591696	Brain_Anterior_cingulate_cortex_BA24	67
CLPP	GTEX-139TT	2.21113	Brain_Anterior_cingulate_cortex_BA24	60
CLPP	GTEX-13CF2	0.493553	Brain_Anterior_cingulate_cortex_BA24	61
CLPP	GTEX-13CIG	1.60676	Brain_Anterior_cingulate_cortex_BA24	59
CLPP	GTEX-13CZV	-0.170185	Brain_Anterior_cingulate_cortex_BA24	64
CLPP	GTEX-13FHO	0.20466	Brain_Anterior_cingulate_cortex_BA24	61
CLPP	GTEX-13FLV	-0.23938	Brain_Anterior_cingulate_cortex_BA24	50
CLPP	GTEX-13IVO	1.74445	Brain_Anterior_cingulate_cortex_BA24	70
CLPP	GTEX-13JVG	0.98561	Brain_Anterior_cingulate_cortex_BA24	64
CLPP	GTEX-13N1W	0.118836	Brain_Anterior_cingulate_cortex_BA24	70
CLPP	GTEX-13N2G	2.0482	Brain_Anterior_cingulate_cortex_BA24	60
CLPP	GTEX-13NYB	1.35419	Brain_Anterior_cingulate_cortex_BA24	49
CLPP	GTEX-13O3O	0.36352	Brain_Anterior_cingulate_cortex_BA24	68
CLPP	GTEX-13O3Q	1.23665	Brain_Anterior_cingulate_cortex_BA24	53
CLPP	GTEX-13OVH	0.551806	Brain_Anterior_cingulate_cortex_BA24	70
CLPP	GTEX-13OVL	-0.653377	Brain_Anterior_cingulate_cortex_BA24	50
CLPP	GTEX-13OW5	1.04225	Brain_Anterior_cingulate_cortex_BA24	62
CLPP	GTEX-13OW7	0.67449	Brain_Anterior_cingulate_cortex_BA24	53
CLPP	GTEX-13OW8	1.49415	Brain_Anterior_cingulate_cortex_BA24	66
CLPP	GTEX-13PLJ	0.53219	Brain_Anterior_cingulate_cortex_BA24	60
CLPP	GTEX-13PVQ	0.43693	Brain_Anterior_cingulate_cortex_BA24	59
CLPP	GTEX-13QIC	0.762191	Brain_Anterior_cingulate_cortex_BA24	65
CLPP	GTEX-13RTJ	-0.20466	Brain_Anterior_cingulate_cortex_BA24	60
CLPP	GTEX-13RTL	0.512776	Brain_Anterior_cingulate_cortex_BA24	47
CLPP	GTEX-13S7M	-0.551806	Brain_Anterior_cingulate_cortex_BA24	66
CLPP	GTEX-13SLW	-0.931971	Brain_Anterior_cingulate_cortex_BA24	70
CLPP	GTEX-13VXU	-0.785036	Brain_Anterior_cingulate_cortex_BA24	58
CLPP	GTEX-13X6I	0.418371	Brain_Anterior_cingulate_cortex_BA24	65
CLPP	GTEX-13X6J	0.327561	Brain_Anterior_cingulate_cortex_BA24	56
CLPP	GTEX-13X6K	-1.20106	Brain_Anterior_cingulate_cortex_BA24	61
CLPP	GTEX-1445S	0.832006	Brain_Anterior_cingulate_cortex_BA24	64
CLPP	GTEX-144GL	0.45564	Brain_Anterior_cingulate_cortex_BA24	57
CLPP	GTEX-145LU	-0.292021	Brain_Anterior_cingulate_cortex_BA24	50
CLPP	GTEX-145MG	0.880888	Brain_Anterior_cingulate_cortex_BA24	55
CLPP	GTEX-145MH	-0.274391	Brain_Anterior_cingulate_cortex_BA24	57
CLPP	GTEX-1477Z	-0.832006	Brain_Anterior_cingulate_cortex_BA24	65
CLPP	GTEX-148VJ	-0.856191	Brain_Anterior_cingulate_cortex_BA24	70
CLPP	GTEX-14BIM	-0.739737	Brain_Anterior_cingulate_cortex_BA24	64
CLPP	GTEX-14BIN	0.931971	Brain_Anterior_cingulate_cortex_BA24	56
CLPP	GTEX-14BMV	-0.118836	Brain_Anterior_cingulate_cortex_BA24	53
CLPP	GTEX-14C39	0.381675	Brain_Anterior_cingulate_cortex_BA24	46
CLPP	GTEX-14DAQ	-0.98561	Brain_Anterior_cingulate_cortex_BA24	63
CLPP	GTEX-14E7W	-0.0508319	Brain_Anterior_cingulate_cortex_BA24	70
CLPP	GTEX-14JG1	2.46994	Brain_Anterior_cingulate_cortex_BA24	48
CLPP	GTEX-14JIY	1.16692	Brain_Anterior_cingulate_cortex_BA24	63
CLPP	GTEX-14LLW	1.39784	Brain_Anterior_cingulate_cortex_BA24	70
CLPP	GTEX-14LZ3	-0.493553	Brain_Anterior_cingulate_cortex_BA24	69
CLPP	GTEX-14PJM	-0.571638	Brain_Anterior_cingulate_cortex_BA24	59
CLPP	GTEX-14PJO	-0.695908	Brain_Anterior_cingulate_cortex_BA24	68
CLPP	GTEX-14PN4	0.345485	Brain_Anterior_cingulate_cortex_BA24	56
CLPP	GTEX-14PQA	1.27389	Brain_Anterior_cingulate_cortex_BA24	59
CLPP	GTEX-15CHQ	-0.221987	Brain_Anterior_cingulate_cortex_BA24	69
CLPP	GTEX-15DCD	-1.74445	Brain_Anterior_cingulate_cortex_BA24	70
CLPP	GTEX-15DYW	-0.101796	Brain_Anterior_cingulate_cortex_BA24	64
CLPP	GTEX-15EO6	-0.135911	Brain_Anterior_cingulate_cortex_BA24	56
CLPP	GTEX-15ER7	-0.808298	Brain_Anterior_cingulate_cortex_BA24	28
CLPP	GTEX-15G19	0.632551	Brain_Anterior_cingulate_cortex_BA24	68
CLPP	GTEX-15SHU	0.256846	Brain_Anterior_cingulate_cortex_BA24	42
CLPP	GTEX-16XZZ	0.170185	Brain_Anterior_cingulate_cortex_BA24	63
CLPP	GTEX-16YQH	1.82788	Brain_Anterior_cingulate_cortex_BA24	30
CLPP	GTEX-17EVP	-0.153025	Brain_Anterior_cingulate_cortex_BA24	44
CLPP	GTEX-17EVQ	-0.958446	Brain_Anterior_cingulate_cortex_BA24	70
CLPP	GTEX-17F97	-1.44432	Brain_Anterior_cingulate_cortex_BA24	57
CLPP	GTEX-17HHY	-0.187394	Brain_Anterior_cingulate_cortex_BA24	59
CLPP	GTEX-17HII	0.153025	Brain_Anterior_cingulate_cortex_BA24	57
CLPP	GTEX-18A6Q	-1.35419	Brain_Anterior_cingulate_cortex_BA24	62
CLPP	GTEX-1A3MX	-0.611996	Brain_Anterior_cingulate_cortex_BA24	66
CLPP	GTEX-1B8L1	0.808298	Brain_Anterior_cingulate_cortex_BA24	64
CLPP	GTEX-1B933	1.07186	Brain_Anterior_cingulate_cortex_BA24	59
CLPP	GTEX-1B996	0.0169375	Brain_Anterior_cingulate_cortex_BA24	69
CLPP	GTEX-1BAJH	0.309743	Brain_Anterior_cingulate_cortex_BA24	70
CLPP	GTEX-1C6WA	1.31298	Brain_Anterior_cingulate_cortex_BA24	61
CLPP	GTEX-1CB4G	-0.880888	Brain_Anterior_cingulate_cortex_BA24	60
CLPP	GTEX-1CB4H	0.695908	Brain_Anterior_cingulate_cortex_BA24	61
CLPP	GTEX-1E1VI	0.571638	Brain_Anterior_cingulate_cortex_BA24	57
CLPP	GTEX-1EH9U	-1.548	Brain_Anterior_cingulate_cortex_BA24	69
CLPP	GTEX-1EMGI	-1.04225	Brain_Anterior_cingulate_cortex_BA24	65
CLPP	GTEX-1EU9M	0.221987	Brain_Anterior_cingulate_cortex_BA24	68
CLPP	GTEX-1EX96	0.0847849	Brain_Anterior_cingulate_cortex_BA24	58
CLPP	GTEX-1F48J	0.0508319	Brain_Anterior_cingulate_cortex_BA24	51
CLPP	GTEX-1F52S	-0.345485	Brain_Anterior_cingulate_cortex_BA24	62
CLPP	GTEX-1F6I4	0.856191	Brain_Anterior_cingulate_cortex_BA24	60
CLPP	GTEX-1F75A	0.958446	Brain_Anterior_cingulate_cortex_BA24	54
CLPP	GTEX-1F7RK	1.548	Brain_Anterior_cingulate_cortex_BA24	28
CLPP	GTEX-1GF9W	-0.0847849	Brain_Anterior_cingulate_cortex_BA24	63
CLPP	GTEX-1GMR8	1.01352	Brain_Anterior_cingulate_cortex_BA24	51
CLPP	GTEX-1GN73	-1.13409	Brain_Anterior_cingulate_cortex_BA24	66
CLPP	GTEX-1GTWX	-0.632551	Brain_Anterior_cingulate_cortex_BA24	68
CLPP	GTEX-1GZ2Q	0.71765	Brain_Anterior_cingulate_cortex_BA24	41
CLPP	GTEX-1GZ4I	-0.45564	Brain_Anterior_cingulate_cortex_BA24	53
CLPP	GTEX-1JMOU	1.13409	Brain_Anterior_cingulate_cortex_BA24	68
CLPP	GTEX-1JMPZ	1.44432	Brain_Anterior_cingulate_cortex_BA24	33
CLPP	GTEX-1KD4Q	-0.256846	Brain_Anterior_cingulate_cortex_BA24	42
CLPP	GTEX-1LVAO	1.10244	Brain_Anterior_cingulate_cortex_BA24	67
CLPP	GTEX-1MCQQ	1.9264	Brain_Anterior_cingulate_cortex_BA24	60
CLPP	GTEX-1N2EE	0.23938	Brain_Anterior_cingulate_cortex_BA24	63
CLPP	GTEX-N7MS	-2.21113	Brain_Anterior_cingulate_cortex_BA24	61
CLPP	GTEX-N7MT	-1.07186	Brain_Anterior_cingulate_cortex_BA24	68
CLPP	GTEX-NL3H	-1.23665	Brain_Anterior_cingulate_cortex_BA24	60
CLPP	GTEX-NPJ8	-0.418371	Brain_Anterior_cingulate_cortex_BA24	40
CLPP	GTEX-P44G	-1.27389	Brain_Anterior_cingulate_cortex_BA24	34
CLPP	GTEX-P44H	-0.0338798	Brain_Anterior_cingulate_cortex_BA24	43
CLPP	GTEX-PVOW	-2.0482	Brain_Anterior_cingulate_cortex_BA24	40
CLPP	GTEX-PWO3	-1.49415	Brain_Anterior_cingulate_cortex_BA24	69
CLPP	GTEX-Q2AG	-1.39784	Brain_Anterior_cingulate_cortex_BA24	42
CLPP	GTEX-QDT8	-1.82788	Brain_Anterior_cingulate_cortex_BA24	30
CLPP	GTEX-QVUS	-2.46994	Brain_Anterior_cingulate_cortex_BA24	69
CLPP	GTEX-RNOR	-0.474512	Brain_Anterior_cingulate_cortex_BA24	52
CLPP	GTEX-RVPV	-1.31298	Brain_Anterior_cingulate_cortex_BA24	67
CLPP	GTEX-T2IS	-1.67164	Brain_Anterior_cingulate_cortex_BA24	24
CLPP	GTEX-UTHO	-1.16692	Brain_Anterior_cingulate_cortex_BA24	68
CLPP	GTEX-WHSE	0.906134	Brain_Anterior_cingulate_cortex_BA24	20
CLPP	GTEX-WL46	0.0338798	Brain_Anterior_cingulate_cortex_BA24	53
CLPP	GTEX-WZTO	-0.67449	Brain_Anterior_cingulate_cortex_BA24	44
CLPP	GTEX-X4EP	-0.0169375	Brain_Anterior_cingulate_cortex_BA24	63
CLPP	GTEX-X4XX	-1.01352	Brain_Anterior_cingulate_cortex_BA24	69
CLPP	GTEX-X4XY	-1.9264	Brain_Anterior_cingulate_cortex_BA24	62
CLPP	GTEX-X585	-0.762191	Brain_Anterior_cingulate_cortex_BA24	56
CLPP	GTEX-XLM4	0.399956	Brain_Anterior_cingulate_cortex_BA24	64
CLPP	GTEX-XMD1	-0.327561	Brain_Anterior_cingulate_cortex_BA24	67
CLPP	GTEX-Y8DK	-0.36352	Brain_Anterior_cingulate_cortex_BA24	62
CLPP	GTEX-YFC4	-0.591696	Brain_Anterior_cingulate_cortex_BA24	47
CLPP	GTEX-YJ89	-0.512776	Brain_Anterior_cingulate_cortex_BA24	60
CLPP	GTEX-Z93S	0.135911	Brain_Anterior_cingulate_cortex_BA24	52
CLPP	GTEX-ZAB4	-0.43693	Brain_Anterior_cingulate_cortex_BA24	47
CLPP	GTEX-ZDXO	-0.309743	Brain_Anterior_cingulate_cortex_BA24	60
CLPP	GTEX-ZF28	-0.906134	Brain_Anterior_cingulate_cortex_BA24	69
CLPP	GTEX-ZUA1	-0.399956	Brain_Anterior_cingulate_cortex_BA24	46
CLPP	GTEX-ZVT3	-1.60676	Brain_Anterior_cingulate_cortex_BA24	67
CLPP	GTEX-ZVZQ	0.292021	Brain_Anterior_cingulate_cortex_BA24	62
CLPP	GTEX-1192X	0.444875	Brain_Caudate_basal_ganglia	55
CLPP	GTEX-11DYG	1.94911	Brain_Caudate_basal_ganglia	63
CLPP	GTEX-11DZ1	1.06433	Brain_Caudate_basal_ganglia	58
CLPP	GTEX-11GSP	-0.686643	Brain_Caudate_basal_ganglia	66
CLPP	GTEX-11NUK	0.0321418	Brain_Caudate_basal_ganglia	53
CLPP	GTEX-11NV4	0.109482	Brain_Caudate_basal_ganglia	64
CLPP	GTEX-11O72	0.459112	Brain_Caudate_basal_ganglia	48
CLPP	GTEX-11OF3	0.161379	Brain_Caudate_basal_ganglia	63
CLPP	GTEX-11ONC	0.0578776	Brain_Caudate_basal_ganglia	69
CLPP	GTEX-11PRG	1.15974	Brain_Caudate_basal_ganglia	54
CLPP	GTEX-11TTK	1.46255	Brain_Caudate_basal_ganglia	69
CLPP	GTEX-11UD1	1.21166	Brain_Caudate_basal_ganglia	44
CLPP	GTEX-11WQC	-0.200582	Brain_Caudate_basal_ganglia	64
CLPP	GTEX-12WSA	1.86961	Brain_Caudate_basal_ganglia	67
CLPP	GTEX-12WSD	-0.670461	Brain_Caudate_basal_ganglia	64
CLPP	GTEX-12WSF	0.187483	Brain_Caudate_basal_ganglia	70
CLPP	GTEX-12WSH	0.860082	Brain_Caudate_basal_ganglia	59
CLPP	GTEX-12WSM	0.402686	Brain_Caudate_basal_ganglia	63
CLPP	GTEX-12ZZW	0.473443	Brain_Caudate_basal_ganglia	57
CLPP	GTEX-12ZZX	0.200582	Brain_Caudate_basal_ganglia	49
CLPP	GTEX-12ZZY	0.213715	Brain_Caudate_basal_ganglia	64
CLPP	GTEX-12ZZZ	-0.187483	Brain_Caudate_basal_ganglia	64
CLPP	GTEX-13112	0.0965586	Brain_Caudate_basal_ganglia	52
CLPP	GTEX-1313W	0.32033	Brain_Caudate_basal_ganglia	54
CLPP	GTEX-131YS	-0.122423	Brain_Caudate_basal_ganglia	67
CLPP	GTEX-132Q8	0.333891	Brain_Caudate_basal_ganglia	68
CLPP	GTEX-1399T	-0.998682	Brain_Caudate_basal_ganglia	67
CLPP	GTEX-139TS	-0.719562	Brain_Caudate_basal_ganglia	61
CLPP	GTEX-139TT	2.04327	Brain_Caudate_basal_ganglia	60
CLPP	GTEX-139TU	-0.841621	Brain_Caudate_basal_ganglia	64
CLPP	GTEX-13CF2	0.293381	Brain_Caudate_basal_ganglia	61
CLPP	GTEX-13CIG	2.16004	Brain_Caudate_basal_ganglia	59
CLPP	GTEX-13CZV	-0.161379	Brain_Caudate_basal_ganglia	64
CLPP	GTEX-13FHO	-0.293381	Brain_Caudate_basal_ganglia	61
CLPP	GTEX-13FHP	-0.347514	Brain_Caudate_basal_ganglia	56
CLPP	GTEX-13FLV	0.787876	Brain_Caudate_basal_ganglia	50
CLPP	GTEX-13FLW	1.13492	Brain_Caudate_basal_ganglia	57
CLPP	GTEX-13FXS	0.878842	Brain_Caudate_basal_ganglia	59
CLPP	GTEX-13G51	-0.32033	Brain_Caudate_basal_ganglia	69
CLPP	GTEX-13JUV	1.35833	Brain_Caudate_basal_ganglia	46
CLPP	GTEX-13JVG	1.26708	Brain_Caudate_basal_ganglia	64
CLPP	GTEX-13N1W	-0.213715	Brain_Caudate_basal_ganglia	70
CLPP	GTEX-13NYB	0.897915	Brain_Caudate_basal_ganglia	49
CLPP	GTEX-13NZA	0.654452	Brain_Caudate_basal_ganglia	64
CLPP	GTEX-13O3O	-0.654452	Brain_Caudate_basal_ganglia	68
CLPP	GTEX-13O3Q	0.546656	Brain_Caudate_basal_ganglia	53
CLPP	GTEX-13OVH	0.0707588	Brain_Caudate_basal_ganglia	70
CLPP	GTEX-13OVJ	1.2963	Brain_Caudate_basal_ganglia	55
CLPP	GTEX-13OVL	-1.58564	Brain_Caudate_basal_ganglia	50
CLPP	GTEX-13OW5	0.670461	Brain_Caudate_basal_ganglia	62
CLPP	GTEX-13OW6	-1.08726	Brain_Caudate_basal_ganglia	59
CLPP	GTEX-13OW7	-0.019283	Brain_Caudate_basal_ganglia	53
CLPP	GTEX-13OW8	1.50109	Brain_Caudate_basal_ganglia	66
CLPP	GTEX-13PL6	-0.53179	Brain_Caudate_basal_ganglia	44
CLPP	GTEX-13PLJ	-0.63861	Brain_Caudate_basal_ganglia	60
CLPP	GTEX-13PVQ	0.0836517	Brain_Caudate_basal_ganglia	59
CLPP	GTEX-13RTJ	0.592007	Brain_Caudate_basal_ganglia	60
CLPP	GTEX-13S7M	-1.23889	Brain_Caudate_basal_ganglia	66
CLPP	GTEX-13SLW	-0.0836517	Brain_Caudate_basal_ganglia	70
CLPP	GTEX-13SLX	1.32668	Brain_Caudate_basal_ganglia	57
CLPP	GTEX-13VXU	0.266644	Brain_Caudate_basal_ganglia	58
CLPP	GTEX-13X6I	-0.226885	Brain_Caudate_basal_ganglia	65
CLPP	GTEX-13X6J	-0.823442	Brain_Caudate_basal_ganglia	56
CLPP	GTEX-13X6K	0.279987	Brain_Caudate_basal_ganglia	61
CLPP	GTEX-1445S	0.487871	Brain_Caudate_basal_ganglia	64
CLPP	GTEX-144GL	-0.917321	Brain_Caudate_basal_ganglia	57
CLPP	GTEX-145MG	0.917321	Brain_Caudate_basal_ganglia	55
CLPP	GTEX-145MH	-0.402686	Brain_Caudate_basal_ganglia	57
CLPP	GTEX-14753	0.502402	Brain_Caudate_basal_ganglia	67
CLPP	GTEX-1477Z	-0.607394	Brain_Caudate_basal_ganglia	65
CLPP	GTEX-14ABY	-0.444875	Brain_Caudate_basal_ganglia	59
CLPP	GTEX-14ASI	-0.0321418	Brain_Caudate_basal_ganglia	61
CLPP	GTEX-14BIM	-0.473443	Brain_Caudate_basal_ganglia	64
CLPP	GTEX-14BIN	-0.805532	Brain_Caudate_basal_ganglia	56
CLPP	GTEX-14BMV	-0.0064273	Brain_Caudate_basal_ganglia	53
CLPP	GTEX-14C39	-0.977736	Brain_Caudate_basal_ganglia	46
CLPP	GTEX-14DAQ	-0.878842	Brain_Caudate_basal_ganglia	63
CLPP	GTEX-14E6D	0.51704	Brain_Caudate_basal_ganglia	53
CLPP	GTEX-14JG1	1.73891	Brain_Caudate_basal_ganglia	48
CLPP	GTEX-14JIY	2.31683	Brain_Caudate_basal_ganglia	63
CLPP	GTEX-14LLW	0.977736	Brain_Caudate_basal_ganglia	70
CLPP	GTEX-14LZ3	1.11077	Brain_Caudate_basal_ganglia	69
CLPP	GTEX-14PJO	-0.0578776	Brain_Caudate_basal_ganglia	68
CLPP	GTEX-14PN4	0.622926	Brain_Caudate_basal_ganglia	56
CLPP	GTEX-14PQA	0.823442	Brain_Caudate_basal_ganglia	59
CLPP	GTEX-15CHQ	-0.306828	Brain_Caudate_basal_ganglia	69
CLPP	GTEX-15DCD	-1.80042	Brain_Caudate_basal_ganglia	70
CLPP	GTEX-15DYW	-0.592007	Brain_Caudate_basal_ganglia	64
CLPP	GTEX-15EO6	0.226885	Brain_Caudate_basal_ganglia	56
CLPP	GTEX-15ER7	-0.703007	Brain_Caudate_basal_ganglia	28
CLPP	GTEX-15G19	-0.736316	Brain_Caudate_basal_ganglia	68
CLPP	GTEX-15SHU	-1.39141	Brain_Caudate_basal_ganglia	42
CLPP	GTEX-16NPV	1.58564	Brain_Caudate_basal_ganglia	58
CLPP	GTEX-16YQH	-0.0707588	Brain_Caudate_basal_ganglia	30
CLPP	GTEX-17EVP	1.54199	Brain_Caudate_basal_ganglia	44
CLPP	GTEX-17EVQ	-1.50109	Brain_Caudate_basal_ganglia	70
CLPP	GTEX-17F97	-0.416666	Brain_Caudate_basal_ganglia	57
CLPP	GTEX-17HHY	-0.51704	Brain_Caudate_basal_ganglia	59
CLPP	GTEX-17HII	0.607394	Brain_Caudate_basal_ganglia	57
CLPP	GTEX-17MF6	-0.135385	Brain_Caudate_basal_ganglia	48
CLPP	GTEX-183WM	0.122423	Brain_Caudate_basal_ganglia	70
CLPP	GTEX-18464	-0.502402	Brain_Caudate_basal_ganglia	59
CLPP	GTEX-18465	-1.06433	Brain_Caudate_basal_ganglia	56
CLPP	GTEX-1A3MX	-0.957209	Brain_Caudate_basal_ganglia	66
CLPP	GTEX-1A8G6	1.63255	Brain_Caudate_basal_ganglia	65
CLPP	GTEX-1AX9I	-0.430727	Brain_Caudate_basal_ganglia	68
CLPP	GTEX-1B8L1	-1.86961	Brain_Caudate_basal_ganglia	64
CLPP	GTEX-1B8SF	-0.174416	Brain_Caudate_basal_ganglia	61
CLPP	GTEX-1B933	0.416666	Brain_Caudate_basal_ganglia	59
CLPP	GTEX-1B996	0.937079	Brain_Caudate_basal_ganglia	69
CLPP	GTEX-1C6VR	1.08726	Brain_Caudate_basal_ganglia	65
CLPP	GTEX-1C6WA	0.998682	Brain_Caudate_basal_ganglia	61
CLPP	GTEX-1CB4G	-0.487871	Brain_Caudate_basal_ganglia	60
CLPP	GTEX-1CB4H	-1.54199	Brain_Caudate_basal_ganglia	61
CLPP	GTEX-1E1VI	0.045006	Brain_Caudate_basal_ganglia	57
CLPP	GTEX-1E2YA	0.361202	Brain_Caudate_basal_ganglia	51
CLPP	GTEX-1EH9U	1.42608	Brain_Caudate_basal_ganglia	69
CLPP	GTEX-1EKGG	0.174416	Brain_Caudate_basal_ganglia	61
CLPP	GTEX-1EMGI	0.240095	Brain_Caudate_basal_ganglia	65
CLPP	GTEX-1EX96	-0.148369	Brain_Caudate_basal_ganglia	58
CLPP	GTEX-1F48J	1.1853	Brain_Caudate_basal_ganglia	51
CLPP	GTEX-1F52S	0.53179	Brain_Caudate_basal_ganglia	62
CLPP	GTEX-1F6I4	0.576759	Brain_Caudate_basal_ganglia	60
CLPP	GTEX-1F6IF	-0.459112	Brain_Caudate_basal_ganglia	63
CLPP	GTEX-1F75A	1.39141	Brain_Caudate_basal_ganglia	54
CLPP	GTEX-1F75B	0.388784	Brain_Caudate_basal_ganglia	57
CLPP	GTEX-1F75W	0.019283	Brain_Caudate_basal_ganglia	66
CLPP	GTEX-1F7RK	0.753279	Brain_Caudate_basal_ganglia	28
CLPP	GTEX-1GF9V	-0.388784	Brain_Caudate_basal_ganglia	62
CLPP	GTEX-1GF9W	-0.787876	Brain_Caudate_basal_ganglia	63
CLPP	GTEX-1GMR8	0.148369	Brain_Caudate_basal_ganglia	51
CLPP	GTEX-1GMRU	-0.253347	Brain_Caudate_basal_ganglia	59
CLPP	GTEX-1GN1U	1.80042	Brain_Caudate_basal_ganglia	53
CLPP	GTEX-1GN2E	0.719562	Brain_Caudate_basal_ganglia	68
CLPP	GTEX-1GN73	-0.561643	Brain_Caudate_basal_ganglia	66
CLPP	GTEX-1GPI6	0.736316	Brain_Caudate_basal_ganglia	67
CLPP	GTEX-1GTWX	-1.13492	Brain_Caudate_basal_ganglia	68
CLPP	GTEX-1GZ2Q	0.135385	Brain_Caudate_basal_ganglia	41
CLPP	GTEX-1GZ4I	0.347514	Brain_Caudate_basal_ganglia	53
CLPP	GTEX-1JMPZ	0.770462	Brain_Caudate_basal_ganglia	33
CLPP	GTEX-1JMQJ	-0.361202	Brain_Caudate_basal_ganglia	51
CLPP	GTEX-1LG7Y	0.561643	Brain_Caudate_basal_ganglia	53
CLPP	GTEX-1N2DW	0.703007	Brain_Caudate_basal_ganglia	58
CLPP	GTEX-1R9K4	0.63861	Brain_Caudate_basal_ganglia	65
CLPP	GTEX-1R9PO	1.04195	Brain_Caudate_basal_ganglia	68
CLPP	GTEX-1RNSC	1.68335	Brain_Caudate_basal_ganglia	69
CLPP	GTEX-N7MS	-1.42608	Brain_Caudate_basal_ganglia	61
CLPP	GTEX-N7MT	-0.240095	Brain_Caudate_basal_ganglia	68
CLPP	GTEX-NL3H	0.374957	Brain_Caudate_basal_ganglia	60
CLPP	GTEX-NL4W	-0.753279	Brain_Caudate_basal_ganglia	53
CLPP	GTEX-NPJ7	-0.333891	Brain_Caudate_basal_ganglia	68
CLPP	GTEX-NPJ8	0.0064273	Brain_Caudate_basal_ganglia	40
CLPP	GTEX-OXRN	-1.35833	Brain_Caudate_basal_ganglia	59
CLPP	GTEX-OXRO	2.56706	Brain_Caudate_basal_ganglia	62
CLPP	GTEX-P44G	-0.937079	Brain_Caudate_basal_ganglia	34
CLPP	GTEX-P44H	-1.63255	Brain_Caudate_basal_ganglia	43
CLPP	GTEX-PVOW	-2.56706	Brain_Caudate_basal_ganglia	40
CLPP	GTEX-PWO3	-0.897915	Brain_Caudate_basal_ganglia	69
CLPP	GTEX-Q2AG	-0.266644	Brain_Caudate_basal_ganglia	42
CLPP	GTEX-QDT8	-1.73891	Brain_Caudate_basal_ganglia	30
CLPP	GTEX-QMR6	-2.04327	Brain_Caudate_basal_ganglia	59
CLPP	GTEX-QVJO	-1.68335	Brain_Caudate_basal_ganglia	64
CLPP	GTEX-R55E	-0.109482	Brain_Caudate_basal_ganglia	22
CLPP	GTEX-RNOR	-2.31683	Brain_Caudate_basal_ganglia	52
CLPP	GTEX-RU72	-1.04195	Brain_Caudate_basal_ganglia	59
CLPP	GTEX-RVPV	0.306828	Brain_Caudate_basal_ganglia	67
CLPP	GTEX-S7PM	-0.546656	Brain_Caudate_basal_ganglia	65
CLPP	GTEX-S7SE	-1.11077	Brain_Caudate_basal_ganglia	58
CLPP	GTEX-T2IS	-2.16004	Brain_Caudate_basal_ganglia	24
CLPP	GTEX-T5JC	0.957209	Brain_Caudate_basal_ganglia	27
CLPP	GTEX-T6MN	-0.0965586	Brain_Caudate_basal_ganglia	51
CLPP	GTEX-TSE9	0.686643	Brain_Caudate_basal_ganglia	60
CLPP	GTEX-UTHO	-1.94911	Brain_Caudate_basal_ganglia	68
CLPP	GTEX-WL46	-0.374957	Brain_Caudate_basal_ganglia	53
CLPP	GTEX-WVLH	-1.46255	Brain_Caudate_basal_ganglia	58
CLPP	GTEX-WWYW	-0.045006	Brain_Caudate_basal_ganglia	52
CLPP	GTEX-WZTO	-0.860082	Brain_Caudate_basal_ganglia	44
CLPP	GTEX-X261	0.841621	Brain_Caudate_basal_ganglia	56
CLPP	GTEX-X4XX	-0.770462	Brain_Caudate_basal_ganglia	69
CLPP	GTEX-X585	0.253347	Brain_Caudate_basal_ganglia	56
CLPP	GTEX-XMD1	-1.26708	Brain_Caudate_basal_ganglia	67
CLPP	GTEX-Y8DK	-1.15974	Brain_Caudate_basal_ganglia	62
CLPP	GTEX-YFC4	-1.21166	Brain_Caudate_basal_ganglia	47
CLPP	GTEX-YJ89	0.430727	Brain_Caudate_basal_ganglia	60
CLPP	GTEX-Z93S	-1.32668	Brain_Caudate_basal_ganglia	52
CLPP	GTEX-ZAB4	-0.576759	Brain_Caudate_basal_ganglia	47
CLPP	GTEX-ZDXO	-0.622926	Brain_Caudate_basal_ganglia	60
CLPP	GTEX-ZE7O	-1.1853	Brain_Caudate_basal_ganglia	57
CLPP	GTEX-ZF28	1.02008	Brain_Caudate_basal_ganglia	69
CLPP	GTEX-ZUA1	1.23889	Brain_Caudate_basal_ganglia	46
CLPP	GTEX-ZV68	0.805532	Brain_Caudate_basal_ganglia	57
CLPP	GTEX-ZVT3	-0.279987	Brain_Caudate_basal_ganglia	67
CLPP	GTEX-ZVZQ	-1.02008	Brain_Caudate_basal_ganglia	62
CLPP	GTEX-ZXG5	-1.2963	Brain_Caudate_basal_ganglia	66
CLPP	GTEX-11DYG	1.58206	Brain_Cerebellar_Hemisphere	63
CLPP	GTEX-11DZ1	0.621773	Brain_Cerebellar_Hemisphere	58
CLPP	GTEX-11EI6	-0.729151	Brain_Cerebellar_Hemisphere	62
CLPP	GTEX-11EMC	-0.273992	Brain_Cerebellar_Hemisphere	66
CLPP	GTEX-11GSP	-1.30122	Brain_Cerebellar_Hemisphere	66
CLPP	GTEX-11OF3	-0.0998612	Brain_Cerebellar_Hemisphere	63
CLPP	GTEX-11PRG	0.273992	Brain_Cerebellar_Hemisphere	54
CLPP	GTEX-11TTK	-0.570731	Brain_Cerebellar_Hemisphere	69
CLPP	GTEX-11WQC	0.887147	Brain_Cerebellar_Hemisphere	64
CLPP	GTEX-11ZTS	1.1784	Brain_Cerebellar_Hemisphere	67
CLPP	GTEX-11ZUS	0.656716	Brain_Cerebellar_Hemisphere	37
CLPP	GTEX-12126	-0.50489	Brain_Cerebellar_Hemisphere	23
CLPP	GTEX-12WSD	0.186219	Brain_Cerebellar_Hemisphere	64
CLPP	GTEX-12WSE	0.488776	Brain_Cerebellar_Hemisphere	25
CLPP	GTEX-12WSF	0.379192	Brain_Cerebellar_Hemisphere	70
CLPP	GTEX-12WSH	0.229884	Brain_Cerebellar_Hemisphere	59
CLPP	GTEX-12WSI	1.26871	Brain_Cerebellar_Hemisphere	54
CLPP	GTEX-12WSM	0.97503	Brain_Cerebellar_Hemisphere	63
CLPP	GTEX-12ZZX	0.215285	Brain_Cerebellar_Hemisphere	49
CLPP	GTEX-12ZZZ	1.30122	Brain_Cerebellar_Hemisphere	64
CLPP	GTEX-1313W	1.63393	Brain_Cerebellar_Hemisphere	54
CLPP	GTEX-131XH	1.33518	Brain_Cerebellar_Hemisphere	53
CLPP	GTEX-131XW	-1.33518	Brain_Cerebellar_Hemisphere	51
CLPP	GTEX-131YS	-0.348756	Brain_Cerebellar_Hemisphere	67
CLPP	GTEX-132Q8	1.0968	Brain_Cerebellar_Hemisphere	68
CLPP	GTEX-1399T	-0.0712713	Brain_Cerebellar_Hemisphere	67
CLPP	GTEX-139TT	1.37074	Brain_Cerebellar_Hemisphere	60
CLPP	GTEX-139UW	-0.0142427	Brain_Cerebellar_Hemisphere	62
CLPP	GTEX-13CF2	-0.621773	Brain_Cerebellar_Hemisphere	61
CLPP	GTEX-13CZV	-1.48947	Brain_Cerebellar_Hemisphere	64
CLPP	GTEX-13FHO	-0.488776	Brain_Cerebellar_Hemisphere	61
CLPP	GTEX-13FHP	-0.409983	Brain_Cerebellar_Hemisphere	56
CLPP	GTEX-13FLV	2.27799	Brain_Cerebellar_Hemisphere	50
CLPP	GTEX-13FTY	-0.639147	Brain_Cerebellar_Hemisphere	49
CLPP	GTEX-13FXS	1.48947	Brain_Cerebellar_Hemisphere	59
CLPP	GTEX-13G51	1.44761	Brain_Cerebellar_Hemisphere	69
CLPP	GTEX-13JUV	1.75333	Brain_Cerebellar_Hemisphere	46
CLPP	GTEX-13JVG	-0.394541	Brain_Cerebellar_Hemisphere	64
CLPP	GTEX-13N2G	0.692479	Brain_Cerebellar_Hemisphere	60
CLPP	GTEX-13NYB	0.805633	Brain_Cerebellar_Hemisphere	49
CLPP	GTEX-13NZA	-1.1784	Brain_Cerebellar_Hemisphere	64
CLPP	GTEX-13O3O	0.363932	Brain_Cerebellar_Hemisphere	68
CLPP	GTEX-13O3Q	0.604585	Brain_Cerebellar_Hemisphere	53
CLPP	GTEX-13OVH	0.845687	Brain_Cerebellar_Hemisphere	70
CLPP	GTEX-13OVJ	-2.00042	Brain_Cerebellar_Hemisphere	55
CLPP	GTEX-13OVL	-0.244533	Brain_Cerebellar_Hemisphere	50
CLPP	GTEX-13OW5	-0.93019	Brain_Cerebellar_Hemisphere	62
CLPP	GTEX-13OW6	0.866231	Brain_Cerebellar_Hemisphere	59
CLPP	GTEX-13OW7	0.0998612	Brain_Cerebellar_Hemisphere	53
CLPP	GTEX-13OW8	0.570731	Brain_Cerebellar_Hemisphere	66
CLPP	GTEX-13PLJ	-0.710696	Brain_Cerebellar_Hemisphere	60
CLPP	GTEX-13PVQ	-1.58206	Brain_Cerebellar_Hemisphere	59
CLPP	GTEX-13QIC	-0.908458	Brain_Cerebellar_Hemisphere	65
CLPP	GTEX-13RTJ	-0.259234	Brain_Cerebellar_Hemisphere	60
CLPP	GTEX-13S7M	-0.288809	Brain_Cerebellar_Hemisphere	66
CLPP	GTEX-13SLW	-1.07117	Brain_Cerebellar_Hemisphere	70
CLPP	GTEX-13SLX	1.69062	Brain_Cerebellar_Hemisphere	57
CLPP	GTEX-13VXU	0.521135	Brain_Cerebellar_Hemisphere	58
CLPP	GTEX-13X6I	0.766831	Brain_Cerebellar_Hemisphere	65
CLPP	GTEX-13X6J	2.53131	Brain_Cerebellar_Hemisphere	56
CLPP	GTEX-13X6K	-0.0569997	Brain_Cerebellar_Hemisphere	61
CLPP	GTEX-144GL	0.157311	Brain_Cerebellar_Hemisphere	57
CLPP	GTEX-145LU	-0.0855575	Brain_Cerebellar_Hemisphere	50
CLPP	GTEX-145MH	0.710696	Brain_Cerebellar_Hemisphere	57
CLPP	GTEX-145MI	-2.53131	Brain_Cerebellar_Hemisphere	68
CLPP	GTEX-14ABY	0.318639	Brain_Cerebellar_Hemisphere	59
CLPP	GTEX-14ASI	1.90471	Brain_Cerebellar_Hemisphere	61
CLPP	GTEX-14BIM	-1.44761	Brain_Cerebellar_Hemisphere	64
CLPP	GTEX-14BIN	-0.97503	Brain_Cerebellar_Hemisphere	56
CLPP	GTEX-14C39	-0.114185	Brain_Cerebellar_Hemisphere	46
CLPP	GTEX-14C5O	-0.0427396	Brain_Cerebellar_Hemisphere	65
CLPP	GTEX-14DAQ	-1.15035	Brain_Cerebellar_Hemisphere	63
CLPP	GTEX-14E6D	-0.379192	Brain_Cerebellar_Hemisphere	53
CLPP	GTEX-14E7W	0.587574	Brain_Cerebellar_Hemisphere	70
CLPP	GTEX-14PN4	0.908458	Brain_Cerebellar_Hemisphere	56
CLPP	GTEX-15CHQ	1.20741	Brain_Cerebellar_Hemisphere	69
CLPP	GTEX-15DCD	-0.952371	Brain_Cerebellar_Hemisphere	70
CLPP	GTEX-15DYW	-1.23748	Brain_Cerebellar_Hemisphere	64
CLPP	GTEX-15EO6	-0.318639	Brain_Cerebellar_Hemisphere	56
CLPP	GTEX-15ER7	-0.441169	Brain_Cerebellar_Hemisphere	28
CLPP	GTEX-15G19	0.0569997	Brain_Cerebellar_Hemisphere	68
CLPP	GTEX-16GPK	0.244533	Brain_Cerebellar_Hemisphere	69
CLPP	GTEX-16NPV	0.0427396	Brain_Cerebellar_Hemisphere	58
CLPP	GTEX-16XZZ	0	Brain_Cerebellar_Hemisphere	63
CLPP	GTEX-16YQH	-0.142907	Brain_Cerebellar_Hemisphere	30
CLPP	GTEX-17EVP	2.11899	Brain_Cerebellar_Hemisphere	44
CLPP	GTEX-17EVQ	-1.12317	Brain_Cerebellar_Hemisphere	70
CLPP	GTEX-17F97	-1.63393	Brain_Cerebellar_Hemisphere	57
CLPP	GTEX-17HII	-0.303691	Brain_Cerebellar_Hemisphere	57
CLPP	GTEX-17JCI	0.394541	Brain_Cerebellar_Hemisphere	63
CLPP	GTEX-183WM	-0.472789	Brain_Cerebellar_Hemisphere	70
CLPP	GTEX-18464	-0.825494	Brain_Cerebellar_Hemisphere	59
CLPP	GTEX-18465	-0.747859	Brain_Cerebellar_Hemisphere	56
CLPP	GTEX-18A6Q	0.786084	Brain_Cerebellar_Hemisphere	62
CLPP	GTEX-1A3MX	-0.229884	Brain_Cerebellar_Hemisphere	66
CLPP	GTEX-1AX9I	-0.215285	Brain_Cerebellar_Hemisphere	68
CLPP	GTEX-1B8L1	0.114185	Brain_Cerebellar_Hemisphere	64
CLPP	GTEX-1B8SF	-0.845687	Brain_Cerebellar_Hemisphere	61
CLPP	GTEX-1B8SG	0.825494	Brain_Cerebellar_Hemisphere	50
CLPP	GTEX-1B933	1.8238	Brain_Cerebellar_Hemisphere	59
CLPP	GTEX-1BAJH	-0.521135	Brain_Cerebellar_Hemisphere	70
CLPP	GTEX-1C64N	0.171747	Brain_Cerebellar_Hemisphere	54
CLPP	GTEX-1CB4G	1.23748	Brain_Cerebellar_Hemisphere	60
CLPP	GTEX-1E1VI	-0.200731	Brain_Cerebellar_Hemisphere	57
CLPP	GTEX-1EKGG	0.952371	Brain_Cerebellar_Hemisphere	61
CLPP	GTEX-1EMGI	0.50489	Brain_Cerebellar_Hemisphere	65
CLPP	GTEX-1F48J	-0.425524	Brain_Cerebellar_Hemisphere	51
CLPP	GTEX-1F52S	0.200731	Brain_Cerebellar_Hemisphere	62
CLPP	GTEX-1F6I4	2.00042	Brain_Cerebellar_Hemisphere	60
CLPP	GTEX-1F75A	0.747859	Brain_Cerebellar_Hemisphere	54
CLPP	GTEX-1F75W	1.53412	Brain_Cerebellar_Hemisphere	66
CLPP	GTEX-1F7RK	0.554049	Brain_Cerebellar_Hemisphere	28
CLPP	GTEX-1GF9W	1.40814	Brain_Cerebellar_Hemisphere	63
CLPP	GTEX-1GMR8	0.537519	Brain_Cerebellar_Hemisphere	51
CLPP	GTEX-1GMRU	1.12317	Brain_Cerebellar_Hemisphere	59
CLPP	GTEX-1GN73	0.67449	Brain_Cerebellar_Hemisphere	66
CLPP	GTEX-1GTWX	-0.171747	Brain_Cerebellar_Hemisphere	68
CLPP	GTEX-1GZ4I	0.259234	Brain_Cerebellar_Hemisphere	53
CLPP	GTEX-1GZHY	-1.02192	Brain_Cerebellar_Hemisphere	51
CLPP	GTEX-1ICLZ	-0.128533	Brain_Cerebellar_Hemisphere	63
CLPP	GTEX-1JJ6O	1.15035	Brain_Cerebellar_Hemisphere	69
CLPP	GTEX-1JMOU	-0.998201	Brain_Cerebellar_Hemisphere	68
CLPP	GTEX-1JMQJ	-0.604585	Brain_Cerebellar_Hemisphere	51
CLPP	GTEX-1KD4Q	-0.157311	Brain_Cerebellar_Hemisphere	42
CLPP	GTEX-1LG7Y	0.729151	Brain_Cerebellar_Hemisphere	53
CLPP	GTEX-1LKK1	0.456922	Brain_Cerebellar_Hemisphere	53
CLPP	GTEX-1LSVX	0.0712713	Brain_Cerebellar_Hemisphere	63
CLPP	GTEX-1LVAO	-0.866231	Brain_Cerebellar_Hemisphere	67
CLPP	GTEX-1M4P7	-0.33366	Brain_Cerebellar_Hemisphere	65
CLPP	GTEX-1N2DW	0.142907	Brain_Cerebellar_Hemisphere	58
CLPP	GTEX-1N2EE	0.303691	Brain_Cerebellar_Hemisphere	63
CLPP	GTEX-1R9K4	0.409983	Brain_Cerebellar_Hemisphere	65
CLPP	GTEX-1R9PO	0.0142427	Brain_Cerebellar_Hemisphere	68
CLPP	GTEX-N7MS	0.998201	Brain_Cerebellar_Hemisphere	61
CLPP	GTEX-N7MT	-0.766831	Brain_Cerebellar_Hemisphere	68
CLPP	GTEX-NL3H	-0.554049	Brain_Cerebellar_Hemisphere	60
CLPP	GTEX-NL4W	1.07117	Brain_Cerebellar_Hemisphere	53
CLPP	GTEX-NPJ7	-0.67449	Brain_Cerebellar_Hemisphere	68
CLPP	GTEX-NPJ8	-0.0284883	Brain_Cerebellar_Hemisphere	40
CLPP	GTEX-OHPN	-1.8238	Brain_Cerebellar_Hemisphere	61
CLPP	GTEX-P44G	-0.887147	Brain_Cerebellar_Hemisphere	34
CLPP	GTEX-P44H	-1.53412	Brain_Cerebellar_Hemisphere	43
CLPP	GTEX-Q2AG	-1.20741	Brain_Cerebellar_Hemisphere	42
CLPP	GTEX-QDT8	-2.27799	Brain_Cerebellar_Hemisphere	30
CLPP	GTEX-QMR6	-2.11899	Brain_Cerebellar_Hemisphere	59
CLPP	GTEX-R55E	-1.37074	Brain_Cerebellar_Hemisphere	22
CLPP	GTEX-RU72	-0.692479	Brain_Cerebellar_Hemisphere	59
CLPP	GTEX-RVPV	-1.04623	Brain_Cerebellar_Hemisphere	67
CLPP	GTEX-S7SE	0.128533	Brain_Cerebellar_Hemisphere	58
CLPP	GTEX-T2IS	-0.456922	Brain_Cerebellar_Hemisphere	24
CLPP	GTEX-T5JC	0.639147	Brain_Cerebellar_Hemisphere	27
CLPP	GTEX-T6MN	-1.69062	Brain_Cerebellar_Hemisphere	51
CLPP	GTEX-TSE9	-1.75333	Brain_Cerebellar_Hemisphere	60
CLPP	GTEX-UTHO	-1.90471	Brain_Cerebellar_Hemisphere	68
CLPP	GTEX-WHSE	1.02192	Brain_Cerebellar_Hemisphere	20
CLPP	GTEX-WL46	0.288809	Brain_Cerebellar_Hemisphere	53
CLPP	GTEX-WVLH	-1.26871	Brain_Cerebellar_Hemisphere	58
CLPP	GTEX-WWYW	0.33366	Brain_Cerebellar_Hemisphere	52
CLPP	GTEX-WZTO	1.04623	Brain_Cerebellar_Hemisphere	44
CLPP	GTEX-X261	0.0855575	Brain_Cerebellar_Hemisphere	56
CLPP	GTEX-X4EP	0.441169	Brain_Cerebellar_Hemisphere	63
CLPP	GTEX-X4XX	-0.587574	Brain_Cerebellar_Hemisphere	69
CLPP	GTEX-X585	-1.0968	Brain_Cerebellar_Hemisphere	56
CLPP	GTEX-XMD1	-1.40814	Brain_Cerebellar_Hemisphere	67
CLPP	GTEX-Y8DK	-0.786084	Brain_Cerebellar_Hemisphere	62
CLPP	GTEX-YFC4	-0.537519	Brain_Cerebellar_Hemisphere	47
CLPP	GTEX-YJ89	0.93019	Brain_Cerebellar_Hemisphere	60
CLPP	GTEX-Z93S	0.425524	Brain_Cerebellar_Hemisphere	52
CLPP	GTEX-ZAB4	-0.656716	Brain_Cerebellar_Hemisphere	47
CLPP	GTEX-ZDXO	0.0284883	Brain_Cerebellar_Hemisphere	60
CLPP	GTEX-ZE7O	-0.363932	Brain_Cerebellar_Hemisphere	57
CLPP	GTEX-ZF28	-0.186219	Brain_Cerebellar_Hemisphere	69
CLPP	GTEX-ZUA1	0.348756	Brain_Cerebellar_Hemisphere	46
CLPP	GTEX-ZVT3	-0.805633	Brain_Cerebellar_Hemisphere	67
CLPP	GTEX-ZVZQ	0.472789	Brain_Cerebellar_Hemisphere	62
CLPP	GTEX-111FC	0.278078	Brain_Cerebellum	61
CLPP	GTEX-1128S	-0.1558	Brain_Cerebellum	66
CLPP	GTEX-117XS	0.0597171	Brain_Cerebellum	64
CLPP	GTEX-1192X	0.808075	Brain_Cerebellum	55
CLPP	GTEX-11DYG	-0.340695	Brain_Cerebellum	63
CLPP	GTEX-11DZ1	0.443861	Brain_Cerebellum	58
CLPP	GTEX-11EI6	-0.0119366	Brain_Cerebellum	62
CLPP	GTEX-11EMC	0.457072	Brain_Cerebellum	66
CLPP	GTEX-11GSO	0.290507	Brain_Cerebellum	61
CLPP	GTEX-11GSP	0.3789	Brain_Cerebellum	66
CLPP	GTEX-11NUK	1.30917	Brain_Cerebellum	53
CLPP	GTEX-11NV4	-1.06757	Brain_Cerebellum	64
CLPP	GTEX-11O72	-0.443861	Brain_Cerebellum	48
CLPP	GTEX-11ONC	1.13317	Brain_Cerebellum	69
CLPP	GTEX-11PRG	-1.11077	Brain_Cerebellum	54
CLPP	GTEX-11TTK	-0.483739	Brain_Cerebellum	69
CLPP	GTEX-11ZTS	1.66839	Brain_Cerebellum	67
CLPP	GTEX-11ZUS	-0.0358166	Brain_Cerebellum	37
CLPP	GTEX-11ZVC	-0.580015	Brain_Cerebellum	56
CLPP	GTEX-12126	0.1558	Brain_Cerebellum	23
CLPP	GTEX-1269C	0.119648	Brain_Cerebellum	62
CLPP	GTEX-12WSD	1.36763	Brain_Cerebellum	64
CLPP	GTEX-12WSE	0.74356	Brain_Cerebellum	25
CLPP	GTEX-12WSH	1.22906	Brain_Cerebellum	59
CLPP	GTEX-12WSM	0.594196	Brain_Cerebellum	63
CLPP	GTEX-12ZZX	-0.637484	Brain_Cerebellum	49
CLPP	GTEX-12ZZY	0.791639	Brain_Cerebellum	64
CLPP	GTEX-12ZZZ	0.265692	Brain_Cerebellum	64
CLPP	GTEX-13112	1.39869	Brain_Cerebellum	52
CLPP	GTEX-1313W	1.0467	Brain_Cerebellum	54
CLPP	GTEX-131XH	1.08892	Brain_Cerebellum	53
CLPP	GTEX-131YS	0.876143	Brain_Cerebellum	67
CLPP	GTEX-132Q8	-0.948535	Brain_Cerebellum	68
CLPP	GTEX-1399T	0.524401	Brain_Cerebellum	67
CLPP	GTEX-139TS	0.565949	Brain_Cerebellum	61
CLPP	GTEX-139TT	1.98075	Brain_Cerebellum	60
CLPP	GTEX-13CF2	-0.278078	Brain_Cerebellum	61
CLPP	GTEX-13FHO	0.417667	Brain_Cerebellum	61
CLPP	GTEX-13FHP	0.697141	Brain_Cerebellum	56
CLPP	GTEX-13FXS	2.3446	Brain_Cerebellum	59
CLPP	GTEX-13G51	1.17976	Brain_Cerebellum	69
CLPP	GTEX-13JUV	0.824732	Brain_Cerebellum	46
CLPP	GTEX-13JVG	-0.712443	Brain_Cerebellum	64
CLPP	GTEX-13N2G	1.00627	Brain_Cerebellum	60
CLPP	GTEX-13NYB	2.07383	Brain_Cerebellum	49
CLPP	GTEX-13O3O	0.667016	Brain_Cerebellum	68
CLPP	GTEX-13O3Q	1.11077	Brain_Cerebellum	53
CLPP	GTEX-13OVH	0.652179	Brain_Cerebellum	70
CLPP	GTEX-13OVJ	-1.50109	Brain_Cerebellum	55
CLPP	GTEX-13OVL	1.02628	Brain_Cerebellum	50
CLPP	GTEX-13OW5	0.622926	Brain_Cerebellum	62
CLPP	GTEX-13OW6	0.0238749	Brain_Cerebellum	59
CLPP	GTEX-13OW7	1.15615	Brain_Cerebellum	53
CLPP	GTEX-13OW8	0.167894	Brain_Cerebellum	66
CLPP	GTEX-13PVQ	-1.46523	Brain_Cerebellum	59
CLPP	GTEX-13QIC	0.24104	Brain_Cerebellum	65
CLPP	GTEX-13RTJ	-0.0238749	Brain_Cerebellum	60
CLPP	GTEX-13S7M	-0.315501	Brain_Cerebellum	66
CLPP	GTEX-13SLX	1.83391	Brain_Cerebellum	57
CLPP	GTEX-13VXU	0.608498	Brain_Cerebellum	58
CLPP	GTEX-13X6I	-0.893801	Brain_Cerebellum	65
CLPP	GTEX-13X6J	-2.07383	Brain_Cerebellum	56
CLPP	GTEX-13X6K	-0.430727	Brain_Cerebellum	61
CLPP	GTEX-144GL	-0.216534	Brain_Cerebellum	57
CLPP	GTEX-145LU	-0.353372	Brain_Cerebellum	50
CLPP	GTEX-145MF	0.538146	Brain_Cerebellum	50
CLPP	GTEX-145MG	0.0956362	Brain_Cerebellum	55
CLPP	GTEX-145MH	-0.192157	Brain_Cerebellum	57
CLPP	GTEX-147F4	0.510753	Brain_Cerebellum	50
CLPP	GTEX-147GR	-0.143729	Brain_Cerebellum	65
CLPP	GTEX-14ABY	0.143729	Brain_Cerebellum	59
CLPP	GTEX-14ASI	0.366106	Brain_Cerebellum	61
CLPP	GTEX-14BIM	-0.808075	Brain_Cerebellum	64
CLPP	GTEX-14BIN	-0.265692	Brain_Cerebellum	56
CLPP	GTEX-14BMV	-0.404678	Brain_Cerebellum	53
CLPP	GTEX-14C39	-0.0477635	Brain_Cerebellum	46
CLPP	GTEX-14C5O	0.98666	Brain_Cerebellum	65
CLPP	GTEX-14DAQ	-0.0956362	Brain_Cerebellum	63
CLPP	GTEX-14E6D	0.0119366	Brain_Cerebellum	53
CLPP	GTEX-14E7W	-0.841621	Brain_Cerebellum	70
CLPP	GTEX-14JFF	-0.791639	Brain_Cerebellum	67
CLPP	GTEX-14JG1	0.75939	Brain_Cerebellum	48
CLPP	GTEX-14JIY	0.20433	Brain_Cerebellum	63
CLPP	GTEX-14PJM	-0.470364	Brain_Cerebellum	59
CLPP	GTEX-14PJO	-0.622926	Brain_Cerebellum	68
CLPP	GTEX-14PN4	0.430727	Brain_Cerebellum	56
CLPP	GTEX-15DYW	-1.00627	Brain_Cerebellum	64
CLPP	GTEX-15EO6	-0.929981	Brain_Cerebellum	56
CLPP	GTEX-15ER7	1.33783	Brain_Cerebellum	28
CLPP	GTEX-15G19	0.253347	Brain_Cerebellum	68
CLPP	GTEX-15SHU	0.0836517	Brain_Cerebellum	42
CLPP	GTEX-16XZZ	-0.538146	Brain_Cerebellum	63
CLPP	GTEX-16YQH	0.216534	Brain_Cerebellum	30
CLPP	GTEX-17EVP	-0.510753	Brain_Cerebellum	44
CLPP	GTEX-17EVQ	-1.33783	Brain_Cerebellum	70
CLPP	GTEX-17F97	-0.417667	Brain_Cerebellum	57
CLPP	GTEX-17HHY	-1.20405	Brain_Cerebellum	59
CLPP	GTEX-17HII	0.497201	Brain_Cerebellum	57
CLPP	GTEX-17JCI	0.0716793	Brain_Cerebellum	63
CLPP	GTEX-183WM	-0.858754	Brain_Cerebellum	70
CLPP	GTEX-18465	0.192157	Brain_Cerebellum	56
CLPP	GTEX-18A6Q	-0.75939	Brain_Cerebellum	62
CLPP	GTEX-1A3MX	-0.180012	Brain_Cerebellum	66
CLPP	GTEX-1A8G6	-1.43117	Brain_Cerebellum	65
CLPP	GTEX-1A8G7	-1.28155	Brain_Cerebellum	69
CLPP	GTEX-1B8L1	0.841621	Brain_Cerebellum	64
CLPP	GTEX-1B8SF	-1.15615	Brain_Cerebellum	61
CLPP	GTEX-1B8SG	-1.71845	Brain_Cerebellum	50
CLPP	GTEX-1B933	-0.457072	Brain_Cerebellum	59
CLPP	GTEX-1B996	1.71845	Brain_Cerebellum	69
CLPP	GTEX-1BAJH	-0.594196	Brain_Cerebellum	70
CLPP	GTEX-1C64N	0.353372	Brain_Cerebellum	54
CLPP	GTEX-1C6VR	0.0477635	Brain_Cerebellum	65
CLPP	GTEX-1C6WA	1.50109	Brain_Cerebellum	61
CLPP	GTEX-1CB4G	0.404678	Brain_Cerebellum	60
CLPP	GTEX-1CB4H	-1.30917	Brain_Cerebellum	61
CLPP	GTEX-1E1VI	0.948535	Brain_Cerebellum	57
CLPP	GTEX-1E2YA	-0.107634	Brain_Cerebellum	51
CLPP	GTEX-1EH9U	0.727913	Brain_Cerebellum	69
CLPP	GTEX-1EKGG	0	Brain_Cerebellum	61
CLPP	GTEX-1EMGI	1.06757	Brain_Cerebellum	65
CLPP	GTEX-1EU9M	-0.131679	Brain_Cerebellum	68
CLPP	GTEX-1EWIQ	-0.967422	Brain_Cerebellum	70
CLPP	GTEX-1EX96	-0.524401	Brain_Cerebellum	58
CLPP	GTEX-1F48J	1.20405	Brain_Cerebellum	51
CLPP	GTEX-1F52S	-1.17976	Brain_Cerebellum	62
CLPP	GTEX-1F6I4	2.18935	Brain_Cerebellum	60
CLPP	GTEX-1F6IF	0.637484	Brain_Cerebellum	63
CLPP	GTEX-1F75A	0.858754	Brain_Cerebellum	54
CLPP	GTEX-1F75W	0.682001	Brain_Cerebellum	66
CLPP	GTEX-1GF9V	-0.119648	Brain_Cerebellum	62
CLPP	GTEX-1GF9W	0.551994	Brain_Cerebellum	63
CLPP	GTEX-1GN73	1.43117	Brain_Cerebellum	66
CLPP	GTEX-1GTWX	-0.20433	Brain_Cerebellum	68
CLPP	GTEX-1GZ2Q	-0.551994	Brain_Cerebellum	41
CLPP	GTEX-1GZ4I	-0.911742	Brain_Cerebellum	53
CLPP	GTEX-1GZHY	0.340695	Brain_Cerebellum	51
CLPP	GTEX-1JJ6O	-0.366106	Brain_Cerebellum	69
CLPP	GTEX-1JMLX	0.131679	Brain_Cerebellum	58
CLPP	GTEX-1JMOU	-0.824732	Brain_Cerebellum	68
CLPP	GTEX-1JMPZ	-0.290507	Brain_Cerebellum	33
CLPP	GTEX-1JMQJ	-0.667016	Brain_Cerebellum	51
CLPP	GTEX-1JMQK	-0.608498	Brain_Cerebellum	68
CLPP	GTEX-1JN1M	-1.53898	Brain_Cerebellum	64
CLPP	GTEX-1KANB	-0.727913	Brain_Cerebellum	59
CLPP	GTEX-1KD4Q	-1.0467	Brain_Cerebellum	42
CLPP	GTEX-1KWVE	-0.74356	Brain_Cerebellum	34
CLPP	GTEX-1LG7Y	-0.497201	Brain_Cerebellum	53
CLPP	GTEX-1LSVX	0.929981	Brain_Cerebellum	63
CLPP	GTEX-1MJK2	1.57922	Brain_Cerebellum	57
CLPP	GTEX-1NV8Z	1.77323	Brain_Cerebellum	62
CLPP	GTEX-1P4AB	-0.98666	Brain_Cerebellum	52
CLPP	GTEX-1PIIG	-0.253347	Brain_Cerebellum	34
CLPP	GTEX-1POEN	0.391757	Brain_Cerebellum	32
CLPP	GTEX-1PWST	0.580015	Brain_Cerebellum	70
CLPP	GTEX-1QEPI	-1.02628	Brain_Cerebellum	66
CLPP	GTEX-1QP6S	-0.3789	Brain_Cerebellum	45
CLPP	GTEX-1R46S	-0.167894	Brain_Cerebellum	65
CLPP	GTEX-1R9PO	-1.22906	Brain_Cerebellum	68
CLPP	GTEX-1RNSC	-0.682001	Brain_Cerebellum	69
CLPP	GTEX-1RQEC	-0.30298	Brain_Cerebellum	61
CLPP	GTEX-N7MS	-0.22877	Brain_Cerebellum	61
CLPP	GTEX-N7MT	-0.775414	Brain_Cerebellum	68
CLPP	GTEX-NPJ7	-1.66839	Brain_Cerebellum	68
CLPP	GTEX-NPJ8	-0.0716793	Brain_Cerebellum	40
CLPP	GTEX-OHPN	-2.59266	Brain_Cerebellum	61
CLPP	GTEX-P44G	-2.18935	Brain_Cerebellum	34
CLPP	GTEX-P44H	-1.83391	Brain_Cerebellum	43
CLPP	GTEX-PVOW	-1.98075	Brain_Cerebellum	40
CLPP	GTEX-PWO3	-1.13317	Brain_Cerebellum	69
CLPP	GTEX-Q2AG	-1.36763	Brain_Cerebellum	42
CLPP	GTEX-QDT8	-1.90222	Brain_Cerebellum	30
CLPP	GTEX-QMR6	-2.3446	Brain_Cerebellum	59
CLPP	GTEX-QVJO	-0.876143	Brain_Cerebellum	64
CLPP	GTEX-QVUS	-1.77323	Brain_Cerebellum	69
CLPP	GTEX-R55E	0.911742	Brain_Cerebellum	22
CLPP	GTEX-RNOR	-1.39869	Brain_Cerebellum	52
CLPP	GTEX-RU72	0.30298	Brain_Cerebellum	59
CLPP	GTEX-S7SE	-0.24104	Brain_Cerebellum	58
CLPP	GTEX-T2IS	-1.57922	Brain_Cerebellum	24
CLPP	GTEX-T5JC	-0.0597171	Brain_Cerebellum	27
CLPP	GTEX-T6MN	1.90222	Brain_Cerebellum	51
CLPP	GTEX-TSE9	-1.62219	Brain_Cerebellum	60
CLPP	GTEX-UTHO	0.22877	Brain_Cerebellum	68
CLPP	GTEX-WHSE	0.315501	Brain_Cerebellum	20
CLPP	GTEX-WL46	1.25488	Brain_Cerebellum	53
CLPP	GTEX-WVLH	-0.0836517	Brain_Cerebellum	58
CLPP	GTEX-WWYW	1.53898	Brain_Cerebellum	52
CLPP	GTEX-WZTO	-0.697141	Brain_Cerebellum	44
CLPP	GTEX-X261	0.712443	Brain_Cerebellum	56
CLPP	GTEX-X4EP	0.483739	Brain_Cerebellum	63
CLPP	GTEX-X4XX	-0.391757	Brain_Cerebellum	69
CLPP	GTEX-XLM4	0.967422	Brain_Cerebellum	64
CLPP	GTEX-XMD1	-0.565949	Brain_Cerebellum	67
CLPP	GTEX-Y111	1.62219	Brain_Cerebellum	50
CLPP	GTEX-Y8DK	0.0358166	Brain_Cerebellum	62
CLPP	GTEX-YFC4	-0.328072	Brain_Cerebellum	47
CLPP	GTEX-YJ89	0.775414	Brain_Cerebellum	60
CLPP	GTEX-Z93S	1.28155	Brain_Cerebellum	52
CLPP	GTEX-ZAB4	0.470364	Brain_Cerebellum	47
CLPP	GTEX-ZAJG	2.59266	Brain_Cerebellum	58
CLPP	GTEX-ZAK1	1.46523	Brain_Cerebellum	55
CLPP	GTEX-ZDXO	0.893801	Brain_Cerebellum	60
CLPP	GTEX-ZF28	0.107634	Brain_Cerebellum	69
CLPP	GTEX-ZUA1	0.180012	Brain_Cerebellum	46
CLPP	GTEX-ZVT3	-1.25488	Brain_Cerebellum	67
CLPP	GTEX-ZYFD	0.328072	Brain_Cerebellum	55
CLPP	GTEX-ZYY3	-0.652179	Brain_Cerebellum	67
CLPP	GTEX-ZZPT	-1.08892	Brain_Cerebellum	53
CLPP	GTEX-1117F	1.42092	Brain_Cortex	66
CLPP	GTEX-111FC	-1.45514	Brain_Cortex	61
CLPP	GTEX-1128S	-0.220807	Brain_Cortex	66
CLPP	GTEX-117XS	0.862614	Brain_Cortex	64
CLPP	GTEX-1192X	0.258376	Brain_Cortex	55
CLPP	GTEX-11EI6	0.183547	Brain_Cortex	62
CLPP	GTEX-11EMC	0.71319	Brain_Cortex	66
CLPP	GTEX-11GS4	0.52161	Brain_Cortex	61
CLPP	GTEX-11GSO	0.439645	Brain_Cortex	61
CLPP	GTEX-11GSP	0.636774	Brain_Cortex	66
CLPP	GTEX-11NUK	-0.097499	Brain_Cortex	53
CLPP	GTEX-11NV4	1.03435	Brain_Cortex	64
CLPP	GTEX-11O72	-2.18177	Brain_Cortex	48
CLPP	GTEX-11OF3	-0.636774	Brain_Cortex	63
CLPP	GTEX-11ONC	0.728971	Brain_Cortex	69
CLPP	GTEX-11PRG	0.880403	Brain_Cortex	54
CLPP	GTEX-11TTK	1.12136	Brain_Cortex	69
CLPP	GTEX-11WQK	-0.0243386	Brain_Cortex	55
CLPP	GTEX-11ZUS	-0.592676	Brain_Cortex	37
CLPP	GTEX-12126	0.99366	Brain_Cortex	23
CLPP	GTEX-12WSA	-1.89379	Brain_Cortex	67
CLPP	GTEX-12WSD	0.0730736	Brain_Cortex	64
CLPP	GTEX-12WSF	0.466613	Brain_Cortex	70
CLPP	GTEX-12WSH	-0.578233	Brain_Cortex	59
CLPP	GTEX-12ZZW	1.0138	Brain_Cortex	57
CLPP	GTEX-12ZZX	0.0365124	Brain_Cortex	49
CLPP	GTEX-12ZZY	0.0486916	Brain_Cortex	64
CLPP	GTEX-12ZZZ	-1.32713	Brain_Cortex	64
CLPP	GTEX-1313W	0.245815	Brain_Cortex	54
CLPP	GTEX-131XW	1.16822	Brain_Cortex	51
CLPP	GTEX-131YS	-0.0730736	Brain_Cortex	67
CLPP	GTEX-132Q8	0.935531	Brain_Cortex	68
CLPP	GTEX-1399T	0.373552	Brain_Cortex	67
CLPP	GTEX-13FHO	0.607244	Brain_Cortex	61
CLPP	GTEX-13FHP	-0.373552	Brain_Cortex	56
CLPP	GTEX-13FLW	1.27056	Brain_Cortex	57
CLPP	GTEX-13FXS	1.82526	Brain_Cortex	59
CLPP	GTEX-13G51	-0.493925	Brain_Cortex	69
CLPP	GTEX-13IVO	0.535603	Brain_Cortex	70
CLPP	GTEX-13JUV	1.97258	Brain_Cortex	46
CLPP	GTEX-13JVG	-0.0365124	Brain_Cortex	64
CLPP	GTEX-13NYB	1.35708	Brain_Cortex	49
CLPP	GTEX-13NYC	0.592676	Brain_Cortex	67
CLPP	GTEX-13O3O	0.270978	Brain_Cortex	68
CLPP	GTEX-13O3Q	1.61276	Brain_Cortex	53
CLPP	GTEX-13OVH	0.34758	Brain_Cortex	70
CLPP	GTEX-13OVJ	0.578233	Brain_Cortex	55
CLPP	GTEX-13OW6	-0.121983	Brain_Cortex	59
CLPP	GTEX-13OW7	-0.99366	Brain_Cortex	53
CLPP	GTEX-13OW8	1.52921	Brain_Cortex	66
CLPP	GTEX-13PL6	-0.195936	Brain_Cortex	44
CLPP	GTEX-13PVQ	0.233293	Brain_Cortex	59
CLPP	GTEX-13QIC	0.334683	Brain_Cortex	65
CLPP	GTEX-13S7M	-0.549701	Brain_Cortex	66
CLPP	GTEX-13SLX	2.58603	Brain_Cortex	57
CLPP	GTEX-13VXU	0.386631	Brain_Cortex	58
CLPP	GTEX-13X6J	-1.19264	Brain_Cortex	56
CLPP	GTEX-13X6K	-0.439645	Brain_Cortex	61
CLPP	GTEX-1445S	0.480224	Brain_Cortex	64
CLPP	GTEX-144FL	-0.412993	Brain_Cortex	56
CLPP	GTEX-144GL	-0.810808	Brain_Cortex	57
CLPP	GTEX-145MF	0	Brain_Cortex	50
CLPP	GTEX-145MG	1.49115	Brain_Cortex	55
CLPP	GTEX-145MH	-0.426281	Brain_Cortex	57
CLPP	GTEX-147GR	-0.898476	Brain_Cortex	65
CLPP	GTEX-14ASI	-0.0121684	Brain_Cortex	61
CLPP	GTEX-14BIL	0.549701	Brain_Cortex	54
CLPP	GTEX-14BIM	0.954549	Brain_Cortex	64
CLPP	GTEX-14BIN	-0.270978	Brain_Cortex	56
CLPP	GTEX-14BMV	-0.283623	Brain_Cortex	53
CLPP	GTEX-14C39	0.794019	Brain_Cortex	46
CLPP	GTEX-14C5O	2.33742	Brain_Cortex	65
CLPP	GTEX-14DAQ	0.321841	Brain_Cortex	63
CLPP	GTEX-14JG1	-0.171186	Brain_Cortex	48
CLPP	GTEX-14JIY	0.0243386	Brain_Cortex	63
CLPP	GTEX-14LZ3	0.845094	Brain_Cortex	69
CLPP	GTEX-14PJM	1.14447	Brain_Cortex	59
CLPP	GTEX-15DCD	-0.507719	Brain_Cortex	70
CLPP	GTEX-15EO6	0.666871	Brain_Cortex	56
CLPP	GTEX-15ER7	-0.761092	Brain_Cortex	28
CLPP	GTEX-15G19	1.70939	Brain_Cortex	68
CLPP	GTEX-15RJE	1.19264	Brain_Cortex	48
CLPP	GTEX-15SHU	0.309053	Brain_Cortex	42
CLPP	GTEX-15UF6	0.744936	Brain_Cortex	70
CLPP	GTEX-16GPK	-1.27056	Brain_Cortex	69
CLPP	GTEX-16XZZ	-0.183547	Brain_Cortex	63
CLPP	GTEX-16YQH	-1.07684	Brain_Cortex	30
CLPP	GTEX-17EVP	0.158851	Brain_Cortex	44
CLPP	GTEX-17EVQ	-1.14447	Brain_Cortex	70
CLPP	GTEX-17F97	-1.42092	Brain_Cortex	57
CLPP	GTEX-17HHY	-1.70939	Brain_Cortex	59
CLPP	GTEX-17HII	0.973918	Brain_Cortex	57
CLPP	GTEX-17JCI	-0.0486916	Brain_Cortex	63
CLPP	GTEX-17MF6	0.171186	Brain_Cortex	48
CLPP	GTEX-183WM	-0.71319	Brain_Cortex	70
CLPP	GTEX-18465	0.82783	Brain_Cortex	56
CLPP	GTEX-18A6Q	0.0121684	Brain_Cortex	62
CLPP	GTEX-1A3MX	-1.03435	Brain_Cortex	66
CLPP	GTEX-1A8G6	-0.607244	Brain_Cortex	65
CLPP	GTEX-1A8G7	-0.880403	Brain_Cortex	69
CLPP	GTEX-1AX9I	-0.233293	Brain_Cortex	68
CLPP	GTEX-1B8L1	0.682148	Brain_Cortex	64
CLPP	GTEX-1B8SF	-1.09882	Brain_Cortex	61
CLPP	GTEX-1B8SG	-1.76437	Brain_Cortex	50
CLPP	GTEX-1B933	-0.466613	Brain_Cortex	59
CLPP	GTEX-1C64N	1.32713	Brain_Cortex	54
CLPP	GTEX-1C6VQ	2.06593	Brain_Cortex	58
CLPP	GTEX-1C6WA	0.426281	Brain_Cortex	61
CLPP	GTEX-1CB4H	1.07684	Brain_Cortex	61
CLPP	GTEX-1E1VI	-0.134251	Brain_Cortex	57
CLPP	GTEX-1E2YA	0.651749	Brain_Cortex	51
CLPP	GTEX-1EKGG	0.134251	Brain_Cortex	61
CLPP	GTEX-1EMGI	1.29833	Brain_Cortex	65
CLPP	GTEX-1EWIQ	0.283623	Brain_Cortex	70
CLPP	GTEX-1EX96	-1.29833	Brain_Cortex	58
CLPP	GTEX-1F48J	1.2178	Brain_Cortex	51
CLPP	GTEX-1F52S	-0.158851	Brain_Cortex	62
CLPP	GTEX-1F6I4	1.38829	Brain_Cortex	60
CLPP	GTEX-1F6RS	-0.794019	Brain_Cortex	63
CLPP	GTEX-1F75A	-0.651749	Brain_Cortex	54
CLPP	GTEX-1F75B	-0.480224	Brain_Cortex	57
CLPP	GTEX-1F7RK	-0.34758	Brain_Cortex	28
CLPP	GTEX-1F88E	-0.954549	Brain_Cortex	66
CLPP	GTEX-1GF9V	-1.65914	Brain_Cortex	62
CLPP	GTEX-1GF9W	-0.52161	Brain_Cortex	63
CLPP	GTEX-1GMR8	-0.399778	Brain_Cortex	51
CLPP	GTEX-1GMRU	-1.05536	Brain_Cortex	59
CLPP	GTEX-1GN1V	-1.52921	Brain_Cortex	63
CLPP	GTEX-1GN2E	-0.56391	Brain_Cortex	68
CLPP	GTEX-1GN73	-1.38829	Brain_Cortex	66
CLPP	GTEX-1GZ2Q	0.097499	Brain_Cortex	41
CLPP	GTEX-1GZ4I	-0.862614	Brain_Cortex	53
CLPP	GTEX-1GZHY	-0.245815	Brain_Cortex	51
CLPP	GTEX-1ICLZ	-0.728971	Brain_Cortex	63
CLPP	GTEX-1IDFM	-1.97258	Brain_Cortex	67
CLPP	GTEX-1JJ6O	-0.309053	Brain_Cortex	69
CLPP	GTEX-1JMLX	-0.386631	Brain_Cortex	58
CLPP	GTEX-1JMOU	-0.208355	Brain_Cortex	68
CLPP	GTEX-1JMPZ	0.0608781	Brain_Cortex	33
CLPP	GTEX-1JMQK	-0.666871	Brain_Cortex	68
CLPP	GTEX-1JMQL	0.453088	Brain_Cortex	51
CLPP	GTEX-1KD4Q	-0.916846	Brain_Cortex	42
CLPP	GTEX-1KWVE	-0.258376	Brain_Cortex	34
CLPP	GTEX-1LC47	-0.845094	Brain_Cortex	64
CLPP	GTEX-1LG7Y	0.121983	Brain_Cortex	53
CLPP	GTEX-1LKK1	1.05536	Brain_Cortex	53
CLPP	GTEX-1M4P7	0.14654	Brain_Cortex	65
CLPP	GTEX-1N2DW	0.697585	Brain_Cortex	58
CLPP	GTEX-1N5O9	0.621941	Brain_Cortex	63
CLPP	GTEX-1NV5F	1.89379	Brain_Cortex	64
CLPP	GTEX-1NV8Z	-0.360536	Brain_Cortex	62
CLPP	GTEX-1O9I2	1.24375	Brain_Cortex	53
CLPP	GTEX-1OJC4	-0.697585	Brain_Cortex	57
CLPP	GTEX-1PIIG	0.507719	Brain_Cortex	34
CLPP	GTEX-1PPGY	1.56961	Brain_Cortex	61
CLPP	GTEX-1PWST	1.45514	Brain_Cortex	70
CLPP	GTEX-1QMI2	-0.321841	Brain_Cortex	67
CLPP	GTEX-1QP6S	0.0852799	Brain_Cortex	45
CLPP	GTEX-1R9K4	-0.109733	Brain_Cortex	65
CLPP	GTEX-1R9PO	0.109733	Brain_Cortex	68
CLPP	GTEX-1RQEC	1.09882	Brain_Cortex	61
CLPP	GTEX-N7MT	-1.61276	Brain_Cortex	68
CLPP	GTEX-NPJ7	-0.82783	Brain_Cortex	68
CLPP	GTEX-NPJ8	0.220807	Brain_Cortex	40
CLPP	GTEX-OHPN	0.208355	Brain_Cortex	61
CLPP	GTEX-OXRN	-1.56961	Brain_Cortex	59
CLPP	GTEX-P44G	-0.453088	Brain_Cortex	34
CLPP	GTEX-PVOW	-2.33742	Brain_Cortex	40
CLPP	GTEX-PWO3	-1.35708	Brain_Cortex	69
CLPP	GTEX-Q2AG	-1.12136	Brain_Cortex	42
CLPP	GTEX-QDT8	-1.82526	Brain_Cortex	30
CLPP	GTEX-QMR6	-2.06593	Brain_Cortex	59
CLPP	GTEX-QVJO	-0.334683	Brain_Cortex	64
CLPP	GTEX-QVUS	-1.24375	Brain_Cortex	69
CLPP	GTEX-RNOR	-1.0138	Brain_Cortex	52
CLPP	GTEX-RU72	0.412993	Brain_Cortex	59
CLPP	GTEX-T2IS	-0.973918	Brain_Cortex	24
CLPP	GTEX-T5JC	0.399778	Brain_Cortex	27
CLPP	GTEX-T6MN	-0.0852799	Brain_Cortex	51
CLPP	GTEX-TSE9	-0.744936	Brain_Cortex	60
CLPP	GTEX-UTHO	-2.58603	Brain_Cortex	68
CLPP	GTEX-WHSE	0.56391	Brain_Cortex	20
CLPP	GTEX-WL46	0.493925	Brain_Cortex	53
CLPP	GTEX-WVLH	-0.296314	Brain_Cortex	58
CLPP	GTEX-WWYW	0.360536	Brain_Cortex	52
CLPP	GTEX-WZTO	-0.621941	Brain_Cortex	44
CLPP	GTEX-X4XX	-1.2178	Brain_Cortex	69
CLPP	GTEX-X4XY	-0.935531	Brain_Cortex	62
CLPP	GTEX-X585	2.18177	Brain_Cortex	56
CLPP	GTEX-XLM4	0.195936	Brain_Cortex	64
CLPP	GTEX-Y111	1.65914	Brain_Cortex	50
CLPP	GTEX-Y8DK	0.916846	Brain_Cortex	62
CLPP	GTEX-YFC4	-1.16822	Brain_Cortex	47
CLPP	GTEX-YJ89	0.761092	Brain_Cortex	60
CLPP	GTEX-Z93S	0.77745	Brain_Cortex	52
CLPP	GTEX-ZAJG	0.810808	Brain_Cortex	58
CLPP	GTEX-ZAK1	-0.77745	Brain_Cortex	55
CLPP	GTEX-ZDXO	-0.535603	Brain_Cortex	60
CLPP	GTEX-ZE7O	1.76437	Brain_Cortex	57
CLPP	GTEX-ZF28	0.898476	Brain_Cortex	69
CLPP	GTEX-ZUA1	-0.682148	Brain_Cortex	46
CLPP	GTEX-ZVT3	-0.14654	Brain_Cortex	67
CLPP	GTEX-ZYFD	0.296314	Brain_Cortex	55
CLPP	GTEX-ZYY3	-1.49115	Brain_Cortex	67
CLPP	GTEX-ZZPT	-0.0608781	Brain_Cortex	53
CLPP	GTEX-1192X	0.200731	Brain_Frontal_Cortex_BA9	55
CLPP	GTEX-11DYG	0.766831	Brain_Frontal_Cortex_BA9	63
CLPP	GTEX-11DZ1	0.0712713	Brain_Frontal_Cortex_BA9	58
CLPP	GTEX-11EI6	-1.02192	Brain_Frontal_Cortex_BA9	62
CLPP	GTEX-11EMC	-0.229884	Brain_Frontal_Cortex_BA9	66
CLPP	GTEX-11GSP	0.348756	Brain_Frontal_Cortex_BA9	66
CLPP	GTEX-11PRG	-0.587574	Brain_Frontal_Cortex_BA9	54
CLPP	GTEX-11TTK	0.244533	Brain_Frontal_Cortex_BA9	69
CLPP	GTEX-11TUW	1.0968	Brain_Frontal_Cortex_BA9	66
CLPP	GTEX-11WQC	0.747859	Brain_Frontal_Cortex_BA9	64
CLPP	GTEX-11WQK	1.30122	Brain_Frontal_Cortex_BA9	55
CLPP	GTEX-11ZTS	-0.425524	Brain_Frontal_Cortex_BA9	67
CLPP	GTEX-12126	-0.142907	Brain_Frontal_Cortex_BA9	23
CLPP	GTEX-12WSA	0.394541	Brain_Frontal_Cortex_BA9	67
CLPP	GTEX-12WSE	-0.908458	Brain_Frontal_Cortex_BA9	25
CLPP	GTEX-12WSF	0.998201	Brain_Frontal_Cortex_BA9	70
CLPP	GTEX-12WSH	-0.97503	Brain_Frontal_Cortex_BA9	59
CLPP	GTEX-12WSM	-0.952371	Brain_Frontal_Cortex_BA9	63
CLPP	GTEX-12ZZW	-0.887147	Brain_Frontal_Cortex_BA9	57
CLPP	GTEX-12ZZX	0.472789	Brain_Frontal_Cortex_BA9	49
CLPP	GTEX-12ZZY	1.8238	Brain_Frontal_Cortex_BA9	64
CLPP	GTEX-12ZZZ	0.379192	Brain_Frontal_Cortex_BA9	64
CLPP	GTEX-1313W	0.0284883	Brain_Frontal_Cortex_BA9	54
CLPP	GTEX-131XH	0.259234	Brain_Frontal_Cortex_BA9	53
CLPP	GTEX-131XW	1.1784	Brain_Frontal_Cortex_BA9	51
CLPP	GTEX-131YS	-0.363932	Brain_Frontal_Cortex_BA9	67
CLPP	GTEX-132Q8	0.0569997	Brain_Frontal_Cortex_BA9	68
CLPP	GTEX-139TS	2.00042	Brain_Frontal_Cortex_BA9	61
CLPP	GTEX-13CZV	-1.15035	Brain_Frontal_Cortex_BA9	64
CLPP	GTEX-13FHO	-0.488776	Brain_Frontal_Cortex_BA9	61
CLPP	GTEX-13FLV	0.0142427	Brain_Frontal_Cortex_BA9	50
CLPP	GTEX-13FLW	0.554049	Brain_Frontal_Cortex_BA9	57
CLPP	GTEX-13FTZ	-0.998201	Brain_Frontal_Cortex_BA9	67
CLPP	GTEX-13FXS	1.90471	Brain_Frontal_Cortex_BA9	59
CLPP	GTEX-13G51	-0.805633	Brain_Frontal_Cortex_BA9	69
CLPP	GTEX-13IVO	1.69062	Brain_Frontal_Cortex_BA9	70
CLPP	GTEX-13JUV	1.75333	Brain_Frontal_Cortex_BA9	46
CLPP	GTEX-13JVG	0.456922	Brain_Frontal_Cortex_BA9	64
CLPP	GTEX-13N1W	-0.171747	Brain_Frontal_Cortex_BA9	70
CLPP	GTEX-13N2G	1.53412	Brain_Frontal_Cortex_BA9	60
CLPP	GTEX-13NYB	1.07117	Brain_Frontal_Cortex_BA9	49
CLPP	GTEX-13NZA	0.128533	Brain_Frontal_Cortex_BA9	64
CLPP	GTEX-13O3O	0.825494	Brain_Frontal_Cortex_BA9	68
CLPP	GTEX-13O3Q	1.15035	Brain_Frontal_Cortex_BA9	53
CLPP	GTEX-13OVJ	0.845687	Brain_Frontal_Cortex_BA9	55
CLPP	GTEX-13OVL	-0.554049	Brain_Frontal_Cortex_BA9	50
CLPP	GTEX-13OW6	0.521135	Brain_Frontal_Cortex_BA9	59
CLPP	GTEX-13OW7	0.692479	Brain_Frontal_Cortex_BA9	53
CLPP	GTEX-13OW8	1.20741	Brain_Frontal_Cortex_BA9	66
CLPP	GTEX-13QIC	-0.729151	Brain_Frontal_Cortex_BA9	65
CLPP	GTEX-13QJC	-0.639147	Brain_Frontal_Cortex_BA9	68
CLPP	GTEX-13RTJ	0.67449	Brain_Frontal_Cortex_BA9	60
CLPP	GTEX-13S7M	-0.656716	Brain_Frontal_Cortex_BA9	66
CLPP	GTEX-13SLW	-0.570731	Brain_Frontal_Cortex_BA9	70
CLPP	GTEX-13SLX	2.11899	Brain_Frontal_Cortex_BA9	57
CLPP	GTEX-13X6I	-0.786084	Brain_Frontal_Cortex_BA9	65
CLPP	GTEX-13X6J	0.229884	Brain_Frontal_Cortex_BA9	56
CLPP	GTEX-13X6K	0.656716	Brain_Frontal_Cortex_BA9	61
CLPP	GTEX-1445S	0.887147	Brain_Frontal_Cortex_BA9	64
CLPP	GTEX-145LU	-0.845687	Brain_Frontal_Cortex_BA9	50
CLPP	GTEX-145MG	1.48947	Brain_Frontal_Cortex_BA9	55
CLPP	GTEX-145MH	-1.44761	Brain_Frontal_Cortex_BA9	57
CLPP	GTEX-145MI	2.53131	Brain_Frontal_Cortex_BA9	68
CLPP	GTEX-14753	-0.33366	Brain_Frontal_Cortex_BA9	67
CLPP	GTEX-1477Z	0.710696	Brain_Frontal_Cortex_BA9	65
CLPP	GTEX-147F4	-0.200731	Brain_Frontal_Cortex_BA9	50
CLPP	GTEX-147GR	0.729151	Brain_Frontal_Cortex_BA9	65
CLPP	GTEX-14ASI	0.805633	Brain_Frontal_Cortex_BA9	61
CLPP	GTEX-14BIL	-0.621773	Brain_Frontal_Cortex_BA9	54
CLPP	GTEX-14BIN	0.97503	Brain_Frontal_Cortex_BA9	56
CLPP	GTEX-14C5O	1.44761	Brain_Frontal_Cortex_BA9	65
CLPP	GTEX-14E6D	-0.692479	Brain_Frontal_Cortex_BA9	53
CLPP	GTEX-14E7W	-0.259234	Brain_Frontal_Cortex_BA9	70
CLPP	GTEX-14JIY	-0.303691	Brain_Frontal_Cortex_BA9	63
CLPP	GTEX-14LZ3	0.363932	Brain_Frontal_Cortex_BA9	69
CLPP	GTEX-14PJM	0.186219	Brain_Frontal_Cortex_BA9	59
CLPP	GTEX-14PJO	0.488776	Brain_Frontal_Cortex_BA9	68
CLPP	GTEX-14PN4	0.93019	Brain_Frontal_Cortex_BA9	56
CLPP	GTEX-14PQA	1.37074	Brain_Frontal_Cortex_BA9	59
CLPP	GTEX-15CHQ	-1.40814	Brain_Frontal_Cortex_BA9	69
CLPP	GTEX-15DCD	-0.409983	Brain_Frontal_Cortex_BA9	70
CLPP	GTEX-15DDE	1.40814	Brain_Frontal_Cortex_BA9	56
CLPP	GTEX-15G19	0.142907	Brain_Frontal_Cortex_BA9	68
CLPP	GTEX-15UF6	1.33518	Brain_Frontal_Cortex_BA9	70
CLPP	GTEX-16GPK	-1.12317	Brain_Frontal_Cortex_BA9	69
CLPP	GTEX-16NPV	-0.379192	Brain_Frontal_Cortex_BA9	58
CLPP	GTEX-16XZZ	-0.50489	Brain_Frontal_Cortex_BA9	63
CLPP	GTEX-16YQH	-1.0968	Brain_Frontal_Cortex_BA9	30
CLPP	GTEX-17EVP	0.318639	Brain_Frontal_Cortex_BA9	44
CLPP	GTEX-17F97	-1.26871	Brain_Frontal_Cortex_BA9	57
CLPP	GTEX-17HII	0.866231	Brain_Frontal_Cortex_BA9	57
CLPP	GTEX-17JCI	-1.30122	Brain_Frontal_Cortex_BA9	63
CLPP	GTEX-18464	-1.37074	Brain_Frontal_Cortex_BA9	59
CLPP	GTEX-18A6Q	-0.710696	Brain_Frontal_Cortex_BA9	62
CLPP	GTEX-1A3MX	0.908458	Brain_Frontal_Cortex_BA9	66
CLPP	GTEX-1A8G6	0.604585	Brain_Frontal_Cortex_BA9	65
CLPP	GTEX-1B8L1	0.33366	Brain_Frontal_Cortex_BA9	64
CLPP	GTEX-1B8SF	-0.244533	Brain_Frontal_Cortex_BA9	61
CLPP	GTEX-1B933	-0.0284883	Brain_Frontal_Cortex_BA9	59
CLPP	GTEX-1B996	-1.07117	Brain_Frontal_Cortex_BA9	69
CLPP	GTEX-1BAJH	0.215285	Brain_Frontal_Cortex_BA9	70
CLPP	GTEX-1C6VQ	2.27799	Brain_Frontal_Cortex_BA9	58
CLPP	GTEX-1C6VR	0.587574	Brain_Frontal_Cortex_BA9	65
CLPP	GTEX-1CB4G	0.409983	Brain_Frontal_Cortex_BA9	60
CLPP	GTEX-1CB4H	0.639147	Brain_Frontal_Cortex_BA9	61
CLPP	GTEX-1CB4J	1.58206	Brain_Frontal_Cortex_BA9	64
CLPP	GTEX-1E1VI	-0.0712713	Brain_Frontal_Cortex_BA9	57
CLPP	GTEX-1EH9U	0.114185	Brain_Frontal_Cortex_BA9	69
CLPP	GTEX-1EMGI	-0.747859	Brain_Frontal_Cortex_BA9	65
CLPP	GTEX-1EX96	0.537519	Brain_Frontal_Cortex_BA9	58
CLPP	GTEX-1F48J	0.0998612	Brain_Frontal_Cortex_BA9	51
CLPP	GTEX-1F6I4	1.26871	Brain_Frontal_Cortex_BA9	60
CLPP	GTEX-1F6IF	0.0855575	Brain_Frontal_Cortex_BA9	63
CLPP	GTEX-1F75W	0.621773	Brain_Frontal_Cortex_BA9	66
CLPP	GTEX-1F7RK	0.171747	Brain_Frontal_Cortex_BA9	28
CLPP	GTEX-1GF9V	1.04623	Brain_Frontal_Cortex_BA9	62
CLPP	GTEX-1GF9W	0.288809	Brain_Frontal_Cortex_BA9	63
CLPP	GTEX-1GMR8	1.12317	Brain_Frontal_Cortex_BA9	51
CLPP	GTEX-1GMRU	1.23748	Brain_Frontal_Cortex_BA9	59
CLPP	GTEX-1GN1U	1.63393	Brain_Frontal_Cortex_BA9	53
CLPP	GTEX-1GN1V	-0.441169	Brain_Frontal_Cortex_BA9	63
CLPP	GTEX-1GN2E	-1.53412	Brain_Frontal_Cortex_BA9	68
CLPP	GTEX-1GN73	-1.04623	Brain_Frontal_Cortex_BA9	66
CLPP	GTEX-1GTWX	-0.456922	Brain_Frontal_Cortex_BA9	68
CLPP	GTEX-1GZ2Q	-0.318639	Brain_Frontal_Cortex_BA9	41
CLPP	GTEX-1GZ4I	-0.0142427	Brain_Frontal_Cortex_BA9	53
CLPP	GTEX-1ICLZ	-0.766831	Brain_Frontal_Cortex_BA9	63
CLPP	GTEX-1LC47	0.50489	Brain_Frontal_Cortex_BA9	64
CLPP	GTEX-N7MS	-0.537519	Brain_Frontal_Cortex_BA9	61
CLPP	GTEX-N7MT	-0.604585	Brain_Frontal_Cortex_BA9	68
CLPP	GTEX-NL3H	-0.273992	Brain_Frontal_Cortex_BA9	60
CLPP	GTEX-NL4W	-0.0855575	Brain_Frontal_Cortex_BA9	53
CLPP	GTEX-NPJ7	-1.75333	Brain_Frontal_Cortex_BA9	68
CLPP	GTEX-NPJ8	-0.157311	Brain_Frontal_Cortex_BA9	40
CLPP	GTEX-OHPN	-1.69062	Brain_Frontal_Cortex_BA9	61
CLPP	GTEX-OXRN	-1.90471	Brain_Frontal_Cortex_BA9	59
CLPP	GTEX-OXRO	0.425524	Brain_Frontal_Cortex_BA9	62
CLPP	GTEX-P44G	-1.63393	Brain_Frontal_Cortex_BA9	34
CLPP	GTEX-P44H	-1.58206	Brain_Frontal_Cortex_BA9	43
CLPP	GTEX-PVOW	-0.114185	Brain_Frontal_Cortex_BA9	40
CLPP	GTEX-Q2AG	-1.33518	Brain_Frontal_Cortex_BA9	42
CLPP	GTEX-QDT8	-2.53131	Brain_Frontal_Cortex_BA9	30
CLPP	GTEX-QMR6	-2.27799	Brain_Frontal_Cortex_BA9	59
CLPP	GTEX-QVJO	-2.00042	Brain_Frontal_Cortex_BA9	64
CLPP	GTEX-QVUS	-2.11899	Brain_Frontal_Cortex_BA9	69
CLPP	GTEX-S7SE	-1.20741	Brain_Frontal_Cortex_BA9	58
CLPP	GTEX-T5JC	0.441169	Brain_Frontal_Cortex_BA9	27
CLPP	GTEX-T6MN	-0.93019	Brain_Frontal_Cortex_BA9	51
CLPP	GTEX-TSE9	0.157311	Brain_Frontal_Cortex_BA9	60
CLPP	GTEX-UTHO	-1.8238	Brain_Frontal_Cortex_BA9	68
CLPP	GTEX-WHSE	-0.472789	Brain_Frontal_Cortex_BA9	20
CLPP	GTEX-WL46	-1.23748	Brain_Frontal_Cortex_BA9	53
CLPP	GTEX-WVLH	-1.48947	Brain_Frontal_Cortex_BA9	58
CLPP	GTEX-WWYW	-0.866231	Brain_Frontal_Cortex_BA9	52
CLPP	GTEX-WZTO	-0.394541	Brain_Frontal_Cortex_BA9	44
CLPP	GTEX-X261	0.786084	Brain_Frontal_Cortex_BA9	56
CLPP	GTEX-X4EP	1.02192	Brain_Frontal_Cortex_BA9	63
CLPP	GTEX-X4XX	-1.1784	Brain_Frontal_Cortex_BA9	69
CLPP	GTEX-X4XY	0.273992	Brain_Frontal_Cortex_BA9	62
CLPP	GTEX-X585	0	Brain_Frontal_Cortex_BA9	56
CLPP	GTEX-XLM4	-0.0427396	Brain_Frontal_Cortex_BA9	64
CLPP	GTEX-XMD1	0.570731	Brain_Frontal_Cortex_BA9	67
CLPP	GTEX-Y8DK	-0.825494	Brain_Frontal_Cortex_BA9	62
CLPP	GTEX-YFC4	-0.0998612	Brain_Frontal_Cortex_BA9	47
CLPP	GTEX-YJ89	-0.521135	Brain_Frontal_Cortex_BA9	60
CLPP	GTEX-Z93S	0.303691	Brain_Frontal_Cortex_BA9	52
CLPP	GTEX-ZAB4	-0.215285	Brain_Frontal_Cortex_BA9	47
CLPP	GTEX-ZDXO	-0.67449	Brain_Frontal_Cortex_BA9	60
CLPP	GTEX-ZE7O	-0.186219	Brain_Frontal_Cortex_BA9	57
CLPP	GTEX-ZF28	-0.0569997	Brain_Frontal_Cortex_BA9	69
CLPP	GTEX-ZUA1	0.0427396	Brain_Frontal_Cortex_BA9	46
CLPP	GTEX-ZV68	0.952371	Brain_Frontal_Cortex_BA9	57
CLPP	GTEX-ZVT3	-0.288809	Brain_Frontal_Cortex_BA9	67
CLPP	GTEX-ZVZQ	-0.128533	Brain_Frontal_Cortex_BA9	62
CLPP	GTEX-ZXG5	-0.348756	Brain_Frontal_Cortex_BA9	66
CLPP	GTEX-11EI6	0.573561	Brain_Hippocampus	62
CLPP	GTEX-11GS4	-0.703205	Brain_Hippocampus	61
CLPP	GTEX-11GSO	-1.2349	Brain_Hippocampus	61
CLPP	GTEX-11GSP	-0.469721	Brain_Hippocampus	66
CLPP	GTEX-11ONC	-0.538312	Brain_Hippocampus	69
CLPP	GTEX-11TUW	0.591453	Brain_Hippocampus	66
CLPP	GTEX-11UD1	-0.338562	Brain_Hippocampus	44
CLPP	GTEX-11WQC	-0.166873	Brain_Hippocampus	64
CLPP	GTEX-11ZTS	-0.64632	Brain_Hippocampus	67
CLPP	GTEX-11ZVC	-1.60527	Brain_Hippocampus	56
CLPP	GTEX-1212Z	-1.79729	Brain_Hippocampus	66
CLPP	GTEX-12WSD	-0.436257	Brain_Hippocampus	64
CLPP	GTEX-12WSE	0.306747	Brain_Hippocampus	25
CLPP	GTEX-12WSF	-0.0907253	Brain_Hippocampus	70
CLPP	GTEX-12WSH	0.50372	Brain_Hippocampus	59
CLPP	GTEX-12WSM	0.290957	Brain_Hippocampus	63
CLPP	GTEX-12ZZX	0.935758	Brain_Hippocampus	49
CLPP	GTEX-13112	-0.322614	Brain_Hippocampus	52
CLPP	GTEX-1313W	0.244002	Brain_Hippocampus	54
CLPP	GTEX-131XH	0.486651	Brain_Hippocampus	53
CLPP	GTEX-131YS	1.17258	Brain_Hippocampus	67
CLPP	GTEX-132Q8	0.64632	Brain_Hippocampus	68
CLPP	GTEX-1399T	0.889948	Brain_Hippocampus	67
CLPP	GTEX-139TT	1.11451	Brain_Hippocampus	60
CLPP	GTEX-13CF2	-0.86773	Brain_Hippocampus	61
CLPP	GTEX-13FHO	-0.935758	Brain_Hippocampus	61
CLPP	GTEX-13FHP	0.182205	Brain_Hippocampus	56
CLPP	GTEX-13FLW	1.08684	Brain_Hippocampus	57
CLPP	GTEX-13FTY	1.00842	Brain_Hippocampus	49
CLPP	GTEX-13FXS	2.51073	Brain_Hippocampus	59
CLPP	GTEX-13G51	-0.19758	Brain_Hippocampus	69
CLPP	GTEX-13JUV	2.0953	Brain_Hippocampus	46
CLPP	GTEX-13JVG	-0.228475	Brain_Hippocampus	64
CLPP	GTEX-13N1W	0.665041	Brain_Hippocampus	70
CLPP	GTEX-13N2G	0.86773	Brain_Hippocampus	60
CLPP	GTEX-13NYB	1.60527	Brain_Hippocampus	49
CLPP	GTEX-13NZ8	0.803498	Brain_Hippocampus	69
CLPP	GTEX-13NZA	-1.26794	Brain_Hippocampus	64
CLPP	GTEX-13O3O	0.845933	Brain_Hippocampus	68
CLPP	GTEX-13O3Q	1.97566	Brain_Hippocampus	53
CLPP	GTEX-13OVJ	1.30243	Brain_Hippocampus	55
CLPP	GTEX-13OVL	-0.182205	Brain_Hippocampus	50
CLPP	GTEX-13OW5	1.5042	Brain_Hippocampus	62
CLPP	GTEX-13OW6	0.0907253	Brain_Hippocampus	59
CLPP	GTEX-13OW7	-0.244002	Brain_Hippocampus	53
CLPP	GTEX-13OW8	0.520938	Brain_Hippocampus	66
CLPP	GTEX-13PDP	1.79729	Brain_Hippocampus	62
CLPP	GTEX-13QIC	-0.762464	Brain_Hippocampus	65
CLPP	GTEX-13QJC	-0.486651	Brain_Hippocampus	68
CLPP	GTEX-13RTJ	-0.665041	Brain_Hippocampus	60
CLPP	GTEX-13RTL	0.370724	Brain_Hippocampus	47
CLPP	GTEX-13S7M	0.0302049	Brain_Hippocampus	66
CLPP	GTEX-13SLW	-0.609537	Brain_Hippocampus	70
CLPP	GTEX-13X6I	0.452925	Brain_Hippocampus	65
CLPP	GTEX-144GL	1.87903	Brain_Hippocampus	57
CLPP	GTEX-145LU	-0.0151007	Brain_Hippocampus	50
CLPP	GTEX-145MH	-0.0302049	Brain_Hippocampus	57
CLPP	GTEX-14ABY	-0.275239	Brain_Hippocampus	59
CLPP	GTEX-14ASI	-0.722675	Brain_Hippocampus	61
CLPP	GTEX-14BIM	-0.121097	Brain_Hippocampus	64
CLPP	GTEX-14C5O	1.55275	Brain_Hippocampus	65
CLPP	GTEX-14E6D	0	Brain_Hippocampus	53
CLPP	GTEX-14E7W	-1.17258	Brain_Hippocampus	70
CLPP	GTEX-14JIY	0.403274	Brain_Hippocampus	63
CLPP	GTEX-14LLW	2.25559	Brain_Hippocampus	70
CLPP	GTEX-14LZ3	-0.683999	Brain_Hippocampus	69
CLPP	GTEX-14PJM	-1.45895	Brain_Hippocampus	59
CLPP	GTEX-14PJO	-1.05997	Brain_Hippocampus	68
CLPP	GTEX-14PN4	1.72606	Brain_Hippocampus	56
CLPP	GTEX-14PQA	1.2349	Brain_Hippocampus	59
CLPP	GTEX-15CHQ	-0.50372	Brain_Hippocampus	69
CLPP	GTEX-15DCD	-0.803498	Brain_Hippocampus	70
CLPP	GTEX-15ER7	-0.0755727	Brain_Hippocampus	28
CLPP	GTEX-15UF6	-1.20316	Brain_Hippocampus	70
CLPP	GTEX-16GPK	-1.87903	Brain_Hippocampus	69
CLPP	GTEX-16NPV	0.436257	Brain_Hippocampus	58
CLPP	GTEX-16XZZ	0.045316	Brain_Hippocampus	63
CLPP	GTEX-16YQH	-0.782816	Brain_Hippocampus	30
CLPP	GTEX-17EVP	-0.045316	Brain_Hippocampus	44
CLPP	GTEX-17EVQ	-2.0953	Brain_Hippocampus	70
CLPP	GTEX-17F97	0.259589	Brain_Hippocampus	57
CLPP	GTEX-17HHY	0.354597	Brain_Hippocampus	59
CLPP	GTEX-17HII	-0.136323	Brain_Hippocampus	57
CLPP	GTEX-17JCI	0.121097	Brain_Hippocampus	63
CLPP	GTEX-17MF6	-0.983622	Brain_Hippocampus	48
CLPP	GTEX-183WM	-0.591453	Brain_Hippocampus	70
CLPP	GTEX-18A6Q	-1.03385	Brain_Hippocampus	62
CLPP	GTEX-1A32A	-0.845933	Brain_Hippocampus	55
CLPP	GTEX-1A3MX	0.538312	Brain_Hippocampus	66
CLPP	GTEX-1A8G6	0.762464	Brain_Hippocampus	65
CLPP	GTEX-1AX9I	0.627822	Brain_Hippocampus	68
CLPP	GTEX-1B8L1	0.275239	Brain_Hippocampus	64
CLPP	GTEX-1B8SF	0.782816	Brain_Hippocampus	61
CLPP	GTEX-1B933	1.26794	Brain_Hippocampus	59
CLPP	GTEX-1B996	0.959416	Brain_Hippocampus	69
CLPP	GTEX-1BAJH	-1.11451	Brain_Hippocampus	70
CLPP	GTEX-1C64N	-0.290957	Brain_Hippocampus	54
CLPP	GTEX-1C6VQ	0.228475	Brain_Hippocampus	58
CLPP	GTEX-1C6VR	0.15158	Brain_Hippocampus	65
CLPP	GTEX-1CB4G	1.20316	Brain_Hippocampus	60
CLPP	GTEX-1CB4J	1.37647	Brain_Hippocampus	64
CLPP	GTEX-1E1VI	0.166873	Brain_Hippocampus	57
CLPP	GTEX-1E2YA	-0.15158	Brain_Hippocampus	51
CLPP	GTEX-1EH9U	0.338562	Brain_Hippocampus	69
CLPP	GTEX-1EKGG	-0.403274	Brain_Hippocampus	61
CLPP	GTEX-1EMGI	0.983622	Brain_Hippocampus	65
CLPP	GTEX-1EWIQ	-0.520938	Brain_Hippocampus	70
CLPP	GTEX-1EX96	1.14306	Brain_Hippocampus	58
CLPP	GTEX-1F48J	1.03385	Brain_Hippocampus	51
CLPP	GTEX-1F6I4	0.683999	Brain_Hippocampus	60
CLPP	GTEX-1F6IF	-0.889948	Brain_Hippocampus	63
CLPP	GTEX-1F75A	1.33853	Brain_Hippocampus	54
CLPP	GTEX-1F75W	0.105899	Brain_Hippocampus	66
CLPP	GTEX-1GF9V	-1.08684	Brain_Hippocampus	62
CLPP	GTEX-1GF9W	-0.0604375	Brain_Hippocampus	63
CLPP	GTEX-1GMR8	1.66263	Brain_Hippocampus	51
CLPP	GTEX-1GN1U	0.386947	Brain_Hippocampus	53
CLPP	GTEX-1GN2E	-1.66263	Brain_Hippocampus	68
CLPP	GTEX-1GN73	0.82453	Brain_Hippocampus	66
CLPP	GTEX-1GTWX	0.0151007	Brain_Hippocampus	68
CLPP	GTEX-1GZ2Q	0.912614	Brain_Hippocampus	41
CLPP	GTEX-1GZHY	-1.55275	Brain_Hippocampus	51
CLPP	GTEX-1ICLZ	0.136323	Brain_Hippocampus	63
CLPP	GTEX-1LB8K	0.55585	Brain_Hippocampus	52
CLPP	GTEX-1LG7Y	-0.912614	Brain_Hippocampus	53
CLPP	GTEX-N7MS	0.609537	Brain_Hippocampus	61
CLPP	GTEX-N7MT	-0.259589	Brain_Hippocampus	68
CLPP	GTEX-NL3H	1.45895	Brain_Hippocampus	60
CLPP	GTEX-NPJ7	-0.627822	Brain_Hippocampus	68
CLPP	GTEX-NPJ8	-2.25559	Brain_Hippocampus	40
CLPP	GTEX-OHPN	-0.742423	Brain_Hippocampus	61
CLPP	GTEX-P44G	-0.213002	Brain_Hippocampus	34
CLPP	GTEX-P44H	0.213002	Brain_Hippocampus	43
CLPP	GTEX-PVOW	-0.959416	Brain_Hippocampus	40
CLPP	GTEX-PWO3	-1.14306	Brain_Hippocampus	69
CLPP	GTEX-Q2AG	0.722675	Brain_Hippocampus	42
CLPP	GTEX-QDT8	-1.97566	Brain_Hippocampus	30
CLPP	GTEX-QMR6	-1.37647	Brain_Hippocampus	59
CLPP	GTEX-QVJO	-1.00842	Brain_Hippocampus	64
CLPP	GTEX-QVUS	-1.5042	Brain_Hippocampus	69
CLPP	GTEX-R55E	-0.386947	Brain_Hippocampus	22
CLPP	GTEX-RNOR	-0.573561	Brain_Hippocampus	52
CLPP	GTEX-S7SE	-0.370724	Brain_Hippocampus	58
CLPP	GTEX-T5JC	0.742423	Brain_Hippocampus	27
CLPP	GTEX-T6MN	-1.33853	Brain_Hippocampus	51
CLPP	GTEX-TSE9	-0.354597	Brain_Hippocampus	60
CLPP	GTEX-UTHO	-2.51073	Brain_Hippocampus	68
CLPP	GTEX-WHSE	1.41651	Brain_Hippocampus	20
CLPP	GTEX-WL46	0.469721	Brain_Hippocampus	53
CLPP	GTEX-WVLH	0.419708	Brain_Hippocampus	58
CLPP	GTEX-WWYW	0.0755727	Brain_Hippocampus	52
CLPP	GTEX-WZTO	0.322614	Brain_Hippocampus	44
CLPP	GTEX-X4EP	0.19758	Brain_Hippocampus	63
CLPP	GTEX-X4XX	0.0604375	Brain_Hippocampus	69
CLPP	GTEX-X585	1.05997	Brain_Hippocampus	56
CLPP	GTEX-XMD1	-0.105899	Brain_Hippocampus	67
CLPP	GTEX-Y8DK	-0.306747	Brain_Hippocampus	62
CLPP	GTEX-YFC4	0.703205	Brain_Hippocampus	47
CLPP	GTEX-YJ89	-1.41651	Brain_Hippocampus	60
CLPP	GTEX-ZAB4	-1.30243	Brain_Hippocampus	47
CLPP	GTEX-ZDXO	-0.452925	Brain_Hippocampus	60
CLPP	GTEX-ZE7O	-0.82453	Brain_Hippocampus	57
CLPP	GTEX-ZF28	-0.419708	Brain_Hippocampus	69
CLPP	GTEX-ZUA1	-0.55585	Brain_Hippocampus	46
CLPP	GTEX-ZVZQ	-1.72606	Brain_Hippocampus	62
CLPP	GTEX-1192X	0.124923	Brain_Hypothalamus	55
CLPP	GTEX-11DYG	1.89209	Brain_Hypothalamus	63
CLPP	GTEX-11DZ1	1.56767	Brain_Hypothalamus	58
CLPP	GTEX-11EI6	0.512663	Brain_Hypothalamus	62
CLPP	GTEX-11EMC	0.214177	Brain_Hypothalamus	66
CLPP	GTEX-11GSP	-0.320568	Brain_Hypothalamus	66
CLPP	GTEX-11OF3	-0.398776	Brain_Hypothalamus	63
CLPP	GTEX-11ONC	-0.598198	Brain_Hypothalamus	69
CLPP	GTEX-11TTK	1.43234	Brain_Hypothalamus	69
CLPP	GTEX-11WQC	0.398776	Brain_Hypothalamus	64
CLPP	GTEX-11WQK	1.10535	Brain_Hypothalamus	55
CLPP	GTEX-11ZTS	-0.430727	Brain_Hypothalamus	67
CLPP	GTEX-11ZUS	0.479506	Brain_Hypothalamus	37
CLPP	GTEX-12WSA	0.955784	Brain_Hypothalamus	67
CLPP	GTEX-12WSM	-0.845806	Brain_Hypothalamus	63
CLPP	GTEX-12ZZX	0.0219897	Brain_Hypothalamus	49
CLPP	GTEX-13112	-1.10535	Brain_Hypothalamus	52
CLPP	GTEX-1313W	0.688357	Brain_Hypothalamus	54
CLPP	GTEX-131XH	1.28489	Brain_Hypothalamus	53
CLPP	GTEX-131XW	0.199201	Brain_Hypothalamus	51
CLPP	GTEX-132Q8	1.61986	Brain_Hypothalamus	68
CLPP	GTEX-1399T	-0.110162	Brain_Hypothalamus	67
CLPP	GTEX-139TS	1.81078	Brain_Hypothalamus	61
CLPP	GTEX-13CF2	-0.910473	Brain_Hypothalamus	61
CLPP	GTEX-13CIG	1.47449	Brain_Hypothalamus	59
CLPP	GTEX-13FLV	-0.0513278	Brain_Hypothalamus	50
CLPP	GTEX-13FLW	1.05288	Brain_Hypothalamus	57
CLPP	GTEX-13FXS	1.35493	Brain_Hypothalamus	59
CLPP	GTEX-13G51	-0.446867	Brain_Hypothalamus	69
CLPP	GTEX-13IVO	1.00315	Brain_Hypothalamus	70
CLPP	GTEX-13JVG	-0.804596	Brain_Hypothalamus	64
CLPP	GTEX-13N1W	0.0513278	Brain_Hypothalamus	70
CLPP	GTEX-13NYB	1.67687	Brain_Hypothalamus	49
CLPP	GTEX-13NZ8	1.73993	Brain_Hypothalamus	69
CLPP	GTEX-13NZA	-0.76471	Brain_Hypothalamus	64
CLPP	GTEX-13O3O	-1.25212	Brain_Hypothalamus	68
CLPP	GTEX-13O3Q	0.651661	Brain_Hypothalamus	53
CLPP	GTEX-13OVH	0.932889	Brain_Hypothalamus	70
CLPP	GTEX-13OVJ	1.22064	Brain_Hypothalamus	55
CLPP	GTEX-13OVL	0.0954258	Brain_Hypothalamus	50
CLPP	GTEX-13OW5	1.16107	Brain_Hypothalamus	62
CLPP	GTEX-13OW6	-0.784497	Brain_Hypothalamus	59
CLPP	GTEX-13OW7	0.289852	Brain_Hypothalamus	53
CLPP	GTEX-13OW8	0.580758	Brain_Hypothalamus	66
CLPP	GTEX-13PDP	0.825026	Brain_Hypothalamus	62
CLPP	GTEX-13QIC	0.598198	Brain_Hypothalamus	65
CLPP	GTEX-13QJC	-1.3191	Brain_Hypothalamus	68
CLPP	GTEX-13RTJ	0.169381	Brain_Hypothalamus	60
CLPP	GTEX-13SLW	-0.825026	Brain_Hypothalamus	70
CLPP	GTEX-13SLX	2.10734	Brain_Hypothalamus	57
CLPP	GTEX-13X6I	1.19033	Brain_Hypothalamus	65
CLPP	GTEX-13X6J	-0.463125	Brain_Hypothalamus	56
CLPP	GTEX-13X6K	0.414699	Brain_Hypothalamus	61
CLPP	GTEX-1445S	0.745217	Brain_Hypothalamus	64
CLPP	GTEX-144GL	1.25212	Brain_Hypothalamus	57
CLPP	GTEX-145LU	-0.305174	Brain_Hypothalamus	50
CLPP	GTEX-145MH	-0.169381	Brain_Hypothalamus	57
CLPP	GTEX-145MI	1.51943	Brain_Hypothalamus	68
CLPP	GTEX-14753	0.76471	Brain_Hypothalamus	67
CLPP	GTEX-1477Z	-0.955784	Brain_Hypothalamus	65
CLPP	GTEX-147F4	-0.580758	Brain_Hypothalamus	50
CLPP	GTEX-14ASI	-0.184271	Brain_Hypothalamus	61
CLPP	GTEX-14BIL	-1.16107	Brain_Hypothalamus	54
CLPP	GTEX-14C5O	1.07874	Brain_Hypothalamus	65
CLPP	GTEX-14JIY	-0.512663	Brain_Hypothalamus	63
CLPP	GTEX-14LLW	2.52119	Brain_Hypothalamus	70
CLPP	GTEX-14LZ3	-0.745217	Brain_Hypothalamus	69
CLPP	GTEX-14PJM	-0.414699	Brain_Hypothalamus	59
CLPP	GTEX-14PJO	-0.259406	Brain_Hypothalamus	68
CLPP	GTEX-14PN4	-0.351589	Brain_Hypothalamus	56
CLPP	GTEX-14PQA	1.02769	Brain_Hypothalamus	59
CLPP	GTEX-15CHQ	-0.496016	Brain_Hypothalamus	69
CLPP	GTEX-15DCD	0.496016	Brain_Hypothalamus	70
CLPP	GTEX-15ER7	-1.56767	Brain_Hypothalamus	28
CLPP	GTEX-15G19	-0.0807101	Brain_Hypothalamus	68
CLPP	GTEX-16GPK	-1.51943	Brain_Hypothalamus	69
CLPP	GTEX-16NPV	0.184271	Brain_Hypothalamus	58
CLPP	GTEX-16XZZ	-0.244275	Brain_Hypothalamus	63
CLPP	GTEX-16YQH	0.110162	Brain_Hypothalamus	30
CLPP	GTEX-17EVP	-0.866958	Brain_Hypothalamus	44
CLPP	GTEX-17EVQ	-0.932889	Brain_Hypothalamus	70
CLPP	GTEX-17F97	-0.289852	Brain_Hypothalamus	57
CLPP	GTEX-17HII	-0.529453	Brain_Hypothalamus	57
CLPP	GTEX-183WM	0.305174	Brain_Hypothalamus	70
CLPP	GTEX-18464	-1.67687	Brain_Hypothalamus	59
CLPP	GTEX-18465	-0.199201	Brain_Hypothalamus	56
CLPP	GTEX-1A3MX	0.866958	Brain_Hypothalamus	66
CLPP	GTEX-1A8G6	0.707055	Brain_Hypothalamus	65
CLPP	GTEX-1A8G7	0.382953	Brain_Hypothalamus	69
CLPP	GTEX-1AX9I	0.0660118	Brain_Hypothalamus	68
CLPP	GTEX-1B8L1	0.910473	Brain_Hypothalamus	64
CLPP	GTEX-1B8SF	-1.43234	Brain_Hypothalamus	61
CLPP	GTEX-1B8SG	1.39259	Brain_Hypothalamus	50
CLPP	GTEX-1B933	0.463125	Brain_Hypothalamus	59
CLPP	GTEX-1B996	-0.726004	Brain_Hypothalamus	69
CLPP	GTEX-1BAJH	-0.0219897	Brain_Hypothalamus	70
CLPP	GTEX-1C64N	-0.13971	Brain_Hypothalamus	54
CLPP	GTEX-1C6VR	-0.2292	Brain_Hypothalamus	65
CLPP	GTEX-1C6WA	1.3191	Brain_Hypothalamus	61
CLPP	GTEX-1CAMQ	-1.47449	Brain_Hypothalamus	48
CLPP	GTEX-1CB4G	-0.979191	Brain_Hypothalamus	60
CLPP	GTEX-1CB4H	1.13277	Brain_Hypothalamus	61
CLPP	GTEX-1CB4J	0.784497	Brain_Hypothalamus	64
CLPP	GTEX-1E1VI	-0.651661	Brain_Hypothalamus	57
CLPP	GTEX-1E2YA	-1.00315	Brain_Hypothalamus	51
CLPP	GTEX-1EMGI	0.430727	Brain_Hypothalamus	65
CLPP	GTEX-1F48J	0.274597	Brain_Hypothalamus	51
CLPP	GTEX-1F52S	0.615822	Brain_Hypothalamus	62
CLPP	GTEX-1F6I4	0.367226	Brain_Hypothalamus	60
CLPP	GTEX-1F6IF	0.0366548	Brain_Hypothalamus	63
CLPP	GTEX-1F75A	-0.00732939	Brain_Hypothalamus	54
CLPP	GTEX-1F75W	-0.274597	Brain_Hypothalamus	66
CLPP	GTEX-1F88E	0.563493	Brain_Hypothalamus	66
CLPP	GTEX-1GF9V	-1.39259	Brain_Hypothalamus	62
CLPP	GTEX-1GF9W	-0.669896	Brain_Hypothalamus	63
CLPP	GTEX-1GMR8	0.726004	Brain_Hypothalamus	51
CLPP	GTEX-1GN1U	-0.214177	Brain_Hypothalamus	53
CLPP	GTEX-1GN1V	-1.22064	Brain_Hypothalamus	63
CLPP	GTEX-1GN2E	-1.07874	Brain_Hypothalamus	68
CLPP	GTEX-1GN73	-0.124923	Brain_Hypothalamus	66
CLPP	GTEX-1GTWX	-0.688357	Brain_Hypothalamus	68
CLPP	GTEX-1GZ2Q	0.0807101	Brain_Hypothalamus	41
CLPP	GTEX-1GZ4I	-0.382953	Brain_Hypothalamus	53
CLPP	GTEX-1GZHY	-0.336038	Brain_Hypothalamus	51
CLPP	GTEX-1ICLZ	0.446867	Brain_Hypothalamus	63
CLPP	GTEX-1RLM8	0.336038	Brain_Hypothalamus	57
CLPP	GTEX-N7MS	-1.28489	Brain_Hypothalamus	61
CLPP	GTEX-N7MT	-0.888505	Brain_Hypothalamus	68
CLPP	GTEX-NL3H	2.26697	Brain_Hypothalamus	60
CLPP	GTEX-NL4W	0.320568	Brain_Hypothalamus	53
CLPP	GTEX-NPJ7	-0.479506	Brain_Hypothalamus	68
CLPP	GTEX-NPJ8	-1.61986	Brain_Hypothalamus	40
CLPP	GTEX-OHPN	-2.52119	Brain_Hypothalamus	61
CLPP	GTEX-OXRN	0.13971	Brain_Hypothalamus	59
CLPP	GTEX-P44H	-1.89209	Brain_Hypothalamus	43
CLPP	GTEX-PWO3	-1.73993	Brain_Hypothalamus	69
CLPP	GTEX-Q2AG	0.259406	Brain_Hypothalamus	42
CLPP	GTEX-QDT8	-2.10734	Brain_Hypothalamus	30
CLPP	GTEX-QMR6	-2.26697	Brain_Hypothalamus	59
CLPP	GTEX-QVJO	0.979191	Brain_Hypothalamus	64
CLPP	GTEX-QVUS	-0.0660118	Brain_Hypothalamus	69
CLPP	GTEX-R55E	-1.05288	Brain_Hypothalamus	22
CLPP	GTEX-RNOR	0.529453	Brain_Hypothalamus	52
CLPP	GTEX-RU72	-0.707055	Brain_Hypothalamus	59
CLPP	GTEX-S7SE	-1.19033	Brain_Hypothalamus	58
CLPP	GTEX-T5JC	-0.615822	Brain_Hypothalamus	27
CLPP	GTEX-T6MN	0.669896	Brain_Hypothalamus	51
CLPP	GTEX-TSE9	0.2292	Brain_Hypothalamus	60
CLPP	GTEX-WHSE	0.888505	Brain_Hypothalamus	20
CLPP	GTEX-WVLH	-0.546394	Brain_Hypothalamus	58
CLPP	GTEX-WWYW	0.845806	Brain_Hypothalamus	52
CLPP	GTEX-WZTO	-0.367226	Brain_Hypothalamus	44
CLPP	GTEX-X261	1.98825	Brain_Hypothalamus	56
CLPP	GTEX-X4EP	-1.81078	Brain_Hypothalamus	63
CLPP	GTEX-X4XX	-0.0366548	Brain_Hypothalamus	69
CLPP	GTEX-X4XY	0.546394	Brain_Hypothalamus	62
CLPP	GTEX-X585	0.63364	Brain_Hypothalamus	56
CLPP	GTEX-XLM4	-0.563493	Brain_Hypothalamus	64
CLPP	GTEX-XMD1	-0.154529	Brain_Hypothalamus	67
CLPP	GTEX-Y8DK	0.154529	Brain_Hypothalamus	62
CLPP	GTEX-YFC4	0.351589	Brain_Hypothalamus	47
CLPP	GTEX-YJ89	-1.98825	Brain_Hypothalamus	60
CLPP	GTEX-Z93S	-0.0954258	Brain_Hypothalamus	52
CLPP	GTEX-ZAB4	0.244275	Brain_Hypothalamus	47
CLPP	GTEX-ZDXO	-0.63364	Brain_Hypothalamus	60
CLPP	GTEX-ZF28	0.804596	Brain_Hypothalamus	69
CLPP	GTEX-ZUA1	-1.35493	Brain_Hypothalamus	46
CLPP	GTEX-ZVT3	-1.13277	Brain_Hypothalamus	67
CLPP	GTEX-ZVZQ	0.00732939	Brain_Hypothalamus	62
CLPP	GTEX-ZXG5	-1.02769	Brain_Hypothalamus	66
CLPP	GTEX-1192X	0.439777	Brain_Nucleus_accumbens_basal_ganglia	55
CLPP	GTEX-11DYG	1.29002	Brain_Nucleus_accumbens_basal_ganglia	63
CLPP	GTEX-11DZ1	1.31893	Brain_Nucleus_accumbens_basal_ganglia	58
CLPP	GTEX-11GSP	0.130019	Brain_Nucleus_accumbens_basal_ganglia	66
CLPP	GTEX-11NUK	0.467148	Brain_Nucleus_accumbens_basal_ganglia	53
CLPP	GTEX-11NV4	0.817237	Brain_Nucleus_accumbens_basal_ganglia	64
CLPP	GTEX-11O72	0.624926	Brain_Nucleus_accumbens_basal_ganglia	48
CLPP	GTEX-11OF3	0.0308747	Brain_Nucleus_accumbens_basal_ganglia	63
CLPP	GTEX-11ONC	-0.255898	Brain_Nucleus_accumbens_basal_ganglia	69
CLPP	GTEX-11PRG	0.870117	Brain_Nucleus_accumbens_basal_ganglia	54
CLPP	GTEX-11TTK	1.88735	Brain_Nucleus_accumbens_basal_ganglia	69
CLPP	GTEX-11WQC	0.0927422	Brain_Nucleus_accumbens_basal_ganglia	64
CLPP	GTEX-12584	1.26215	Brain_Nucleus_accumbens_basal_ganglia	42
CLPP	GTEX-12WSD	0.551515	Brain_Nucleus_accumbens_basal_ganglia	64
CLPP	GTEX-12WSE	0.142482	Brain_Nucleus_accumbens_basal_ganglia	25
CLPP	GTEX-12WSF	1.34899	Brain_Nucleus_accumbens_basal_ganglia	70
CLPP	GTEX-12WSH	0.750088	Brain_Nucleus_accumbens_basal_ganglia	59
CLPP	GTEX-12WSM	-0.870117	Brain_Nucleus_accumbens_basal_ganglia	63
CLPP	GTEX-12ZZW	0.655237	Brain_Nucleus_accumbens_basal_ganglia	57
CLPP	GTEX-12ZZX	0.494873	Brain_Nucleus_accumbens_basal_ganglia	49
CLPP	GTEX-12ZZY	-0.24316	Brain_Nucleus_accumbens_basal_ganglia	64
CLPP	GTEX-12ZZZ	0.359512	Brain_Nucleus_accumbens_basal_ganglia	64
CLPP	GTEX-13112	-0.439777	Brain_Nucleus_accumbens_basal_ganglia	52
CLPP	GTEX-1313W	-0.537195	Brain_Nucleus_accumbens_basal_ganglia	54
CLPP	GTEX-131XH	0.508878	Brain_Nucleus_accumbens_basal_ganglia	53
CLPP	GTEX-131XW	0.180012	Brain_Nucleus_accumbens_basal_ganglia	51
CLPP	GTEX-132Q8	0.640008	Brain_Nucleus_accumbens_basal_ganglia	68
CLPP	GTEX-1399T	-0.624926	Brain_Nucleus_accumbens_basal_ganglia	67
CLPP	GTEX-139TS	1.52172	Brain_Nucleus_accumbens_basal_ganglia	61
CLPP	GTEX-139TT	1.08966	Brain_Nucleus_accumbens_basal_ganglia	60
CLPP	GTEX-13FHO	0.480964	Brain_Nucleus_accumbens_basal_ganglia	61
CLPP	GTEX-13FHP	-0.0185229	Brain_Nucleus_accumbens_basal_ganglia	56
CLPP	GTEX-13FLV	1.41307	Brain_Nucleus_accumbens_basal_ganglia	50
CLPP	GTEX-13FLW	0.0679659	Brain_Nucleus_accumbens_basal_ganglia	57
CLPP	GTEX-13FXS	0.0803479	Brain_Nucleus_accumbens_basal_ganglia	59
CLPP	GTEX-13G51	-0.205171	Brain_Nucleus_accumbens_basal_ganglia	69
CLPP	GTEX-13IVO	2.58097	Brain_Nucleus_accumbens_basal_ganglia	70
CLPP	GTEX-13JUV	0.766549	Brain_Nucleus_accumbens_basal_ganglia	46
CLPP	GTEX-13JVG	1.81865	Brain_Nucleus_accumbens_basal_ganglia	64
CLPP	GTEX-13N1W	0.834604	Brain_Nucleus_accumbens_basal_ganglia	70
CLPP	GTEX-13N2G	1.20916	Brain_Nucleus_accumbens_basal_ganglia	60
CLPP	GTEX-13NYB	1.13552	Brain_Nucleus_accumbens_basal_ganglia	49
CLPP	GTEX-13O3O	-0.006174	Brain_Nucleus_accumbens_basal_ganglia	68
CLPP	GTEX-13O3Q	1.02488	Brain_Nucleus_accumbens_basal_ganglia	53
CLPP	GTEX-13OVH	-1.15937	Brain_Nucleus_accumbens_basal_ganglia	70
CLPP	GTEX-13OVJ	0.346371	Brain_Nucleus_accumbens_basal_ganglia	55
CLPP	GTEX-13OVL	-0.217798	Brain_Nucleus_accumbens_basal_ganglia	50
CLPP	GTEX-13OW5	0.154967	Brain_Nucleus_accumbens_basal_ganglia	62
CLPP	GTEX-13OW6	-0.670619	Brain_Nucleus_accumbens_basal_ganglia	59
CLPP	GTEX-13OW8	0.595179	Brain_Nucleus_accumbens_basal_ganglia	66
CLPP	GTEX-13PDP	1.70246	Brain_Nucleus_accumbens_basal_ganglia	62
CLPP	GTEX-13PL6	0.0432312	Brain_Nucleus_accumbens_basal_ganglia	44
CLPP	GTEX-13QJC	0.205171	Brain_Nucleus_accumbens_basal_ganglia	68
CLPP	GTEX-13RTJ	-1.23522	Brain_Nucleus_accumbens_basal_ganglia	60
CLPP	GTEX-13S7M	-0.733827	Brain_Nucleus_accumbens_basal_ganglia	66
CLPP	GTEX-13SLW	-0.23046	Brain_Nucleus_accumbens_basal_ganglia	70
CLPP	GTEX-13SLX	0.888291	Brain_Nucleus_accumbens_basal_ganglia	57
CLPP	GTEX-13VXU	-0.154967	Brain_Nucleus_accumbens_basal_ganglia	58
CLPP	GTEX-13X6J	-0.0679659	Brain_Nucleus_accumbens_basal_ganglia	56
CLPP	GTEX-13X6K	-0.494873	Brain_Nucleus_accumbens_basal_ganglia	61
CLPP	GTEX-1445S	0.412732	Brain_Nucleus_accumbens_basal_ganglia	64
CLPP	GTEX-144GL	-1.48354	Brain_Nucleus_accumbens_basal_ganglia	57
CLPP	GTEX-145LU	-0.480964	Brain_Nucleus_accumbens_basal_ganglia	50
CLPP	GTEX-145MH	0.399323	Brain_Nucleus_accumbens_basal_ganglia	57
CLPP	GTEX-145MI	1.60554	Brain_Nucleus_accumbens_basal_ganglia	68
CLPP	GTEX-14753	2.05989	Brain_Nucleus_accumbens_basal_ganglia	67
CLPP	GTEX-147F4	1.48354	Brain_Nucleus_accumbens_basal_ganglia	50
CLPP	GTEX-147GR	-0.399323	Brain_Nucleus_accumbens_basal_ganglia	65
CLPP	GTEX-14ABY	-1.26215	Brain_Nucleus_accumbens_basal_ganglia	59
CLPP	GTEX-14ASI	-0.268678	Brain_Nucleus_accumbens_basal_ganglia	61
CLPP	GTEX-14BIM	-0.117576	Brain_Nucleus_accumbens_basal_ganglia	64
CLPP	GTEX-14BIN	-0.385986	Brain_Nucleus_accumbens_basal_ganglia	56
CLPP	GTEX-14BMV	-0.565949	Brain_Nucleus_accumbens_basal_ganglia	53
CLPP	GTEX-14C5O	1.56226	Brain_Nucleus_accumbens_basal_ganglia	65
CLPP	GTEX-14E7W	1.00422	Brain_Nucleus_accumbens_basal_ganglia	70
CLPP	GTEX-14JG1	-0.595179	Brain_Nucleus_accumbens_basal_ganglia	48
CLPP	GTEX-14JIY	-0.834604	Brain_Nucleus_accumbens_basal_ganglia	63
CLPP	GTEX-14LZ3	-0.346371	Brain_Nucleus_accumbens_basal_ganglia	69
CLPP	GTEX-14PJM	-0.294373	Brain_Nucleus_accumbens_basal_ganglia	59
CLPP	GTEX-14PN4	-0.522984	Brain_Nucleus_accumbens_basal_ganglia	56
CLPP	GTEX-14PQA	0.522984	Brain_Nucleus_accumbens_basal_ganglia	59
CLPP	GTEX-15CHQ	0.23046	Brain_Nucleus_accumbens_basal_ganglia	69
CLPP	GTEX-15DCD	-1.56226	Brain_Nucleus_accumbens_basal_ganglia	70
CLPP	GTEX-15DYW	-0.888291	Brain_Nucleus_accumbens_basal_ganglia	64
CLPP	GTEX-15EO6	1.06757	Brain_Nucleus_accumbens_basal_ganglia	56
CLPP	GTEX-15ER7	-0.359512	Brain_Nucleus_accumbens_basal_ganglia	28
CLPP	GTEX-15G19	0.117576	Brain_Nucleus_accumbens_basal_ganglia	68
CLPP	GTEX-15RJE	0.686162	Brain_Nucleus_accumbens_basal_ganglia	48
CLPP	GTEX-16XZZ	1.44741	Brain_Nucleus_accumbens_basal_ganglia	63
CLPP	GTEX-16YQH	-0.983984	Brain_Nucleus_accumbens_basal_ganglia	30
CLPP	GTEX-17EVP	-1.29002	Brain_Nucleus_accumbens_basal_ganglia	44
CLPP	GTEX-17EVQ	-1.52172	Brain_Nucleus_accumbens_basal_ganglia	70
CLPP	GTEX-17F97	0.94467	Brain_Nucleus_accumbens_basal_ganglia	57
CLPP	GTEX-17HHY	-1.70246	Brain_Nucleus_accumbens_basal_ganglia	59
CLPP	GTEX-17JCI	-1.1123	Brain_Nucleus_accumbens_basal_ganglia	63
CLPP	GTEX-17MF6	0.255898	Brain_Nucleus_accumbens_basal_ganglia	48
CLPP	GTEX-183WM	-1.60554	Brain_Nucleus_accumbens_basal_ganglia	70
CLPP	GTEX-18464	0.167477	Brain_Nucleus_accumbens_basal_ganglia	59
CLPP	GTEX-18465	-0.640008	Brain_Nucleus_accumbens_basal_ganglia	56
CLPP	GTEX-18A6Q	0.320264	Brain_Nucleus_accumbens_basal_ganglia	62
CLPP	GTEX-1A3MX	0.372716	Brain_Nucleus_accumbens_basal_ganglia	66
CLPP	GTEX-1A8G6	0.800113	Brain_Nucleus_accumbens_basal_ganglia	65
CLPP	GTEX-1AX9I	1.1839	Brain_Nucleus_accumbens_basal_ganglia	68
CLPP	GTEX-1B8L1	0.192577	Brain_Nucleus_accumbens_basal_ganglia	64
CLPP	GTEX-1B8SF	-0.0555943	Brain_Nucleus_accumbens_basal_ganglia	61
CLPP	GTEX-1B933	-0.192577	Brain_Nucleus_accumbens_basal_ganglia	59
CLPP	GTEX-1B996	-1.41307	Brain_Nucleus_accumbens_basal_ganglia	69
CLPP	GTEX-1BAJH	0.426216	Brain_Nucleus_accumbens_basal_ganglia	70
CLPP	GTEX-1C64N	0.0185229	Brain_Nucleus_accumbens_basal_ganglia	54
CLPP	GTEX-1C6VR	0.385986	Brain_Nucleus_accumbens_basal_ganglia	65
CLPP	GTEX-1C6WA	-0.45342	Brain_Nucleus_accumbens_basal_ganglia	61
CLPP	GTEX-1CB4G	-0.717758	Brain_Nucleus_accumbens_basal_ganglia	60
CLPP	GTEX-1CB4H	0.983984	Brain_Nucleus_accumbens_basal_ganglia	61
CLPP	GTEX-1CB4J	1.15937	Brain_Nucleus_accumbens_basal_ganglia	64
CLPP	GTEX-1E1VI	0.92555	Brain_Nucleus_accumbens_basal_ganglia	57
CLPP	GTEX-1E2YA	0.565949	Brain_Nucleus_accumbens_basal_ganglia	51
CLPP	GTEX-1EH9U	0.717758	Brain_Nucleus_accumbens_basal_ganglia	69
CLPP	GTEX-1EKGG	0.852226	Brain_Nucleus_accumbens_basal_ganglia	61
CLPP	GTEX-1EMGI	0.281502	Brain_Nucleus_accumbens_basal_ganglia	65
CLPP	GTEX-1EWIQ	0.307293	Brain_Nucleus_accumbens_basal_ganglia	70
CLPP	GTEX-1EX96	0.783221	Brain_Nucleus_accumbens_basal_ganglia	58
CLPP	GTEX-1F48J	0.580502	Brain_Nucleus_accumbens_basal_ganglia	51
CLPP	GTEX-1F6I4	0.537195	Brain_Nucleus_accumbens_basal_ganglia	60
CLPP	GTEX-1F6IF	-0.609985	Brain_Nucleus_accumbens_basal_ganglia	63
CLPP	GTEX-1F75A	0.906763	Brain_Nucleus_accumbens_basal_ganglia	54
CLPP	GTEX-1F75B	1.38032	Brain_Nucleus_accumbens_basal_ganglia	57
CLPP	GTEX-1F75W	-0.0927422	Brain_Nucleus_accumbens_basal_ganglia	66
CLPP	GTEX-1F7RK	0.701873	Brain_Nucleus_accumbens_basal_ganglia	28
CLPP	GTEX-1F88E	-0.281502	Brain_Nucleus_accumbens_basal_ganglia	66
CLPP	GTEX-1GF9V	0.268678	Brain_Nucleus_accumbens_basal_ganglia	62
CLPP	GTEX-1GF9W	0.24316	Brain_Nucleus_accumbens_basal_ganglia	63
CLPP	GTEX-1GMR8	0.006174	Brain_Nucleus_accumbens_basal_ganglia	51
CLPP	GTEX-1GMRU	-0.783221	Brain_Nucleus_accumbens_basal_ganglia	59
CLPP	GTEX-1GN1U	0.294373	Brain_Nucleus_accumbens_basal_ganglia	53
CLPP	GTEX-1GN2E	-0.750088	Brain_Nucleus_accumbens_basal_ganglia	68
CLPP	GTEX-1GN73	-0.92555	Brain_Nucleus_accumbens_basal_ganglia	66
CLPP	GTEX-1GTWX	-0.766549	Brain_Nucleus_accumbens_basal_ganglia	68
CLPP	GTEX-1GZ2Q	0.45342	Brain_Nucleus_accumbens_basal_ganglia	41
CLPP	GTEX-1GZ4I	0.217798	Brain_Nucleus_accumbens_basal_ganglia	53
CLPP	GTEX-1GZHY	-1.38032	Brain_Nucleus_accumbens_basal_ganglia	51
CLPP	GTEX-1ICLZ	0.733827	Brain_Nucleus_accumbens_basal_ganglia	63
CLPP	GTEX-1JMLX	-0.167477	Brain_Nucleus_accumbens_basal_ganglia	58
CLPP	GTEX-1LB8K	0.964141	Brain_Nucleus_accumbens_basal_ganglia	52
CLPP	GTEX-1LC47	1.96632	Brain_Nucleus_accumbens_basal_ganglia	64
CLPP	GTEX-1LH75	-0.105151	Brain_Nucleus_accumbens_basal_ganglia	52
CLPP	GTEX-1LVA9	0.609985	Brain_Nucleus_accumbens_basal_ganglia	56
CLPP	GTEX-1LVAO	2.17598	Brain_Nucleus_accumbens_basal_ganglia	67
CLPP	GTEX-1MA7X	-0.551515	Brain_Nucleus_accumbens_basal_ganglia	62
CLPP	GTEX-1MJK2	0.333289	Brain_Nucleus_accumbens_basal_ganglia	57
CLPP	GTEX-1N2DW	-0.701873	Brain_Nucleus_accumbens_basal_ganglia	58
CLPP	GTEX-1OJC4	0.105151	Brain_Nucleus_accumbens_basal_ganglia	57
CLPP	GTEX-1R46S	1.1123	Brain_Nucleus_accumbens_basal_ganglia	65
CLPP	GTEX-1RLM8	2.33193	Brain_Nucleus_accumbens_basal_ganglia	57
CLPP	GTEX-N7MS	-0.333289	Brain_Nucleus_accumbens_basal_ganglia	61
CLPP	GTEX-N7MT	-0.817237	Brain_Nucleus_accumbens_basal_ganglia	68
CLPP	GTEX-NL3H	-1.02488	Brain_Nucleus_accumbens_basal_ganglia	60
CLPP	GTEX-NL4W	-0.372716	Brain_Nucleus_accumbens_basal_ganglia	53
CLPP	GTEX-NPJ7	-1.44741	Brain_Nucleus_accumbens_basal_ganglia	68
CLPP	GTEX-NPJ8	-1.04599	Brain_Nucleus_accumbens_basal_ganglia	40
CLPP	GTEX-OHPN	-2.17598	Brain_Nucleus_accumbens_basal_ganglia	61
CLPP	GTEX-P44G	-1.34899	Brain_Nucleus_accumbens_basal_ganglia	34
CLPP	GTEX-P44H	-2.58097	Brain_Nucleus_accumbens_basal_ganglia	43
CLPP	GTEX-PWO3	-1.65206	Brain_Nucleus_accumbens_basal_ganglia	69
CLPP	GTEX-Q2AG	-1.20916	Brain_Nucleus_accumbens_basal_ganglia	42
CLPP	GTEX-QDT8	-2.05989	Brain_Nucleus_accumbens_basal_ganglia	30
CLPP	GTEX-QMR6	-2.33193	Brain_Nucleus_accumbens_basal_ganglia	59
CLPP	GTEX-QVJO	-1.96632	Brain_Nucleus_accumbens_basal_ganglia	64
CLPP	GTEX-QVUS	-0.0432312	Brain_Nucleus_accumbens_basal_ganglia	69
CLPP	GTEX-R55E	-0.94467	Brain_Nucleus_accumbens_basal_ganglia	22
CLPP	GTEX-RU72	-0.964141	Brain_Nucleus_accumbens_basal_ganglia	59
CLPP	GTEX-S7PM	-0.426216	Brain_Nucleus_accumbens_basal_ganglia	65
CLPP	GTEX-S7SE	-0.906763	Brain_Nucleus_accumbens_basal_ganglia	58
CLPP	GTEX-T2IS	-1.08966	Brain_Nucleus_accumbens_basal_ganglia	24
CLPP	GTEX-T5JC	-0.580502	Brain_Nucleus_accumbens_basal_ganglia	27
CLPP	GTEX-T6MN	-1.88735	Brain_Nucleus_accumbens_basal_ganglia	51
CLPP	GTEX-TSE9	-0.508878	Brain_Nucleus_accumbens_basal_ganglia	60
CLPP	GTEX-UTHO	-1.81865	Brain_Nucleus_accumbens_basal_ganglia	68
CLPP	GTEX-WHSE	0.670619	Brain_Nucleus_accumbens_basal_ganglia	20
CLPP	GTEX-WL46	-0.655237	Brain_Nucleus_accumbens_basal_ganglia	53
CLPP	GTEX-WVLH	-1.31893	Brain_Nucleus_accumbens_basal_ganglia	58
CLPP	GTEX-WWYW	-0.467148	Brain_Nucleus_accumbens_basal_ganglia	52
CLPP	GTEX-WZTO	-0.0308747	Brain_Nucleus_accumbens_basal_ganglia	44
CLPP	GTEX-X261	1.23522	Brain_Nucleus_accumbens_basal_ganglia	56
CLPP	GTEX-X4EP	1.75759	Brain_Nucleus_accumbens_basal_ganglia	63
CLPP	GTEX-X4XX	-0.412732	Brain_Nucleus_accumbens_basal_ganglia	69
CLPP	GTEX-X4XY	-0.130019	Brain_Nucleus_accumbens_basal_ganglia	62
CLPP	GTEX-X585	1.65206	Brain_Nucleus_accumbens_basal_ganglia	56
CLPP	GTEX-XLM4	-0.307293	Brain_Nucleus_accumbens_basal_ganglia	64
CLPP	GTEX-XMD1	-0.320264	Brain_Nucleus_accumbens_basal_ganglia	67
CLPP	GTEX-Y8DK	-0.686162	Brain_Nucleus_accumbens_basal_ganglia	62
CLPP	GTEX-YFC4	-0.852226	Brain_Nucleus_accumbens_basal_ganglia	47
CLPP	GTEX-YJ89	-1.1839	Brain_Nucleus_accumbens_basal_ganglia	60
CLPP	GTEX-Z93S	-0.180012	Brain_Nucleus_accumbens_basal_ganglia	52
CLPP	GTEX-ZAB4	-0.800113	Brain_Nucleus_accumbens_basal_ganglia	47
CLPP	GTEX-ZDXO	-0.0803479	Brain_Nucleus_accumbens_basal_ganglia	60
CLPP	GTEX-ZE7O	-1.13552	Brain_Nucleus_accumbens_basal_ganglia	57
CLPP	GTEX-ZF28	0.0555943	Brain_Nucleus_accumbens_basal_ganglia	69
CLPP	GTEX-ZUA1	-1.00422	Brain_Nucleus_accumbens_basal_ganglia	46
CLPP	GTEX-ZV68	1.04599	Brain_Nucleus_accumbens_basal_ganglia	57
CLPP	GTEX-ZVT3	-0.142482	Brain_Nucleus_accumbens_basal_ganglia	67
CLPP	GTEX-ZVZQ	-1.75759	Brain_Nucleus_accumbens_basal_ganglia	62
CLPP	GTEX-ZXG5	-1.06757	Brain_Nucleus_accumbens_basal_ganglia	66
CLPP	GTEX-1192X	0.0660118	Brain_Putamen_basal_ganglia	55
CLPP	GTEX-11DYG	1.16107	Brain_Putamen_basal_ganglia	63
CLPP	GTEX-11DZ1	0.76471	Brain_Putamen_basal_ganglia	58
CLPP	GTEX-11GSP	-0.932889	Brain_Putamen_basal_ganglia	66
CLPP	GTEX-11NUK	0.274597	Brain_Putamen_basal_ganglia	53
CLPP	GTEX-11NV4	-0.479506	Brain_Putamen_basal_ganglia	64
CLPP	GTEX-11OF3	-0.804596	Brain_Putamen_basal_ganglia	63
CLPP	GTEX-11ONC	0.13971	Brain_Putamen_basal_ganglia	69
CLPP	GTEX-11PRG	1.39259	Brain_Putamen_basal_ganglia	54
CLPP	GTEX-11TTK	0.651661	Brain_Putamen_basal_ganglia	69
CLPP	GTEX-11WQC	-0.446867	Brain_Putamen_basal_ganglia	64
CLPP	GTEX-12WSA	0.955784	Brain_Putamen_basal_ganglia	67
CLPP	GTEX-12WSD	-0.76471	Brain_Putamen_basal_ganglia	64
CLPP	GTEX-12WSE	-1.67687	Brain_Putamen_basal_ganglia	25
CLPP	GTEX-12WSF	0.0219897	Brain_Putamen_basal_ganglia	70
CLPP	GTEX-12WSI	0.2292	Brain_Putamen_basal_ganglia	54
CLPP	GTEX-12WSM	0.184271	Brain_Putamen_basal_ganglia	63
CLPP	GTEX-12ZZW	0.598198	Brain_Putamen_basal_ganglia	57
CLPP	GTEX-12ZZX	-0.259406	Brain_Putamen_basal_ganglia	49
CLPP	GTEX-12ZZY	-1.3191	Brain_Putamen_basal_ganglia	64
CLPP	GTEX-12ZZZ	-0.669896	Brain_Putamen_basal_ganglia	64
CLPP	GTEX-13112	-1.61986	Brain_Putamen_basal_ganglia	52
CLPP	GTEX-1313W	-0.336038	Brain_Putamen_basal_ganglia	54
CLPP	GTEX-131YS	0.124923	Brain_Putamen_basal_ganglia	67
CLPP	GTEX-132Q8	1.98825	Brain_Putamen_basal_ganglia	68
CLPP	GTEX-139TS	0.979191	Brain_Putamen_basal_ganglia	61
CLPP	GTEX-139TT	0.446867	Brain_Putamen_basal_ganglia	60
CLPP	GTEX-13CF2	2.52119	Brain_Putamen_basal_ganglia	61
CLPP	GTEX-13CZV	-0.463125	Brain_Putamen_basal_ganglia	64
CLPP	GTEX-13FHO	0.804596	Brain_Putamen_basal_ganglia	61
CLPP	GTEX-13FHP	-0.546394	Brain_Putamen_basal_ganglia	56
CLPP	GTEX-13FLV	0.463125	Brain_Putamen_basal_ganglia	50
CLPP	GTEX-13FLW	-0.825026	Brain_Putamen_basal_ganglia	57
CLPP	GTEX-13FXS	-0.651661	Brain_Putamen_basal_ganglia	59
CLPP	GTEX-13G51	-0.0219897	Brain_Putamen_basal_ganglia	69
CLPP	GTEX-13JUV	-0.169381	Brain_Putamen_basal_ganglia	46
CLPP	GTEX-13JVG	1.19033	Brain_Putamen_basal_ganglia	64
CLPP	GTEX-13N1W	0.563493	Brain_Putamen_basal_ganglia	70
CLPP	GTEX-13N2G	2.10734	Brain_Putamen_basal_ganglia	60
CLPP	GTEX-13NYB	0.546394	Brain_Putamen_basal_ganglia	49
CLPP	GTEX-13O3O	-0.124923	Brain_Putamen_basal_ganglia	68
CLPP	GTEX-13O3Q	0.825026	Brain_Putamen_basal_ganglia	53
CLPP	GTEX-13OVJ	0.259406	Brain_Putamen_basal_ganglia	55
CLPP	GTEX-13OVL	1.3191	Brain_Putamen_basal_ganglia	50
CLPP	GTEX-13OW5	1.02769	Brain_Putamen_basal_ganglia	62
CLPP	GTEX-13OW6	-0.63364	Brain_Putamen_basal_ganglia	59
CLPP	GTEX-13OW8	1.07874	Brain_Putamen_basal_ganglia	66
CLPP	GTEX-13PVQ	0.430727	Brain_Putamen_basal_ganglia	59
CLPP	GTEX-13QJC	-0.955784	Brain_Putamen_basal_ganglia	68
CLPP	GTEX-13RTJ	-1.05288	Brain_Putamen_basal_ganglia	60
CLPP	GTEX-13S7M	-1.51943	Brain_Putamen_basal_ganglia	66
CLPP	GTEX-13VXU	-0.414699	Brain_Putamen_basal_ganglia	58
CLPP	GTEX-13X6I	-1.25212	Brain_Putamen_basal_ganglia	65
CLPP	GTEX-13X6J	-0.910473	Brain_Putamen_basal_ganglia	56
CLPP	GTEX-13X6K	-0.496016	Brain_Putamen_basal_ganglia	61
CLPP	GTEX-1445S	0.214177	Brain_Putamen_basal_ganglia	64
CLPP	GTEX-144GL	-0.888505	Brain_Putamen_basal_ganglia	57
CLPP	GTEX-145MG	0.110162	Brain_Putamen_basal_ganglia	55
CLPP	GTEX-145MH	-0.615822	Brain_Putamen_basal_ganglia	57
CLPP	GTEX-147GR	0.169381	Brain_Putamen_basal_ganglia	65
CLPP	GTEX-14ABY	-1.81078	Brain_Putamen_basal_ganglia	59
CLPP	GTEX-14ASI	-0.2292	Brain_Putamen_basal_ganglia	61
CLPP	GTEX-14BIN	-0.110162	Brain_Putamen_basal_ganglia	56
CLPP	GTEX-14BMV	-0.289852	Brain_Putamen_basal_ganglia	53
CLPP	GTEX-14C5O	1.22064	Brain_Putamen_basal_ganglia	65
CLPP	GTEX-14E7W	1.51943	Brain_Putamen_basal_ganglia	70
CLPP	GTEX-14JG1	-1.47449	Brain_Putamen_basal_ganglia	48
CLPP	GTEX-14LZ3	0.866958	Brain_Putamen_basal_ganglia	69
CLPP	GTEX-14PJM	0.320568	Brain_Putamen_basal_ganglia	59
CLPP	GTEX-14PJO	-0.598198	Brain_Putamen_basal_ganglia	68
CLPP	GTEX-14PN4	0.580758	Brain_Putamen_basal_ganglia	56
CLPP	GTEX-15CHQ	0.0513278	Brain_Putamen_basal_ganglia	69
CLPP	GTEX-15DCD	-1.28489	Brain_Putamen_basal_ganglia	70
CLPP	GTEX-15DYW	-0.0660118	Brain_Putamen_basal_ganglia	64
CLPP	GTEX-15EO6	-0.580758	Brain_Putamen_basal_ganglia	56
CLPP	GTEX-15ER7	-1.39259	Brain_Putamen_basal_ganglia	28
CLPP	GTEX-15G19	1.05288	Brain_Putamen_basal_ganglia	68
CLPP	GTEX-15RJE	1.00315	Brain_Putamen_basal_ganglia	48
CLPP	GTEX-16YQH	0.199201	Brain_Putamen_basal_ganglia	30
CLPP	GTEX-17EVP	-1.10535	Brain_Putamen_basal_ganglia	44
CLPP	GTEX-17EVQ	-0.00732939	Brain_Putamen_basal_ganglia	70
CLPP	GTEX-17F97	0.726004	Brain_Putamen_basal_ganglia	57
CLPP	GTEX-17HHY	-1.16107	Brain_Putamen_basal_ganglia	59
CLPP	GTEX-17HII	0.845806	Brain_Putamen_basal_ganglia	57
CLPP	GTEX-17MF6	1.56767	Brain_Putamen_basal_ganglia	48
CLPP	GTEX-183WM	-0.745217	Brain_Putamen_basal_ganglia	70
CLPP	GTEX-18464	-0.726004	Brain_Putamen_basal_ganglia	59
CLPP	GTEX-18465	-0.784497	Brain_Putamen_basal_ganglia	56
CLPP	GTEX-1A3MX	-0.244275	Brain_Putamen_basal_ganglia	66
CLPP	GTEX-1A8G6	0.244275	Brain_Putamen_basal_ganglia	65
CLPP	GTEX-1AX9I	0.0807101	Brain_Putamen_basal_ganglia	68
CLPP	GTEX-1B8L1	-0.305174	Brain_Putamen_basal_ganglia	64
CLPP	GTEX-1B8SF	-0.367226	Brain_Putamen_basal_ganglia	61
CLPP	GTEX-1B933	-0.199201	Brain_Putamen_basal_ganglia	59
CLPP	GTEX-1B996	1.13277	Brain_Putamen_basal_ganglia	69
CLPP	GTEX-1C64N	0.00732939	Brain_Putamen_basal_ganglia	54
CLPP	GTEX-1C6WA	0.615822	Brain_Putamen_basal_ganglia	61
CLPP	GTEX-1CB4G	-0.512663	Brain_Putamen_basal_ganglia	60
CLPP	GTEX-1CB4H	1.81078	Brain_Putamen_basal_ganglia	61
CLPP	GTEX-1E1VI	0.669896	Brain_Putamen_basal_ganglia	57
CLPP	GTEX-1E2YA	0.382953	Brain_Putamen_basal_ganglia	51
CLPP	GTEX-1EH9U	1.67687	Brain_Putamen_basal_ganglia	69
CLPP	GTEX-1EKGG	0.351589	Brain_Putamen_basal_ganglia	61
CLPP	GTEX-1EMGI	0.496016	Brain_Putamen_basal_ganglia	65
CLPP	GTEX-1EU9M	1.25212	Brain_Putamen_basal_ganglia	68
CLPP	GTEX-1EX96	0.414699	Brain_Putamen_basal_ganglia	58
CLPP	GTEX-1F48J	0.707055	Brain_Putamen_basal_ganglia	51
CLPP	GTEX-1F52S	0.305174	Brain_Putamen_basal_ganglia	62
CLPP	GTEX-1F6I4	1.43234	Brain_Putamen_basal_ganglia	60
CLPP	GTEX-1F75A	0.154529	Brain_Putamen_basal_ganglia	54
CLPP	GTEX-1F75B	1.35493	Brain_Putamen_basal_ganglia	57
CLPP	GTEX-1F75W	0.289852	Brain_Putamen_basal_ganglia	66
CLPP	GTEX-1GF9V	-0.0954258	Brain_Putamen_basal_ganglia	62
CLPP	GTEX-1GF9W	-0.845806	Brain_Putamen_basal_ganglia	63
CLPP	GTEX-1GMR8	0.688357	Brain_Putamen_basal_ganglia	51
CLPP	GTEX-1GMRU	-0.398776	Brain_Putamen_basal_ganglia	59
CLPP	GTEX-1GN2E	-0.563493	Brain_Putamen_basal_ganglia	68
CLPP	GTEX-1GN73	-0.688357	Brain_Putamen_basal_ganglia	66
CLPP	GTEX-1GTWX	0.529453	Brain_Putamen_basal_ganglia	68
CLPP	GTEX-1GZ2Q	0.398776	Brain_Putamen_basal_ganglia	41
CLPP	GTEX-1GZ4I	0.336038	Brain_Putamen_basal_ganglia	53
CLPP	GTEX-1ICLZ	0.745217	Brain_Putamen_basal_ganglia	63
CLPP	GTEX-1JJ6O	-0.382953	Brain_Putamen_basal_ganglia	69
CLPP	GTEX-1JMQK	0.367226	Brain_Putamen_basal_ganglia	68
CLPP	GTEX-1LH75	0.63364	Brain_Putamen_basal_ganglia	52
CLPP	GTEX-1LSNL	0.910473	Brain_Putamen_basal_ganglia	54
CLPP	GTEX-1LVA9	1.73993	Brain_Putamen_basal_ganglia	56
CLPP	GTEX-1LVAO	1.28489	Brain_Putamen_basal_ganglia	67
CLPP	GTEX-1MA7X	0.932889	Brain_Putamen_basal_ganglia	62
CLPP	GTEX-1MJK2	-0.0807101	Brain_Putamen_basal_ganglia	57
CLPP	GTEX-1OJC4	-1.19033	Brain_Putamen_basal_ganglia	57
CLPP	GTEX-1R46S	2.26697	Brain_Putamen_basal_ganglia	65
CLPP	GTEX-N7MS	-1.00315	Brain_Putamen_basal_ganglia	61
CLPP	GTEX-N7MT	-1.22064	Brain_Putamen_basal_ganglia	68
CLPP	GTEX-NL3H	0.479506	Brain_Putamen_basal_ganglia	60
CLPP	GTEX-NPJ7	1.10535	Brain_Putamen_basal_ganglia	68
CLPP	GTEX-NPJ8	1.47449	Brain_Putamen_basal_ganglia	40
CLPP	GTEX-OHPN	-2.10734	Brain_Putamen_basal_ganglia	61
CLPP	GTEX-P44G	-0.866958	Brain_Putamen_basal_ganglia	34
CLPP	GTEX-Q2AG	-1.56767	Brain_Putamen_basal_ganglia	42
CLPP	GTEX-QDT8	-2.52119	Brain_Putamen_basal_ganglia	30
CLPP	GTEX-QMR6	-1.89209	Brain_Putamen_basal_ganglia	59
CLPP	GTEX-QVJO	-1.98825	Brain_Putamen_basal_ganglia	64
CLPP	GTEX-R55E	-0.351589	Brain_Putamen_basal_ganglia	22
CLPP	GTEX-RNOR	-2.26697	Brain_Putamen_basal_ganglia	52
CLPP	GTEX-RU72	-0.274597	Brain_Putamen_basal_ganglia	59
CLPP	GTEX-S7SE	0.0954258	Brain_Putamen_basal_ganglia	58
CLPP	GTEX-T5JC	0.888505	Brain_Putamen_basal_ganglia	27
CLPP	GTEX-T6MN	-0.979191	Brain_Putamen_basal_ganglia	51
CLPP	GTEX-TSE9	-0.13971	Brain_Putamen_basal_ganglia	60
CLPP	GTEX-WHSE	0.784497	Brain_Putamen_basal_ganglia	20
CLPP	GTEX-WL46	-0.0513278	Brain_Putamen_basal_ganglia	53
CLPP	GTEX-WVLH	-1.02769	Brain_Putamen_basal_ganglia	58
CLPP	GTEX-WWYW	0.0366548	Brain_Putamen_basal_ganglia	52
CLPP	GTEX-WZTO	-0.707055	Brain_Putamen_basal_ganglia	44
CLPP	GTEX-X261	1.89209	Brain_Putamen_basal_ganglia	56
CLPP	GTEX-XLM4	-0.0366548	Brain_Putamen_basal_ganglia	64
CLPP	GTEX-Y8DK	-0.154529	Brain_Putamen_basal_ganglia	62
CLPP	GTEX-YFC4	-0.320568	Brain_Putamen_basal_ganglia	47
CLPP	GTEX-YJ89	-1.13277	Brain_Putamen_basal_ganglia	60
CLPP	GTEX-Z93S	-1.35493	Brain_Putamen_basal_ganglia	52
CLPP	GTEX-ZAB4	-0.184271	Brain_Putamen_basal_ganglia	47
CLPP	GTEX-ZDXO	-0.214177	Brain_Putamen_basal_ganglia	60
CLPP	GTEX-ZE7O	-0.430727	Brain_Putamen_basal_ganglia	57
CLPP	GTEX-ZF28	0.512663	Brain_Putamen_basal_ganglia	69
CLPP	GTEX-ZUA1	-1.07874	Brain_Putamen_basal_ganglia	46
CLPP	GTEX-ZV68	1.61986	Brain_Putamen_basal_ganglia	57
CLPP	GTEX-ZVT3	-0.529453	Brain_Putamen_basal_ganglia	67
CLPP	GTEX-ZVZQ	-1.73993	Brain_Putamen_basal_ganglia	62
CLPP	GTEX-ZXG5	-1.43234	Brain_Putamen_basal_ganglia	66
CLPP	GTEX-1192X	0.526667	Brain_Spinal_cord_cervical_c-1	55
CLPP	GTEX-11DZ1	0.481838	Brain_Spinal_cord_cervical_c-1	58
CLPP	GTEX-11EMC	0.0889346	Brain_Spinal_cord_cervical_c-1	66
CLPP	GTEX-11GSP	-0.911172	Brain_Spinal_cord_cervical_c-1	66
CLPP	GTEX-11ONC	-0.881675	Brain_Spinal_cord_cervical_c-1	69
CLPP	GTEX-11UD2	0.693192	Brain_Spinal_cord_cervical_c-1	59
CLPP	GTEX-11WQK	0.797438	Brain_Spinal_cord_cervical_c-1	55
CLPP	GTEX-11ZTS	-0.797438	Brain_Spinal_cord_cervical_c-1	67
CLPP	GTEX-11ZUS	-0.437957	Brain_Spinal_cord_cervical_c-1	37
CLPP	GTEX-11ZVC	0.619734	Brain_Spinal_cord_cervical_c-1	56
CLPP	GTEX-12126	-0.148574	Brain_Spinal_cord_cervical_c-1	23
CLPP	GTEX-12WSD	-0.941484	Brain_Spinal_cord_cervical_c-1	64
CLPP	GTEX-12WSH	1.00487	Brain_Spinal_cord_cervical_c-1	59
CLPP	GTEX-131XW	1.07257	Brain_Spinal_cord_cervical_c-1	51
CLPP	GTEX-131YS	1.18449	Brain_Spinal_cord_cervical_c-1	67
CLPP	GTEX-139T4	0.549478	Brain_Spinal_cord_cervical_c-1	51
CLPP	GTEX-139UW	0.852925	Brain_Spinal_cord_cervical_c-1	62
CLPP	GTEX-13CIG	2.4147	Brain_Spinal_cord_cervical_c-1	59
CLPP	GTEX-13CZV	0.718513	Brain_Spinal_cord_cervical_c-1	64
CLPP	GTEX-13FLV	-1.14558	Brain_Spinal_cord_cervical_c-1	50
CLPP	GTEX-13FTY	1.75804	Brain_Spinal_cord_cervical_c-1	49
CLPP	GTEX-13FXS	1.31361	Brain_Spinal_cord_cervical_c-1	59
CLPP	GTEX-13JUV	1.53013	Brain_Spinal_cord_cervical_c-1	46
CLPP	GTEX-13N1W	1.26821	Brain_Spinal_cord_cervical_c-1	70
CLPP	GTEX-13N2G	1.22527	Brain_Spinal_cord_cervical_c-1	60
CLPP	GTEX-13NYB	0.352572	Brain_Spinal_cord_cervical_c-1	49
CLPP	GTEX-13NZA	0.290213	Brain_Spinal_cord_cervical_c-1	64
CLPP	GTEX-13OVJ	0.770599	Brain_Spinal_cord_cervical_c-1	55
CLPP	GTEX-13OVL	0.331645	Brain_Spinal_cord_cervical_c-1	50
CLPP	GTEX-13OW5	1.46937	Brain_Spinal_cord_cervical_c-1	62
CLPP	GTEX-13PL6	0.128646	Brain_Spinal_cord_cervical_c-1	44
CLPP	GTEX-13PLJ	0.373654	Brain_Spinal_cord_cervical_c-1	60
CLPP	GTEX-13PVQ	0.394904	Brain_Spinal_cord_cervical_c-1	59
CLPP	GTEX-13QJC	-0.394904	Brain_Spinal_cord_cervical_c-1	68
CLPP	GTEX-13RTJ	0.269686	Brain_Spinal_cord_cervical_c-1	60
CLPP	GTEX-13S7M	-0.416334	Brain_Spinal_cord_cervical_c-1	66
CLPP	GTEX-13SLW	-1.53013	Brain_Spinal_cord_cervical_c-1	70
CLPP	GTEX-13SLX	0.911172	Brain_Spinal_cord_cervical_c-1	57
CLPP	GTEX-13VXU	-1.07257	Brain_Spinal_cord_cervical_c-1	58
CLPP	GTEX-13X6I	-0.128646	Brain_Spinal_cord_cervical_c-1	65
CLPP	GTEX-145LU	-0.852925	Brain_Spinal_cord_cervical_c-1	50
CLPP	GTEX-147GR	-0.595991	Brain_Spinal_cord_cervical_c-1	65
CLPP	GTEX-148VJ	-0.770599	Brain_Spinal_cord_cervical_c-1	70
CLPP	GTEX-14ABY	0.249273	Brain_Spinal_cord_cervical_c-1	59
CLPP	GTEX-14BIL	0.00986878	Brain_Spinal_cord_cervical_c-1	54
CLPP	GTEX-14BIM	0.148574	Brain_Spinal_cord_cervical_c-1	64
CLPP	GTEX-14BIN	-0.00986878	Brain_Spinal_cord_cervical_c-1	56
CLPP	GTEX-14BMV	-0.693192	Brain_Spinal_cord_cervical_c-1	53
CLPP	GTEX-14E6C	1.14558	Brain_Spinal_cord_cervical_c-1	48
CLPP	GTEX-14E7W	0.459787	Brain_Spinal_cord_cervical_c-1	70
CLPP	GTEX-14JIY	-0.0889346	Brain_Spinal_cord_cervical_c-1	63
CLPP	GTEX-14PJM	-0.188616	Brain_Spinal_cord_cervical_c-1	59
CLPP	GTEX-14PJO	0.228963	Brain_Spinal_cord_cervical_c-1	68
CLPP	GTEX-14PN4	-0.526667	Brain_Spinal_cord_cervical_c-1	56
CLPP	GTEX-15CHQ	-1.00487	Brain_Spinal_cord_cervical_c-1	69
CLPP	GTEX-15DCD	0.0691353	Brain_Spinal_cord_cervical_c-1	70
CLPP	GTEX-15DDE	1.85925	Brain_Spinal_cord_cervical_c-1	56
CLPP	GTEX-15DYW	-2.15075	Brain_Spinal_cord_cervical_c-1	64
[truncated: 182 more rows]

## Sheet: HTRA2_GTExBrain_Expression
Gene	ID	TPM	Tissue	Age
HTRA2	GTEX-11NUK	-0.0772036	Brain_Amygdala	53
HTRA2	GTEX-11ONC	-0.841621	Brain_Amygdala	69
HTRA2	GTEX-11PRG	0.0385731	Brain_Amygdala	54
HTRA2	GTEX-11TTK	1.02008	Brain_Amygdala	69
HTRA2	GTEX-11ZU8	0.0578776	Brain_Amygdala	64
HTRA2	GTEX-11ZVC	-1.19838	Brain_Amygdala	56
HTRA2	GTEX-12WSA	-1.76883	Brain_Amygdala	67
HTRA2	GTEX-12WSD	0.253347	Brain_Amygdala	64
HTRA2	GTEX-12WSF	0.0965586	Brain_Amygdala	70
HTRA2	GTEX-12WSH	1.37468	Brain_Amygdala	59
HTRA2	GTEX-12ZZW	-0.502402	Brain_Amygdala	57
HTRA2	GTEX-12ZZZ	-0.459112	Brain_Amygdala	64
HTRA2	GTEX-13112	0.897915	Brain_Amygdala	52
HTRA2	GTEX-1313W	1.05307	Brain_Amygdala	54
HTRA2	GTEX-131XH	0.524401	Brain_Amygdala	53
HTRA2	GTEX-131YS	-0.019283	Brain_Amygdala	67
HTRA2	GTEX-1399T	0.395725	Brain_Amygdala	67
HTRA2	GTEX-13CZV	-1.48154	Brain_Amygdala	64
HTRA2	GTEX-13FLV	0.927155	Brain_Amygdala	50
HTRA2	GTEX-13JVG	-0.988155	Brain_Amygdala	64
HTRA2	GTEX-13N1W	-0.313572	Brain_Amygdala	70
HTRA2	GTEX-13N2G	0.374957	Brain_Amygdala	60
HTRA2	GTEX-13NYB	0.135385	Brain_Amygdala	49
HTRA2	GTEX-13O3O	0.35435	Brain_Amygdala	68
HTRA2	GTEX-13O3Q	0.787876	Brain_Amygdala	53
HTRA2	GTEX-13OVH	-0.154871	Brain_Amygdala	70
HTRA2	GTEX-13OVJ	-0.213715	Brain_Amygdala	55
HTRA2	GTEX-13OVL	-1.37468	Brain_Amygdala	50
HTRA2	GTEX-13OW5	0.988155	Brain_Amygdala	62
HTRA2	GTEX-13OW6	-0.927155	Brain_Amygdala	59
HTRA2	GTEX-13OW7	-0.480644	Brain_Amygdala	53
HTRA2	GTEX-13OW8	-1.68335	Brain_Amygdala	66
HTRA2	GTEX-13PVQ	-1.42608	Brain_Amygdala	59
HTRA2	GTEX-13QIC	-0.35435	Brain_Amygdala	65
HTRA2	GTEX-13RTJ	-0.686643	Brain_Amygdala	60
HTRA2	GTEX-13SLW	-1.05307	Brain_Amygdala	70
HTRA2	GTEX-13SLX	0.43779	Brain_Amygdala	57
HTRA2	GTEX-13VXU	-0.0385731	Brain_Amygdala	58
HTRA2	GTEX-13X6I	-0.11595	Brain_Amygdala	65
HTRA2	GTEX-13X6J	0.869424	Brain_Amygdala	56
HTRA2	GTEX-13X6K	-0.957209	Brain_Amygdala	61
HTRA2	GTEX-1445S	-0.897915	Brain_Amygdala	64
HTRA2	GTEX-144GL	-1.86961	Brain_Amygdala	57
HTRA2	GTEX-145MI	1.42608	Brain_Amygdala	68
HTRA2	GTEX-147GR	0.761843	Brain_Amygdala	65
HTRA2	GTEX-14ABY	-0.524401	Brain_Amygdala	59
HTRA2	GTEX-14ASI	0.736316	Brain_Amygdala	61
HTRA2	GTEX-14BIM	-0.615141	Brain_Amygdala	64
HTRA2	GTEX-14DAQ	-1.23889	Brain_Amygdala	63
HTRA2	GTEX-14E7W	1.32668	Brain_Amygdala	70
HTRA2	GTEX-14JFF	0.686643	Brain_Amygdala	67
HTRA2	GTEX-14JG1	2.4232	Brain_Amygdala	48
HTRA2	GTEX-14JIY	1.68335	Brain_Amygdala	63
HTRA2	GTEX-14PJM	0.416666	Brain_Amygdala	59
HTRA2	GTEX-14PN4	-0.0578776	Brain_Amygdala	56
HTRA2	GTEX-14PQA	1.19838	Brain_Amygdala	59
HTRA2	GTEX-15CHQ	-0.761843	Brain_Amygdala	69
HTRA2	GTEX-15DCD	-1.08726	Brain_Amygdala	70
HTRA2	GTEX-15DDE	0.71126	Brain_Amygdala	56
HTRA2	GTEX-15DYW	-0.592007	Brain_Amygdala	64
HTRA2	GTEX-15EO6	0.814455	Brain_Amygdala	56
HTRA2	GTEX-15ER7	0.459112	Brain_Amygdala	28
HTRA2	GTEX-15SHU	1.23889	Brain_Amygdala	42
HTRA2	GTEX-16YQH	1.86961	Brain_Amygdala	30
HTRA2	GTEX-17EVP	1.48154	Brain_Amygdala	44
HTRA2	GTEX-17EVQ	-0.736316	Brain_Amygdala	70
HTRA2	GTEX-17F97	-1.99398	Brain_Amygdala	57
HTRA2	GTEX-183WM	0.546656	Brain_Amygdala	70
HTRA2	GTEX-18464	0.333891	Brain_Amygdala	59
HTRA2	GTEX-1A3MX	0.615141	Brain_Amygdala	66
HTRA2	GTEX-1AX9I	0.569185	Brain_Amygdala	68
HTRA2	GTEX-1B8L1	1.12276	Brain_Amygdala	64
HTRA2	GTEX-1B996	-0.43779	Brain_Amygdala	69
HTRA2	GTEX-1C6VR	0.0772036	Brain_Amygdala	65
HTRA2	GTEX-1C6WA	1.60865	Brain_Amygdala	61
HTRA2	GTEX-1CB4G	-0.416666	Brain_Amygdala	60
HTRA2	GTEX-1CB4J	0.154871	Brain_Amygdala	64
HTRA2	GTEX-1E1VI	0.662435	Brain_Amygdala	57
HTRA2	GTEX-1EMGI	0.11595	Brain_Amygdala	65
HTRA2	GTEX-1EX96	-0.135385	Brain_Amygdala	58
HTRA2	GTEX-1F48J	0.957209	Brain_Amygdala	51
HTRA2	GTEX-1F6IF	-0.0965586	Brain_Amygdala	63
HTRA2	GTEX-1F75A	2.16004	Brain_Amygdala	54
HTRA2	GTEX-1F7RK	1.15974	Brain_Amygdala	28
HTRA2	GTEX-1GF9W	-0.333891	Brain_Amygdala	63
HTRA2	GTEX-1GMR8	0.480644	Brain_Amygdala	51
HTRA2	GTEX-1GN73	-0.374957	Brain_Amygdala	66
HTRA2	GTEX-1GTWX	0.194028	Brain_Amygdala	68
HTRA2	GTEX-1GZ4I	-0.787876	Brain_Amygdala	53
HTRA2	GTEX-1ICLZ	0.273309	Brain_Amygdala	63
HTRA2	GTEX-1JMQJ	1.76883	Brain_Amygdala	51
HTRA2	GTEX-1JN6P	-0.194028	Brain_Amygdala	67
HTRA2	GTEX-1LSVX	0.019283	Brain_Amygdala	63
HTRA2	GTEX-1LVAO	1.54199	Brain_Amygdala	67
HTRA2	GTEX-1N2DW	-0.814455	Brain_Amygdala	58
HTRA2	GTEX-1N2EE	0.233485	Brain_Amygdala	63
HTRA2	GTEX-N7MS	-0.71126	Brain_Amygdala	61
HTRA2	GTEX-N7MT	-1.32668	Brain_Amygdala	68
HTRA2	GTEX-NL3H	-1.54199	Brain_Amygdala	60
HTRA2	GTEX-NL4W	0.213715	Brain_Amygdala	53
HTRA2	GTEX-NPJ7	-1.15974	Brain_Amygdala	68
HTRA2	GTEX-NPJ8	0.63861	Brain_Amygdala	40
HTRA2	GTEX-OHPN	-2.16004	Brain_Amygdala	61
HTRA2	GTEX-P44G	0	Brain_Amygdala	34
HTRA2	GTEX-P44H	-1.60865	Brain_Amygdala	43
HTRA2	GTEX-Q2AG	0.502402	Brain_Amygdala	42
HTRA2	GTEX-QDT8	-1.02008	Brain_Amygdala	30
HTRA2	GTEX-QMR6	-2.4232	Brain_Amygdala	59
HTRA2	GTEX-QVJO	0.313572	Brain_Amygdala	64
HTRA2	GTEX-QVUS	-0.662435	Brain_Amygdala	69
HTRA2	GTEX-R55E	1.28155	Brain_Amygdala	22
HTRA2	GTEX-RNOR	1.99398	Brain_Amygdala	52
HTRA2	GTEX-S7SE	-0.63861	Brain_Amygdala	58
HTRA2	GTEX-T5JC	1.08726	Brain_Amygdala	27
HTRA2	GTEX-T6MN	-0.546656	Brain_Amygdala	51
HTRA2	GTEX-TSE9	-1.28155	Brain_Amygdala	60
HTRA2	GTEX-UTHO	-0.273309	Brain_Amygdala	68
HTRA2	GTEX-WHSE	0.174416	Brain_Amygdala	20
HTRA2	GTEX-WVLH	-0.174416	Brain_Amygdala	58
HTRA2	GTEX-WZTO	0.293381	Brain_Amygdala	44
HTRA2	GTEX-X4EP	0.592007	Brain_Amygdala	63
HTRA2	GTEX-X4XX	-0.395725	Brain_Amygdala	69
HTRA2	GTEX-X585	0.841621	Brain_Amygdala	56
HTRA2	GTEX-XLM4	-0.869424	Brain_Amygdala	64
HTRA2	GTEX-Y8DK	-0.569185	Brain_Amygdala	62
HTRA2	GTEX-YFC4	-0.253347	Brain_Amygdala	47
HTRA2	GTEX-ZAB4	-0.293381	Brain_Amygdala	47
HTRA2	GTEX-ZAK1	-1.12276	Brain_Amygdala	55
HTRA2	GTEX-ZVZQ	-0.233485	Brain_Amygdala	62
HTRA2	GTEX-11DZ1	0.399956	Brain_Anterior_cingulate_cortex_BA24	58
HTRA2	GTEX-11GSO	0.43693	Brain_Anterior_cingulate_cortex_BA24	61
HTRA2	GTEX-11GSP	0.474512	Brain_Anterior_cingulate_cortex_BA24	66
HTRA2	GTEX-11UD1	-1.20106	Brain_Anterior_cingulate_cortex_BA24	44
HTRA2	GTEX-11WQC	-0.880888	Brain_Anterior_cingulate_cortex_BA24	64
HTRA2	GTEX-11WQK	0.309743	Brain_Anterior_cingulate_cortex_BA24	55
HTRA2	GTEX-11ZTS	-0.551806	Brain_Anterior_cingulate_cortex_BA24	67
HTRA2	GTEX-11ZVC	-1.74445	Brain_Anterior_cingulate_cortex_BA24	56
HTRA2	GTEX-12WSD	-0.785036	Brain_Anterior_cingulate_cortex_BA24	64
HTRA2	GTEX-12WSF	0.906134	Brain_Anterior_cingulate_cortex_BA24	70
HTRA2	GTEX-12WSM	0.739737	Brain_Anterior_cingulate_cortex_BA24	63
HTRA2	GTEX-12ZZW	-2.21113	Brain_Anterior_cingulate_cortex_BA24	57
HTRA2	GTEX-12ZZX	0.0677986	Brain_Anterior_cingulate_cortex_BA24	49
HTRA2	GTEX-12ZZZ	0.931971	Brain_Anterior_cingulate_cortex_BA24	64
HTRA2	GTEX-13112	0.0847849	Brain_Anterior_cingulate_cortex_BA24	52
HTRA2	GTEX-1313W	1.74445	Brain_Anterior_cingulate_cortex_BA24	54
HTRA2	GTEX-131XH	0.785036	Brain_Anterior_cingulate_cortex_BA24	53
HTRA2	GTEX-131YS	1.16692	Brain_Anterior_cingulate_cortex_BA24	67
HTRA2	GTEX-139TT	1.67164	Brain_Anterior_cingulate_cortex_BA24	60
HTRA2	GTEX-13CF2	0.611996	Brain_Anterior_cingulate_cortex_BA24	61
HTRA2	GTEX-13CIG	0.880888	Brain_Anterior_cingulate_cortex_BA24	59
HTRA2	GTEX-13CZV	-0.695908	Brain_Anterior_cingulate_cortex_BA24	64
HTRA2	GTEX-13FHO	0.256846	Brain_Anterior_cingulate_cortex_BA24	61
HTRA2	GTEX-13FLV	-0.45564	Brain_Anterior_cingulate_cortex_BA24	50
HTRA2	GTEX-13IVO	0.292021	Brain_Anterior_cingulate_cortex_BA24	70
HTRA2	GTEX-13JVG	-0.653377	Brain_Anterior_cingulate_cortex_BA24	64
HTRA2	GTEX-13N1W	-0.399956	Brain_Anterior_cingulate_cortex_BA24	70
HTRA2	GTEX-13N2G	0.170185	Brain_Anterior_cingulate_cortex_BA24	60
HTRA2	GTEX-13NYB	-0.0677986	Brain_Anterior_cingulate_cortex_BA24	49
HTRA2	GTEX-13O3O	-0.0169375	Brain_Anterior_cingulate_cortex_BA24	68
HTRA2	GTEX-13O3Q	1.39784	Brain_Anterior_cingulate_cortex_BA24	53
HTRA2	GTEX-13OVH	0.591696	Brain_Anterior_cingulate_cortex_BA24	70
HTRA2	GTEX-13OVL	0.0169375	Brain_Anterior_cingulate_cortex_BA24	50
HTRA2	GTEX-13OW5	-1.31298	Brain_Anterior_cingulate_cortex_BA24	62
HTRA2	GTEX-13OW7	-0.632551	Brain_Anterior_cingulate_cortex_BA24	53
HTRA2	GTEX-13OW8	0.0338798	Brain_Anterior_cingulate_cortex_BA24	66
HTRA2	GTEX-13PLJ	0.187394	Brain_Anterior_cingulate_cortex_BA24	60
HTRA2	GTEX-13PVQ	-0.591696	Brain_Anterior_cingulate_cortex_BA24	59
HTRA2	GTEX-13QIC	0.762191	Brain_Anterior_cingulate_cortex_BA24	65
HTRA2	GTEX-13RTJ	0.23938	Brain_Anterior_cingulate_cortex_BA24	60
HTRA2	GTEX-13RTL	-0.808298	Brain_Anterior_cingulate_cortex_BA24	47
HTRA2	GTEX-13S7M	-0.474512	Brain_Anterior_cingulate_cortex_BA24	66
HTRA2	GTEX-13SLW	-0.309743	Brain_Anterior_cingulate_cortex_BA24	70
HTRA2	GTEX-13VXU	0.493553	Brain_Anterior_cingulate_cortex_BA24	58
HTRA2	GTEX-13X6I	0.135911	Brain_Anterior_cingulate_cortex_BA24	65
HTRA2	GTEX-13X6J	0.20466	Brain_Anterior_cingulate_cortex_BA24	56
HTRA2	GTEX-13X6K	-1.60676	Brain_Anterior_cingulate_cortex_BA24	61
HTRA2	GTEX-1445S	-0.571638	Brain_Anterior_cingulate_cortex_BA24	64
HTRA2	GTEX-144GL	-0.0508319	Brain_Anterior_cingulate_cortex_BA24	57
HTRA2	GTEX-145LU	0.345485	Brain_Anterior_cingulate_cortex_BA24	50
HTRA2	GTEX-145MG	0	Brain_Anterior_cingulate_cortex_BA24	55
HTRA2	GTEX-145MH	0.958446	Brain_Anterior_cingulate_cortex_BA24	57
HTRA2	GTEX-1477Z	-1.39784	Brain_Anterior_cingulate_cortex_BA24	65
HTRA2	GTEX-148VJ	-0.493553	Brain_Anterior_cingulate_cortex_BA24	70
HTRA2	GTEX-14BIM	0.571638	Brain_Anterior_cingulate_cortex_BA24	64
HTRA2	GTEX-14BIN	0.98561	Brain_Anterior_cingulate_cortex_BA24	56
HTRA2	GTEX-14BMV	-1.44432	Brain_Anterior_cingulate_cortex_BA24	53
HTRA2	GTEX-14C39	-1.01352	Brain_Anterior_cingulate_cortex_BA24	46
HTRA2	GTEX-14DAQ	-0.292021	Brain_Anterior_cingulate_cortex_BA24	63
HTRA2	GTEX-14E7W	0.327561	Brain_Anterior_cingulate_cortex_BA24	70
HTRA2	GTEX-14JG1	1.9264	Brain_Anterior_cingulate_cortex_BA24	48
HTRA2	GTEX-14JIY	1.82788	Brain_Anterior_cingulate_cortex_BA24	63
HTRA2	GTEX-14LLW	0.0508319	Brain_Anterior_cingulate_cortex_BA24	70
HTRA2	GTEX-14LZ3	-1.23665	Brain_Anterior_cingulate_cortex_BA24	69
HTRA2	GTEX-14PJM	-0.906134	Brain_Anterior_cingulate_cortex_BA24	59
HTRA2	GTEX-14PJO	-0.256846	Brain_Anterior_cingulate_cortex_BA24	68
HTRA2	GTEX-14PN4	1.27389	Brain_Anterior_cingulate_cortex_BA24	56
HTRA2	GTEX-14PQA	-0.418371	Brain_Anterior_cingulate_cortex_BA24	59
HTRA2	GTEX-15CHQ	0.381675	Brain_Anterior_cingulate_cortex_BA24	69
HTRA2	GTEX-15DCD	-1.07186	Brain_Anterior_cingulate_cortex_BA24	70
HTRA2	GTEX-15DYW	-0.762191	Brain_Anterior_cingulate_cortex_BA24	64
HTRA2	GTEX-15EO6	-0.118836	Brain_Anterior_cingulate_cortex_BA24	56
HTRA2	GTEX-15ER7	0.118836	Brain_Anterior_cingulate_cortex_BA24	28
HTRA2	GTEX-15G19	-0.958446	Brain_Anterior_cingulate_cortex_BA24	68
HTRA2	GTEX-15SHU	1.01352	Brain_Anterior_cingulate_cortex_BA24	42
HTRA2	GTEX-16XZZ	-1.13409	Brain_Anterior_cingulate_cortex_BA24	63
HTRA2	GTEX-16YQH	2.46994	Brain_Anterior_cingulate_cortex_BA24	30
HTRA2	GTEX-17EVP	0.832006	Brain_Anterior_cingulate_cortex_BA24	44
HTRA2	GTEX-17EVQ	-1.49415	Brain_Anterior_cingulate_cortex_BA24	70
HTRA2	GTEX-17F97	-1.82788	Brain_Anterior_cingulate_cortex_BA24	57
HTRA2	GTEX-17HHY	-0.0847849	Brain_Anterior_cingulate_cortex_BA24	59
HTRA2	GTEX-17HII	-0.345485	Brain_Anterior_cingulate_cortex_BA24	57
HTRA2	GTEX-18A6Q	-0.43693	Brain_Anterior_cingulate_cortex_BA24	62
HTRA2	GTEX-1A3MX	-0.611996	Brain_Anterior_cingulate_cortex_BA24	66
HTRA2	GTEX-1B8L1	1.548	Brain_Anterior_cingulate_cortex_BA24	64
HTRA2	GTEX-1B933	1.04225	Brain_Anterior_cingulate_cortex_BA24	59
HTRA2	GTEX-1B996	-0.67449	Brain_Anterior_cingulate_cortex_BA24	69
HTRA2	GTEX-1BAJH	-0.221987	Brain_Anterior_cingulate_cortex_BA24	70
HTRA2	GTEX-1C6WA	2.0482	Brain_Anterior_cingulate_cortex_BA24	61
HTRA2	GTEX-1CB4G	-0.23938	Brain_Anterior_cingulate_cortex_BA24	60
HTRA2	GTEX-1CB4H	0.221987	Brain_Anterior_cingulate_cortex_BA24	61
HTRA2	GTEX-1E1VI	0.418371	Brain_Anterior_cingulate_cortex_BA24	57
HTRA2	GTEX-1EH9U	-2.46994	Brain_Anterior_cingulate_cortex_BA24	69
HTRA2	GTEX-1EMGI	0.53219	Brain_Anterior_cingulate_cortex_BA24	65
HTRA2	GTEX-1EU9M	-0.36352	Brain_Anterior_cingulate_cortex_BA24	68
HTRA2	GTEX-1EX96	0.512776	Brain_Anterior_cingulate_cortex_BA24	58
HTRA2	GTEX-1F48J	0.67449	Brain_Anterior_cingulate_cortex_BA24	51
HTRA2	GTEX-1F52S	-0.187394	Brain_Anterior_cingulate_cortex_BA24	62
HTRA2	GTEX-1F6I4	0.632551	Brain_Anterior_cingulate_cortex_BA24	60
HTRA2	GTEX-1F75A	1.44432	Brain_Anterior_cingulate_cortex_BA24	54
HTRA2	GTEX-1F7RK	2.21113	Brain_Anterior_cingulate_cortex_BA24	28
HTRA2	GTEX-1GF9W	0.856191	Brain_Anterior_cingulate_cortex_BA24	63
HTRA2	GTEX-1GMR8	1.31298	Brain_Anterior_cingulate_cortex_BA24	51
HTRA2	GTEX-1GN73	-0.512776	Brain_Anterior_cingulate_cortex_BA24	66
HTRA2	GTEX-1GTWX	-0.53219	Brain_Anterior_cingulate_cortex_BA24	68
HTRA2	GTEX-1GZ2Q	0.71765	Brain_Anterior_cingulate_cortex_BA24	41
HTRA2	GTEX-1GZ4I	-0.856191	Brain_Anterior_cingulate_cortex_BA24	53
HTRA2	GTEX-1JMOU	-0.20466	Brain_Anterior_cingulate_cortex_BA24	68
HTRA2	GTEX-1JMPZ	-0.327561	Brain_Anterior_cingulate_cortex_BA24	33
HTRA2	GTEX-1KD4Q	-0.135911	Brain_Anterior_cingulate_cortex_BA24	42
HTRA2	GTEX-1LVAO	1.13409	Brain_Anterior_cingulate_cortex_BA24	67
HTRA2	GTEX-1MCQQ	1.10244	Brain_Anterior_cingulate_cortex_BA24	60
HTRA2	GTEX-1N2EE	1.07186	Brain_Anterior_cingulate_cortex_BA24	63
HTRA2	GTEX-N7MS	0.101796	Brain_Anterior_cingulate_cortex_BA24	61
HTRA2	GTEX-N7MT	-1.16692	Brain_Anterior_cingulate_cortex_BA24	68
HTRA2	GTEX-NL3H	-0.832006	Brain_Anterior_cingulate_cortex_BA24	60
HTRA2	GTEX-NPJ8	-0.274391	Brain_Anterior_cingulate_cortex_BA24	40
HTRA2	GTEX-P44G	0.653377	Brain_Anterior_cingulate_cortex_BA24	34
HTRA2	GTEX-P44H	-0.739737	Brain_Anterior_cingulate_cortex_BA24	43
HTRA2	GTEX-PVOW	-0.931971	Brain_Anterior_cingulate_cortex_BA24	40
HTRA2	GTEX-PWO3	-1.67164	Brain_Anterior_cingulate_cortex_BA24	69
HTRA2	GTEX-Q2AG	0.551806	Brain_Anterior_cingulate_cortex_BA24	42
HTRA2	GTEX-QDT8	-1.10244	Brain_Anterior_cingulate_cortex_BA24	30
HTRA2	GTEX-QVUS	-1.548	Brain_Anterior_cingulate_cortex_BA24	69
HTRA2	GTEX-RNOR	1.35419	Brain_Anterior_cingulate_cortex_BA24	52
HTRA2	GTEX-RVPV	-0.170185	Brain_Anterior_cingulate_cortex_BA24	67
HTRA2	GTEX-T2IS	1.49415	Brain_Anterior_cingulate_cortex_BA24	24
HTRA2	GTEX-UTHO	-2.0482	Brain_Anterior_cingulate_cortex_BA24	68
HTRA2	GTEX-WHSE	1.20106	Brain_Anterior_cingulate_cortex_BA24	20
HTRA2	GTEX-WL46	1.60676	Brain_Anterior_cingulate_cortex_BA24	53
HTRA2	GTEX-WZTO	0.274391	Brain_Anterior_cingulate_cortex_BA24	44
HTRA2	GTEX-X4EP	-1.04225	Brain_Anterior_cingulate_cortex_BA24	63
HTRA2	GTEX-X4XX	-0.381675	Brain_Anterior_cingulate_cortex_BA24	69
HTRA2	GTEX-X4XY	-1.9264	Brain_Anterior_cingulate_cortex_BA24	62
HTRA2	GTEX-X585	-0.98561	Brain_Anterior_cingulate_cortex_BA24	56
HTRA2	GTEX-XLM4	0.153025	Brain_Anterior_cingulate_cortex_BA24	64
HTRA2	GTEX-XMD1	-0.71765	Brain_Anterior_cingulate_cortex_BA24	67
HTRA2	GTEX-Y8DK	-0.101796	Brain_Anterior_cingulate_cortex_BA24	62
HTRA2	GTEX-YFC4	0.695908	Brain_Anterior_cingulate_cortex_BA24	47
HTRA2	GTEX-YJ89	0.45564	Brain_Anterior_cingulate_cortex_BA24	60
HTRA2	GTEX-Z93S	1.23665	Brain_Anterior_cingulate_cortex_BA24	52
HTRA2	GTEX-ZAB4	-0.153025	Brain_Anterior_cingulate_cortex_BA24	47
HTRA2	GTEX-ZDXO	-0.0338798	Brain_Anterior_cingulate_cortex_BA24	60
HTRA2	GTEX-ZF28	-1.35419	Brain_Anterior_cingulate_cortex_BA24	69
HTRA2	GTEX-ZUA1	0.808298	Brain_Anterior_cingulate_cortex_BA24	46
HTRA2	GTEX-ZVT3	-1.27389	Brain_Anterior_cingulate_cortex_BA24	67
HTRA2	GTEX-ZVZQ	0.36352	Brain_Anterior_cingulate_cortex_BA24	62
HTRA2	GTEX-1192X	0.654452	Brain_Caudate_basal_ganglia	55
HTRA2	GTEX-11DYG	1.35833	Brain_Caudate_basal_ganglia	63
HTRA2	GTEX-11DZ1	1.73891	Brain_Caudate_basal_ganglia	58
HTRA2	GTEX-11GSP	-0.444875	Brain_Caudate_basal_ganglia	66
HTRA2	GTEX-11NUK	0.977736	Brain_Caudate_basal_ganglia	53
HTRA2	GTEX-11NV4	0.0836517	Brain_Caudate_basal_ganglia	64
HTRA2	GTEX-11O72	1.08726	Brain_Caudate_basal_ganglia	48
HTRA2	GTEX-11OF3	0.279987	Brain_Caudate_basal_ganglia	63
HTRA2	GTEX-11ONC	-0.32033	Brain_Caudate_basal_ganglia	69
HTRA2	GTEX-11PRG	0.253347	Brain_Caudate_basal_ganglia	54
HTRA2	GTEX-11TTK	2.04327	Brain_Caudate_basal_ganglia	69
HTRA2	GTEX-11UD1	0.0707588	Brain_Caudate_basal_ganglia	44
HTRA2	GTEX-11WQC	-0.703007	Brain_Caudate_basal_ganglia	64
HTRA2	GTEX-12WSA	1.80042	Brain_Caudate_basal_ganglia	67
HTRA2	GTEX-12WSD	-0.841621	Brain_Caudate_basal_ganglia	64
HTRA2	GTEX-12WSF	-1.15974	Brain_Caudate_basal_ganglia	70
HTRA2	GTEX-12WSH	0.787876	Brain_Caudate_basal_ganglia	59
HTRA2	GTEX-12WSM	-0.045006	Brain_Caudate_basal_ganglia	63
HTRA2	GTEX-12ZZW	-0.293381	Brain_Caudate_basal_ganglia	57
HTRA2	GTEX-12ZZX	0.998682	Brain_Caudate_basal_ganglia	49
HTRA2	GTEX-12ZZY	0.374957	Brain_Caudate_basal_ganglia	64
HTRA2	GTEX-12ZZZ	-0.361202	Brain_Caudate_basal_ganglia	64
HTRA2	GTEX-13112	-0.0836517	Brain_Caudate_basal_ganglia	52
HTRA2	GTEX-1313W	0.576759	Brain_Caudate_basal_ganglia	54
HTRA2	GTEX-131YS	-1.63255	Brain_Caudate_basal_ganglia	67
HTRA2	GTEX-132Q8	0.736316	Brain_Caudate_basal_ganglia	68
HTRA2	GTEX-1399T	-0.388784	Brain_Caudate_basal_ganglia	67
HTRA2	GTEX-139TS	-0.787876	Brain_Caudate_basal_ganglia	61
HTRA2	GTEX-139TT	2.56706	Brain_Caudate_basal_ganglia	60
HTRA2	GTEX-139TU	-0.122423	Brain_Caudate_basal_ganglia	64
HTRA2	GTEX-13CF2	0.860082	Brain_Caudate_basal_ganglia	61
HTRA2	GTEX-13CIG	1.11077	Brain_Caudate_basal_ganglia	59
HTRA2	GTEX-13CZV	-0.561643	Brain_Caudate_basal_ganglia	64
HTRA2	GTEX-13FHO	-0.592007	Brain_Caudate_basal_ganglia	61
HTRA2	GTEX-13FHP	-1.2963	Brain_Caudate_basal_ganglia	56
HTRA2	GTEX-13FLV	1.06433	Brain_Caudate_basal_ganglia	50
HTRA2	GTEX-13FLW	-0.860082	Brain_Caudate_basal_ganglia	57
HTRA2	GTEX-13FXS	-0.279987	Brain_Caudate_basal_ganglia	59
HTRA2	GTEX-13G51	-0.917321	Brain_Caudate_basal_ganglia	69
HTRA2	GTEX-13JUV	-0.226885	Brain_Caudate_basal_ganglia	46
HTRA2	GTEX-13JVG	0.805532	Brain_Caudate_basal_ganglia	64
HTRA2	GTEX-13N1W	-1.32668	Brain_Caudate_basal_ganglia	70
HTRA2	GTEX-13NYB	1.63255	Brain_Caudate_basal_ganglia	49
HTRA2	GTEX-13NZA	1.86961	Brain_Caudate_basal_ganglia	64
HTRA2	GTEX-13O3O	-0.719562	Brain_Caudate_basal_ganglia	68
HTRA2	GTEX-13O3Q	0.306828	Brain_Caudate_basal_ganglia	53
HTRA2	GTEX-13OVH	0.109482	Brain_Caudate_basal_ganglia	70
HTRA2	GTEX-13OVJ	1.13492	Brain_Caudate_basal_ganglia	55
HTRA2	GTEX-13OVL	-0.63861	Brain_Caudate_basal_ganglia	50
HTRA2	GTEX-13OW5	0.719562	Brain_Caudate_basal_ganglia	62
HTRA2	GTEX-13OW6	-0.823442	Brain_Caudate_basal_ganglia	59
HTRA2	GTEX-13OW7	-0.109482	Brain_Caudate_basal_ganglia	53
HTRA2	GTEX-13OW8	0.607394	Brain_Caudate_basal_ganglia	66
HTRA2	GTEX-13PL6	0.753279	Brain_Caudate_basal_ganglia	44
HTRA2	GTEX-13PLJ	-0.187483	Brain_Caudate_basal_ganglia	60
HTRA2	GTEX-13PVQ	0.019283	Brain_Caudate_basal_ganglia	59
HTRA2	GTEX-13RTJ	0.0578776	Brain_Caudate_basal_ganglia	60
HTRA2	GTEX-13S7M	-0.736316	Brain_Caudate_basal_ganglia	66
HTRA2	GTEX-13SLW	0.444875	Brain_Caudate_basal_ganglia	70
HTRA2	GTEX-13SLX	0.293381	Brain_Caudate_basal_ganglia	57
HTRA2	GTEX-13VXU	0.135385	Brain_Caudate_basal_ganglia	58
HTRA2	GTEX-13X6I	-0.0321418	Brain_Caudate_basal_ganglia	65
HTRA2	GTEX-13X6J	-0.686643	Brain_Caudate_basal_ganglia	56
HTRA2	GTEX-13X6K	-1.39141	Brain_Caudate_basal_ganglia	61
HTRA2	GTEX-1445S	0.0965586	Brain_Caudate_basal_ganglia	64
HTRA2	GTEX-144GL	-0.878842	Brain_Caudate_basal_ganglia	57
HTRA2	GTEX-145MG	-0.306828	Brain_Caudate_basal_ganglia	55
HTRA2	GTEX-145MH	-0.213715	Brain_Caudate_basal_ganglia	57
HTRA2	GTEX-14753	-0.200582	Brain_Caudate_basal_ganglia	67
HTRA2	GTEX-1477Z	0.622926	Brain_Caudate_basal_ganglia	65
HTRA2	GTEX-14ABY	-0.937079	Brain_Caudate_basal_ganglia	59
HTRA2	GTEX-14ASI	0.0321418	Brain_Caudate_basal_ganglia	61
HTRA2	GTEX-14BIM	-0.019283	Brain_Caudate_basal_ganglia	64
HTRA2	GTEX-14BIN	-1.21166	Brain_Caudate_basal_ganglia	56
HTRA2	GTEX-14BMV	0.226885	Brain_Caudate_basal_ganglia	53
HTRA2	GTEX-14C39	-0.654452	Brain_Caudate_basal_ganglia	46
HTRA2	GTEX-14DAQ	-0.430727	Brain_Caudate_basal_ganglia	63
HTRA2	GTEX-14E6D	1.26708	Brain_Caudate_basal_ganglia	53
HTRA2	GTEX-14JG1	2.31683	Brain_Caudate_basal_ganglia	48
HTRA2	GTEX-14JIY	2.16004	Brain_Caudate_basal_ganglia	63
HTRA2	GTEX-14LLW	1.39141	Brain_Caudate_basal_ganglia	70
HTRA2	GTEX-14LZ3	0.957209	Brain_Caudate_basal_ganglia	69
HTRA2	GTEX-14PJO	-0.805532	Brain_Caudate_basal_ganglia	68
HTRA2	GTEX-14PN4	0.897915	Brain_Caudate_basal_ganglia	56
HTRA2	GTEX-14PQA	0.937079	Brain_Caudate_basal_ganglia	59
HTRA2	GTEX-15CHQ	-1.68335	Brain_Caudate_basal_ganglia	69
HTRA2	GTEX-15DCD	-1.50109	Brain_Caudate_basal_ganglia	70
HTRA2	GTEX-15DYW	-0.607394	Brain_Caudate_basal_ganglia	64
HTRA2	GTEX-15EO6	0.878842	Brain_Caudate_basal_ganglia	56
HTRA2	GTEX-15ER7	-0.0707588	Brain_Caudate_basal_ganglia	28
HTRA2	GTEX-15G19	-1.26708	Brain_Caudate_basal_ganglia	68
HTRA2	GTEX-15SHU	-0.770462	Brain_Caudate_basal_ganglia	42
HTRA2	GTEX-16NPV	1.94911	Brain_Caudate_basal_ganglia	58
HTRA2	GTEX-16YQH	-0.0578776	Brain_Caudate_basal_ganglia	30
HTRA2	GTEX-17EVP	1.46255	Brain_Caudate_basal_ganglia	44
HTRA2	GTEX-17EVQ	-1.58564	Brain_Caudate_basal_ganglia	70
HTRA2	GTEX-17F97	0.473443	Brain_Caudate_basal_ganglia	57
HTRA2	GTEX-17HHY	0.686643	Brain_Caudate_basal_ganglia	59
HTRA2	GTEX-17HII	0.32033	Brain_Caudate_basal_ganglia	57
HTRA2	GTEX-17MF6	-2.31683	Brain_Caudate_basal_ganglia	48
HTRA2	GTEX-183WM	0.416666	Brain_Caudate_basal_ganglia	70
HTRA2	GTEX-18464	-1.06433	Brain_Caudate_basal_ganglia	59
HTRA2	GTEX-18465	-0.0965586	Brain_Caudate_basal_ganglia	56
HTRA2	GTEX-1A3MX	-0.51704	Brain_Caudate_basal_ganglia	66
HTRA2	GTEX-1A8G6	1.58564	Brain_Caudate_basal_ganglia	65
HTRA2	GTEX-1AX9I	-0.998682	Brain_Caudate_basal_ganglia	68
HTRA2	GTEX-1B8L1	-1.73891	Brain_Caudate_basal_ganglia	64
HTRA2	GTEX-1B8SF	0.122423	Brain_Caudate_basal_ganglia	61
HTRA2	GTEX-1B933	0.502402	Brain_Caudate_basal_ganglia	59
HTRA2	GTEX-1B996	-0.502402	Brain_Caudate_basal_ganglia	69
HTRA2	GTEX-1C6VR	1.04195	Brain_Caudate_basal_ganglia	65
HTRA2	GTEX-1C6WA	0.240095	Brain_Caudate_basal_ganglia	61
HTRA2	GTEX-1CB4G	-0.416666	Brain_Caudate_basal_ganglia	60
HTRA2	GTEX-1CB4H	-1.54199	Brain_Caudate_basal_ganglia	61
HTRA2	GTEX-1E1VI	-0.753279	Brain_Caudate_basal_ganglia	57
HTRA2	GTEX-1E2YA	0.53179	Brain_Caudate_basal_ganglia	51
HTRA2	GTEX-1EH9U	0.459112	Brain_Caudate_basal_ganglia	69
HTRA2	GTEX-1EKGG	0.148369	Brain_Caudate_basal_ganglia	61
HTRA2	GTEX-1EMGI	-0.0064273	Brain_Caudate_basal_ganglia	65
HTRA2	GTEX-1EX96	-1.23889	Brain_Caudate_basal_ganglia	58
HTRA2	GTEX-1F48J	0.546656	Brain_Caudate_basal_ganglia	51
HTRA2	GTEX-1F52S	1.68335	Brain_Caudate_basal_ganglia	62
HTRA2	GTEX-1F6I4	0.841621	Brain_Caudate_basal_ganglia	60
HTRA2	GTEX-1F6IF	-0.670461	Brain_Caudate_basal_ganglia	63
HTRA2	GTEX-1F75A	1.50109	Brain_Caudate_basal_ganglia	54
HTRA2	GTEX-1F75B	1.15974	Brain_Caudate_basal_ganglia	57
HTRA2	GTEX-1F75W	-0.374957	Brain_Caudate_basal_ganglia	66
HTRA2	GTEX-1F7RK	0.388784	Brain_Caudate_basal_ganglia	28
HTRA2	GTEX-1GF9V	-1.13492	Brain_Caudate_basal_ganglia	62
HTRA2	GTEX-1GF9W	-1.35833	Brain_Caudate_basal_ganglia	63
HTRA2	GTEX-1GMR8	0.161379	Brain_Caudate_basal_ganglia	51
HTRA2	GTEX-1GMRU	-0.473443	Brain_Caudate_basal_ganglia	59
HTRA2	GTEX-1GN1U	-0.402686	Brain_Caudate_basal_ganglia	53
HTRA2	GTEX-1GN2E	0.561643	Brain_Caudate_basal_ganglia	68
HTRA2	GTEX-1GN73	-0.576759	Brain_Caudate_basal_ganglia	66
HTRA2	GTEX-1GPI6	1.32668	Brain_Caudate_basal_ganglia	67
HTRA2	GTEX-1GTWX	-1.02008	Brain_Caudate_basal_ganglia	68
HTRA2	GTEX-1GZ2Q	0.266644	Brain_Caudate_basal_ganglia	41
HTRA2	GTEX-1GZ4I	-0.459112	Brain_Caudate_basal_ganglia	53
HTRA2	GTEX-1JMPZ	0.045006	Brain_Caudate_basal_ganglia	33
HTRA2	GTEX-1JMQJ	-1.08726	Brain_Caudate_basal_ganglia	51
HTRA2	GTEX-1LG7Y	0.347514	Brain_Caudate_basal_ganglia	53
HTRA2	GTEX-1N2DW	0.174416	Brain_Caudate_basal_ganglia	58
HTRA2	GTEX-1R9K4	0.333891	Brain_Caudate_basal_ganglia	65
HTRA2	GTEX-1R9PO	0.63861	Brain_Caudate_basal_ganglia	68
HTRA2	GTEX-1RNSC	0.703007	Brain_Caudate_basal_ganglia	69
HTRA2	GTEX-N7MS	-0.253347	Brain_Caudate_basal_ganglia	61
HTRA2	GTEX-N7MT	-0.347514	Brain_Caudate_basal_ganglia	68
HTRA2	GTEX-NL3H	0.770462	Brain_Caudate_basal_ganglia	60
HTRA2	GTEX-NL4W	-0.546656	Brain_Caudate_basal_ganglia	53
HTRA2	GTEX-NPJ7	0.487871	Brain_Caudate_basal_ganglia	68
HTRA2	GTEX-NPJ8	-0.174416	Brain_Caudate_basal_ganglia	40
HTRA2	GTEX-OXRN	-1.94911	Brain_Caudate_basal_ganglia	59
HTRA2	GTEX-OXRO	1.02008	Brain_Caudate_basal_ganglia	62
HTRA2	GTEX-P44G	-0.266644	Brain_Caudate_basal_ganglia	34
HTRA2	GTEX-P44H	-2.04327	Brain_Caudate_basal_ganglia	43
HTRA2	GTEX-PVOW	-1.86961	Brain_Caudate_basal_ganglia	40
HTRA2	GTEX-PWO3	-0.53179	Brain_Caudate_basal_ganglia	69
HTRA2	GTEX-Q2AG	-0.333891	Brain_Caudate_basal_ganglia	42
HTRA2	GTEX-QDT8	-0.957209	Brain_Caudate_basal_ganglia	30
HTRA2	GTEX-QMR6	-2.16004	Brain_Caudate_basal_ganglia	59
HTRA2	GTEX-QVJO	-0.897915	Brain_Caudate_basal_ganglia	64
HTRA2	GTEX-R55E	0.361202	Brain_Caudate_basal_ganglia	22
HTRA2	GTEX-RNOR	1.21166	Brain_Caudate_basal_ganglia	52
HTRA2	GTEX-RU72	-1.46255	Brain_Caudate_basal_ganglia	59
HTRA2	GTEX-RVPV	0.0064273	Brain_Caudate_basal_ganglia	67
HTRA2	GTEX-S7PM	-0.487871	Brain_Caudate_basal_ganglia	65
HTRA2	GTEX-S7SE	-1.1853	Brain_Caudate_basal_ganglia	58
HTRA2	GTEX-T2IS	-1.80042	Brain_Caudate_basal_ganglia	24
HTRA2	GTEX-T5JC	1.54199	Brain_Caudate_basal_ganglia	27
HTRA2	GTEX-T6MN	1.2963	Brain_Caudate_basal_ganglia	51
HTRA2	GTEX-TSE9	1.1853	Brain_Caudate_basal_ganglia	60
HTRA2	GTEX-UTHO	-2.56706	Brain_Caudate_basal_ganglia	68
HTRA2	GTEX-WL46	0.51704	Brain_Caudate_basal_ganglia	53
HTRA2	GTEX-WVLH	-0.240095	Brain_Caudate_basal_ganglia	58
HTRA2	GTEX-WWYW	0.917321	Brain_Caudate_basal_ganglia	52
HTRA2	GTEX-WZTO	-0.135385	Brain_Caudate_basal_ganglia	44
HTRA2	GTEX-X261	1.23889	Brain_Caudate_basal_ganglia	56
HTRA2	GTEX-X4XX	1.42608	Brain_Caudate_basal_ganglia	69
HTRA2	GTEX-X585	0.823442	Brain_Caudate_basal_ganglia	56
HTRA2	GTEX-XMD1	-0.161379	Brain_Caudate_basal_ganglia	67
HTRA2	GTEX-Y8DK	0.187483	Brain_Caudate_basal_ganglia	62
HTRA2	GTEX-YFC4	0.213715	Brain_Caudate_basal_ganglia	47
HTRA2	GTEX-YJ89	-0.977736	Brain_Caudate_basal_ganglia	60
HTRA2	GTEX-Z93S	-1.04195	Brain_Caudate_basal_ganglia	52
HTRA2	GTEX-ZAB4	-1.11077	Brain_Caudate_basal_ganglia	47
HTRA2	GTEX-ZDXO	0.430727	Brain_Caudate_basal_ganglia	60
HTRA2	GTEX-ZE7O	-1.42608	Brain_Caudate_basal_ganglia	57
HTRA2	GTEX-ZF28	0.670461	Brain_Caudate_basal_ganglia	69
HTRA2	GTEX-ZUA1	0.592007	Brain_Caudate_basal_ganglia	46
HTRA2	GTEX-ZV68	0.402686	Brain_Caudate_basal_ganglia	57
HTRA2	GTEX-ZVT3	0.200582	Brain_Caudate_basal_ganglia	67
HTRA2	GTEX-ZVZQ	-0.148369	Brain_Caudate_basal_ganglia	62
HTRA2	GTEX-ZXG5	-0.622926	Brain_Caudate_basal_ganglia	66
HTRA2	GTEX-11DYG	1.1784	Brain_Cerebellar_Hemisphere	63
HTRA2	GTEX-11DZ1	0.33366	Brain_Cerebellar_Hemisphere	58
HTRA2	GTEX-11EI6	-0.97503	Brain_Cerebellar_Hemisphere	62
HTRA2	GTEX-11EMC	-0.318639	Brain_Cerebellar_Hemisphere	66
HTRA2	GTEX-11GSP	-0.537519	Brain_Cerebellar_Hemisphere	66
HTRA2	GTEX-11OF3	0.379192	Brain_Cerebellar_Hemisphere	63
HTRA2	GTEX-11PRG	0.537519	Brain_Cerebellar_Hemisphere	54
HTRA2	GTEX-11TTK	-0.554049	Brain_Cerebellar_Hemisphere	69
HTRA2	GTEX-11WQC	-0.621773	Brain_Cerebellar_Hemisphere	64
HTRA2	GTEX-11ZTS	0.288809	Brain_Cerebellar_Hemisphere	67
HTRA2	GTEX-11ZUS	0.908458	Brain_Cerebellar_Hemisphere	37
HTRA2	GTEX-12126	0.456922	Brain_Cerebellar_Hemisphere	23
HTRA2	GTEX-12WSD	-0.93019	Brain_Cerebellar_Hemisphere	64
HTRA2	GTEX-12WSE	0.587574	Brain_Cerebellar_Hemisphere	25
HTRA2	GTEX-12WSF	0.521135	Brain_Cerebellar_Hemisphere	70
HTRA2	GTEX-12WSH	-0.587574	Brain_Cerebellar_Hemisphere	59
HTRA2	GTEX-12WSI	1.8238	Brain_Cerebellar_Hemisphere	54
HTRA2	GTEX-12WSM	0.692479	Brain_Cerebellar_Hemisphere	63
HTRA2	GTEX-12ZZX	-0.441169	Brain_Cerebellar_Hemisphere	49
HTRA2	GTEX-12ZZZ	1.75333	Brain_Cerebellar_Hemisphere	64
HTRA2	GTEX-1313W	2.11899	Brain_Cerebellar_Hemisphere	54
HTRA2	GTEX-131XH	-0.200731	Brain_Cerebellar_Hemisphere	53
HTRA2	GTEX-131XW	-1.15035	Brain_Cerebellar_Hemisphere	51
HTRA2	GTEX-131YS	-0.0142427	Brain_Cerebellar_Hemisphere	67
HTRA2	GTEX-132Q8	-1.20741	Brain_Cerebellar_Hemisphere	68
HTRA2	GTEX-1399T	0.805633	Brain_Cerebellar_Hemisphere	67
HTRA2	GTEX-139TT	1.12317	Brain_Cerebellar_Hemisphere	60
HTRA2	GTEX-139UW	-1.63393	Brain_Cerebellar_Hemisphere	62
HTRA2	GTEX-13CF2	-0.157311	Brain_Cerebellar_Hemisphere	61
HTRA2	GTEX-13CZV	-1.69062	Brain_Cerebellar_Hemisphere	64
HTRA2	GTEX-13FHO	0.0998612	Brain_Cerebellar_Hemisphere	61
HTRA2	GTEX-13FHP	-0.409983	Brain_Cerebellar_Hemisphere	56
HTRA2	GTEX-13FLV	2.27799	Brain_Cerebellar_Hemisphere	50
HTRA2	GTEX-13FTY	-0.114185	Brain_Cerebellar_Hemisphere	49
HTRA2	GTEX-13FXS	0.747859	Brain_Cerebellar_Hemisphere	59
HTRA2	GTEX-13G51	2.00042	Brain_Cerebellar_Hemisphere	69
HTRA2	GTEX-13JUV	0.825494	Brain_Cerebellar_Hemisphere	46
HTRA2	GTEX-13JVG	-0.259234	Brain_Cerebellar_Hemisphere	64
HTRA2	GTEX-13N2G	1.44761	Brain_Cerebellar_Hemisphere	60
HTRA2	GTEX-13NYB	-0.0284883	Brain_Cerebellar_Hemisphere	49
HTRA2	GTEX-13NZA	-0.887147	Brain_Cerebellar_Hemisphere	64
HTRA2	GTEX-13O3O	-0.656716	Brain_Cerebellar_Hemisphere	68
HTRA2	GTEX-13O3Q	0.710696	Brain_Cerebellar_Hemisphere	53
HTRA2	GTEX-13OVH	-0.0427396	Brain_Cerebellar_Hemisphere	70
HTRA2	GTEX-13OVJ	-0.639147	Brain_Cerebellar_Hemisphere	55
HTRA2	GTEX-13OVL	-0.186219	Brain_Cerebellar_Hemisphere	50
HTRA2	GTEX-13OW5	-0.570731	Brain_Cerebellar_Hemisphere	62
HTRA2	GTEX-13OW6	1.20741	Brain_Cerebellar_Hemisphere	59
HTRA2	GTEX-13OW7	-0.244533	Brain_Cerebellar_Hemisphere	53
HTRA2	GTEX-13OW8	-1.12317	Brain_Cerebellar_Hemisphere	66
HTRA2	GTEX-13PLJ	-0.998201	Brain_Cerebellar_Hemisphere	60
HTRA2	GTEX-13PVQ	-1.48947	Brain_Cerebellar_Hemisphere	59
HTRA2	GTEX-13QIC	-0.521135	Brain_Cerebellar_Hemisphere	65
HTRA2	GTEX-13RTJ	0.244533	Brain_Cerebellar_Hemisphere	60
HTRA2	GTEX-13S7M	0.229884	Brain_Cerebellar_Hemisphere	66
HTRA2	GTEX-13SLW	-0.379192	Brain_Cerebellar_Hemisphere	70
HTRA2	GTEX-13SLX	0.570731	Brain_Cerebellar_Hemisphere	57
HTRA2	GTEX-13VXU	1.33518	Brain_Cerebellar_Hemisphere	58
HTRA2	GTEX-13X6I	1.30122	Brain_Cerebellar_Hemisphere	65
HTRA2	GTEX-13X6J	2.53131	Brain_Cerebellar_Hemisphere	56
HTRA2	GTEX-13X6K	0.157311	Brain_Cerebellar_Hemisphere	61
HTRA2	GTEX-144GL	0.128533	Brain_Cerebellar_Hemisphere	57
HTRA2	GTEX-145LU	-0.142907	Brain_Cerebellar_Hemisphere	50
HTRA2	GTEX-145MH	1.26871	Brain_Cerebellar_Hemisphere	57
HTRA2	GTEX-145MI	-0.729151	Brain_Cerebellar_Hemisphere	68
HTRA2	GTEX-14ABY	0.952371	Brain_Cerebellar_Hemisphere	59
HTRA2	GTEX-14ASI	0.215285	Brain_Cerebellar_Hemisphere	61
HTRA2	GTEX-14BIM	-1.23748	Brain_Cerebellar_Hemisphere	64
HTRA2	GTEX-14BIN	-0.0569997	Brain_Cerebellar_Hemisphere	56
HTRA2	GTEX-14C39	-1.37074	Brain_Cerebellar_Hemisphere	46
HTRA2	GTEX-14C5O	-2.27799	Brain_Cerebellar_Hemisphere	65
HTRA2	GTEX-14DAQ	-0.786084	Brain_Cerebellar_Hemisphere	63
HTRA2	GTEX-14E6D	-0.229884	Brain_Cerebellar_Hemisphere	53
HTRA2	GTEX-14E7W	0.114185	Brain_Cerebellar_Hemisphere	70
HTRA2	GTEX-14PN4	1.63393	Brain_Cerebellar_Hemisphere	56
HTRA2	GTEX-15CHQ	1.58206	Brain_Cerebellar_Hemisphere	69
HTRA2	GTEX-15DCD	0.363932	Brain_Cerebellar_Hemisphere	70
HTRA2	GTEX-15DYW	-0.604585	Brain_Cerebellar_Hemisphere	64
HTRA2	GTEX-15EO6	0.441169	Brain_Cerebellar_Hemisphere	56
HTRA2	GTEX-15ER7	0.621773	Brain_Cerebellar_Hemisphere	28
HTRA2	GTEX-15G19	-0.0855575	Brain_Cerebellar_Hemisphere	68
HTRA2	GTEX-16GPK	0.67449	Brain_Cerebellar_Hemisphere	69
HTRA2	GTEX-16NPV	-1.75333	Brain_Cerebellar_Hemisphere	58
HTRA2	GTEX-16XZZ	-1.04623	Brain_Cerebellar_Hemisphere	63
HTRA2	GTEX-16YQH	-0.50489	Brain_Cerebellar_Hemisphere	30
HTRA2	GTEX-17EVP	0.786084	Brain_Cerebellar_Hemisphere	44
HTRA2	GTEX-17EVQ	-0.488776	Brain_Cerebellar_Hemisphere	70
HTRA2	GTEX-17F97	0.604585	Brain_Cerebellar_Hemisphere	57
HTRA2	GTEX-17HII	0.142907	Brain_Cerebellar_Hemisphere	57
HTRA2	GTEX-17JCI	-0.456922	Brain_Cerebellar_Hemisphere	63
HTRA2	GTEX-183WM	-0.692479	Brain_Cerebellar_Hemisphere	70
HTRA2	GTEX-18464	0.394541	Brain_Cerebellar_Hemisphere	59
HTRA2	GTEX-18465	0.766831	Brain_Cerebellar_Hemisphere	56
HTRA2	GTEX-18A6Q	0.93019	Brain_Cerebellar_Hemisphere	62
HTRA2	GTEX-1A3MX	0.409983	Brain_Cerebellar_Hemisphere	66
HTRA2	GTEX-1AX9I	0.0427396	Brain_Cerebellar_Hemisphere	68
HTRA2	GTEX-1B8L1	1.04623	Brain_Cerebellar_Hemisphere	64
HTRA2	GTEX-1B8SF	-0.825494	Brain_Cerebellar_Hemisphere	61
HTRA2	GTEX-1B8SG	-0.33366	Brain_Cerebellar_Hemisphere	50
HTRA2	GTEX-1B933	1.90471	Brain_Cerebellar_Hemisphere	59
HTRA2	GTEX-1BAJH	-0.0998612	Brain_Cerebellar_Hemisphere	70
HTRA2	GTEX-1C64N	-0.67449	Brain_Cerebellar_Hemisphere	54
HTRA2	GTEX-1CB4G	1.40814	Brain_Cerebellar_Hemisphere	60
HTRA2	GTEX-1E1VI	-0.288809	Brain_Cerebellar_Hemisphere	57
HTRA2	GTEX-1EKGG	0.488776	Brain_Cerebellar_Hemisphere	61
HTRA2	GTEX-1EMGI	-0.215285	Brain_Cerebellar_Hemisphere	65
HTRA2	GTEX-1F48J	0.425524	Brain_Cerebellar_Hemisphere	51
HTRA2	GTEX-1F52S	0.729151	Brain_Cerebellar_Hemisphere	62
HTRA2	GTEX-1F6I4	0.866231	Brain_Cerebellar_Hemisphere	60
HTRA2	GTEX-1F75A	0.998201	Brain_Cerebellar_Hemisphere	54
HTRA2	GTEX-1F75W	0.259234	Brain_Cerebellar_Hemisphere	66
HTRA2	GTEX-1F7RK	1.53412	Brain_Cerebellar_Hemisphere	28
HTRA2	GTEX-1GF9W	1.37074	Brain_Cerebellar_Hemisphere	63
HTRA2	GTEX-1GMR8	1.07117	Brain_Cerebellar_Hemisphere	51
HTRA2	GTEX-1GMRU	-0.363932	Brain_Cerebellar_Hemisphere	59
HTRA2	GTEX-1GN73	-0.128533	Brain_Cerebellar_Hemisphere	66
HTRA2	GTEX-1GTWX	-0.348756	Brain_Cerebellar_Hemisphere	68
HTRA2	GTEX-1GZ4I	0.50489	Brain_Cerebellar_Hemisphere	53
HTRA2	GTEX-1GZHY	-0.908458	Brain_Cerebellar_Hemisphere	51
HTRA2	GTEX-1ICLZ	0.845687	Brain_Cerebellar_Hemisphere	63
HTRA2	GTEX-1JJ6O	0.318639	Brain_Cerebellar_Hemisphere	69
HTRA2	GTEX-1JMOU	1.0968	Brain_Cerebellar_Hemisphere	68
HTRA2	GTEX-1JMQJ	0.0142427	Brain_Cerebellar_Hemisphere	51
HTRA2	GTEX-1KD4Q	0.303691	Brain_Cerebellar_Hemisphere	42
HTRA2	GTEX-1LG7Y	0.97503	Brain_Cerebellar_Hemisphere	53
HTRA2	GTEX-1LKK1	-1.26871	Brain_Cerebellar_Hemisphere	53
HTRA2	GTEX-1LSVX	-1.07117	Brain_Cerebellar_Hemisphere	63
HTRA2	GTEX-1LVAO	-0.710696	Brain_Cerebellar_Hemisphere	67
HTRA2	GTEX-1M4P7	-1.0968	Brain_Cerebellar_Hemisphere	65
HTRA2	GTEX-1N2DW	0.273992	Brain_Cerebellar_Hemisphere	58
HTRA2	GTEX-1N2EE	0.656716	Brain_Cerebellar_Hemisphere	63
HTRA2	GTEX-1R9K4	-0.747859	Brain_Cerebellar_Hemisphere	65
HTRA2	GTEX-1R9PO	0.887147	Brain_Cerebellar_Hemisphere	68
HTRA2	GTEX-N7MS	1.69062	Brain_Cerebellar_Hemisphere	61
HTRA2	GTEX-N7MT	0.472789	Brain_Cerebellar_Hemisphere	68
HTRA2	GTEX-NL3H	-2.11899	Brain_Cerebellar_Hemisphere	60
HTRA2	GTEX-NL4W	1.15035	Brain_Cerebellar_Hemisphere	53
HTRA2	GTEX-NPJ7	-0.303691	Brain_Cerebellar_Hemisphere	68
HTRA2	GTEX-NPJ8	0.0855575	Brain_Cerebellar_Hemisphere	40
HTRA2	GTEX-OHPN	-1.40814	Brain_Cerebellar_Hemisphere	61
HTRA2	GTEX-P44G	-0.845687	Brain_Cerebellar_Hemisphere	34
HTRA2	GTEX-P44H	-1.44761	Brain_Cerebellar_Hemisphere	43
HTRA2	GTEX-Q2AG	-0.273992	Brain_Cerebellar_Hemisphere	42
HTRA2	GTEX-QDT8	-1.53412	Brain_Cerebellar_Hemisphere	30
HTRA2	GTEX-QMR6	-1.30122	Brain_Cerebellar_Hemisphere	59
HTRA2	GTEX-R55E	-0.766831	Brain_Cerebellar_Hemisphere	22
HTRA2	GTEX-RU72	-0.805633	Brain_Cerebellar_Hemisphere	59
HTRA2	GTEX-RVPV	-1.1784	Brain_Cerebellar_Hemisphere	67
HTRA2	GTEX-S7SE	-0.425524	Brain_Cerebellar_Hemisphere	58
HTRA2	GTEX-T2IS	0.348756	Brain_Cerebellar_Hemisphere	24
HTRA2	GTEX-T5JC	-0.171747	Brain_Cerebellar_Hemisphere	27
HTRA2	GTEX-T6MN	-1.02192	Brain_Cerebellar_Hemisphere	51
HTRA2	GTEX-TSE9	-1.8238	Brain_Cerebellar_Hemisphere	60
HTRA2	GTEX-UTHO	-1.33518	Brain_Cerebellar_Hemisphere	68
HTRA2	GTEX-WHSE	0.554049	Brain_Cerebellar_Hemisphere	20
HTRA2	GTEX-WL46	1.48947	Brain_Cerebellar_Hemisphere	53
HTRA2	GTEX-WVLH	0.0284883	Brain_Cerebellar_Hemisphere	58
HTRA2	GTEX-WWYW	0.171747	Brain_Cerebellar_Hemisphere	52
HTRA2	GTEX-WZTO	-0.394541	Brain_Cerebellar_Hemisphere	44
HTRA2	GTEX-X261	1.23748	Brain_Cerebellar_Hemisphere	56
HTRA2	GTEX-X4EP	-1.90471	Brain_Cerebellar_Hemisphere	63
HTRA2	GTEX-X4XX	0.0569997	Brain_Cerebellar_Hemisphere	69
HTRA2	GTEX-X585	-1.58206	Brain_Cerebellar_Hemisphere	56
HTRA2	GTEX-XMD1	-2.53131	Brain_Cerebellar_Hemisphere	67
HTRA2	GTEX-Y8DK	0.200731	Brain_Cerebellar_Hemisphere	62
HTRA2	GTEX-YFC4	-0.0712713	Brain_Cerebellar_Hemisphere	47
HTRA2	GTEX-YJ89	0.639147	Brain_Cerebellar_Hemisphere	60
HTRA2	GTEX-Z93S	0.0712713	Brain_Cerebellar_Hemisphere	52
HTRA2	GTEX-ZAB4	-0.866231	Brain_Cerebellar_Hemisphere	47
HTRA2	GTEX-ZDXO	0	Brain_Cerebellar_Hemisphere	60
HTRA2	GTEX-ZE7O	-0.472789	Brain_Cerebellar_Hemisphere	57
HTRA2	GTEX-ZF28	-2.00042	Brain_Cerebellar_Hemisphere	69
HTRA2	GTEX-ZUA1	0.186219	Brain_Cerebellar_Hemisphere	46
HTRA2	GTEX-ZVT3	-0.952371	Brain_Cerebellar_Hemisphere	67
HTRA2	GTEX-ZVZQ	1.02192	Brain_Cerebellar_Hemisphere	62
HTRA2	GTEX-111FC	1.02628	Brain_Cerebellum	61
HTRA2	GTEX-1128S	0.0238749	Brain_Cerebellum	66
HTRA2	GTEX-117XS	0.727913	Brain_Cerebellum	64
HTRA2	GTEX-1192X	0.3789	Brain_Cerebellum	55
HTRA2	GTEX-11DYG	-0.580015	Brain_Cerebellum	63
HTRA2	GTEX-11DZ1	-0.841621	Brain_Cerebellum	58
HTRA2	GTEX-11EI6	-0.967422	Brain_Cerebellum	62
HTRA2	GTEX-11EMC	0.824732	Brain_Cerebellum	66
HTRA2	GTEX-11GSO	0.180012	Brain_Cerebellum	61
HTRA2	GTEX-11GSP	1.20405	Brain_Cerebellum	66
HTRA2	GTEX-11NUK	-0.119648	Brain_Cerebellum	53
HTRA2	GTEX-11NV4	-1.20405	Brain_Cerebellum	64
HTRA2	GTEX-11O72	-0.443861	Brain_Cerebellum	48
HTRA2	GTEX-11ONC	0.948535	Brain_Cerebellum	69
HTRA2	GTEX-11PRG	-0.948535	Brain_Cerebellum	54
HTRA2	GTEX-11TTK	0.808075	Brain_Cerebellum	69
HTRA2	GTEX-11ZTS	0.0477635	Brain_Cerebellum	67
HTRA2	GTEX-11ZUS	-0.1558	Brain_Cerebellum	37
HTRA2	GTEX-11ZVC	-0.893801	Brain_Cerebellum	56
HTRA2	GTEX-12126	0.216534	Brain_Cerebellum	23
HTRA2	GTEX-1269C	-0.565949	Brain_Cerebellum	62
HTRA2	GTEX-12WSD	0.119648	Brain_Cerebellum	64
HTRA2	GTEX-12WSE	1.06757	Brain_Cerebellum	25
HTRA2	GTEX-12WSH	-0.483739	Brain_Cerebellum	59
HTRA2	GTEX-12WSM	0.391757	Brain_Cerebellum	63
HTRA2	GTEX-12ZZX	-1.33783	Brain_Cerebellum	49
HTRA2	GTEX-12ZZY	0.697141	Brain_Cerebellum	64
HTRA2	GTEX-12ZZZ	0.315501	Brain_Cerebellum	64
HTRA2	GTEX-13112	1.25488	Brain_Cerebellum	52
HTRA2	GTEX-1313W	2.59266	Brain_Cerebellum	54
HTRA2	GTEX-131XH	0.0836517	Brain_Cerebellum	53
HTRA2	GTEX-131YS	0.430727	Brain_Cerebellum	67
HTRA2	GTEX-132Q8	-1.43117	Brain_Cerebellum	68
HTRA2	GTEX-1399T	0.278078	Brain_Cerebellum	67
HTRA2	GTEX-139TS	-0.391757	Brain_Cerebellum	61
HTRA2	GTEX-139TT	0.929981	Brain_Cerebellum	60
HTRA2	GTEX-13CF2	0.328072	Brain_Cerebellum	61
HTRA2	GTEX-13FHO	1.08892	Brain_Cerebellum	61
HTRA2	GTEX-13FHP	-0.192157	Brain_Cerebellum	56
HTRA2	GTEX-13FXS	1.90222	Brain_Cerebellum	59
HTRA2	GTEX-13G51	1.83391	Brain_Cerebellum	69
HTRA2	GTEX-13JUV	-0.608498	Brain_Cerebellum	46
HTRA2	GTEX-13JVG	-0.24104	Brain_Cerebellum	64
HTRA2	GTEX-13N2G	0.652179	Brain_Cerebellum	60
HTRA2	GTEX-13NYB	2.18935	Brain_Cerebellum	49
HTRA2	GTEX-13O3O	-0.911742	Brain_Cerebellum	68
HTRA2	GTEX-13O3Q	0.98666	Brain_Cerebellum	53
HTRA2	GTEX-13OVH	0.667016	Brain_Cerebellum	70
HTRA2	GTEX-13OVJ	1.30917	Brain_Cerebellum	55
HTRA2	GTEX-13OVL	1.53898	Brain_Cerebellum	50
HTRA2	GTEX-13OW5	1.0467	Brain_Cerebellum	62
HTRA2	GTEX-13OW6	0.622926	Brain_Cerebellum	59
HTRA2	GTEX-13OW7	0.608498	Brain_Cerebellum	53
HTRA2	GTEX-13OW8	-0.637484	Brain_Cerebellum	66
HTRA2	GTEX-13PVQ	-1.62219	Brain_Cerebellum	59
HTRA2	GTEX-13QIC	0.876143	Brain_Cerebellum	65
HTRA2	GTEX-13RTJ	0.497201	Brain_Cerebellum	60
HTRA2	GTEX-13S7M	-0.315501	Brain_Cerebellum	66
HTRA2	GTEX-13SLX	-0.180012	Brain_Cerebellum	57
HTRA2	GTEX-13VXU	-0.131679	Brain_Cerebellum	58
HTRA2	GTEX-13X6I	0.775414	Brain_Cerebellum	65
HTRA2	GTEX-13X6J	-1.50109	Brain_Cerebellum	56
HTRA2	GTEX-13X6K	-0.808075	Brain_Cerebellum	61
HTRA2	GTEX-144GL	0.24104	Brain_Cerebellum	57
HTRA2	GTEX-145LU	-0.667016	Brain_Cerebellum	50
HTRA2	GTEX-145MF	1.22906	Brain_Cerebellum	50
HTRA2	GTEX-145MG	-0.340695	Brain_Cerebellum	55
HTRA2	GTEX-145MH	0.131679	Brain_Cerebellum	57
HTRA2	GTEX-147F4	0.253347	Brain_Cerebellum	50
HTRA2	GTEX-147GR	1.33783	Brain_Cerebellum	65
HTRA2	GTEX-14ABY	0.858754	Brain_Cerebellum	59
HTRA2	GTEX-14ASI	-0.216534	Brain_Cerebellum	61
HTRA2	GTEX-14BIM	-1.0467	Brain_Cerebellum	64
HTRA2	GTEX-14BIN	-0.0358166	Brain_Cerebellum	56
HTRA2	GTEX-14BMV	-0.107634	Brain_Cerebellum	53
HTRA2	GTEX-14C39	-0.622926	Brain_Cerebellum	46
HTRA2	GTEX-14C5O	-2.07383	Brain_Cerebellum	65
HTRA2	GTEX-14DAQ	1.66839	Brain_Cerebellum	63
HTRA2	GTEX-14E6D	0.167894	Brain_Cerebellum	53
HTRA2	GTEX-14E7W	-0.167894	Brain_Cerebellum	70
HTRA2	GTEX-14JFF	-0.929981	Brain_Cerebellum	67
HTRA2	GTEX-14JG1	0.0716793	Brain_Cerebellum	48
HTRA2	GTEX-14JIY	1.11077	Brain_Cerebellum	63
HTRA2	GTEX-14PJM	-0.20433	Brain_Cerebellum	59
HTRA2	GTEX-14PJO	-1.39869	Brain_Cerebellum	68
HTRA2	GTEX-14PN4	1.36763	Brain_Cerebellum	56
HTRA2	GTEX-15DYW	0.470364	Brain_Cerebellum	64
HTRA2	GTEX-15EO6	0.22877	Brain_Cerebellum	56
HTRA2	GTEX-15ER7	1.62219	Brain_Cerebellum	28
HTRA2	GTEX-15G19	-0.366106	Brain_Cerebellum	68
HTRA2	GTEX-15SHU	0.353372	Brain_Cerebellum	42
HTRA2	GTEX-16XZZ	-1.77323	Brain_Cerebellum	63
HTRA2	GTEX-16YQH	0.366106	Brain_Cerebellum	30
HTRA2	GTEX-17EVP	-0.497201	Brain_Cerebellum	44
HTRA2	GTEX-17EVQ	-0.791639	Brain_Cerebellum	70
HTRA2	GTEX-17F97	0	Brain_Cerebellum	57
HTRA2	GTEX-17HHY	-0.98666	Brain_Cerebellum	59
HTRA2	GTEX-17HII	-0.353372	Brain_Cerebellum	57
HTRA2	GTEX-17JCI	-0.265692	Brain_Cerebellum	63
HTRA2	GTEX-183WM	-1.00627	Brain_Cerebellum	70
HTRA2	GTEX-18465	0.967422	Brain_Cerebellum	56
HTRA2	GTEX-18A6Q	-0.727913	Brain_Cerebellum	62
HTRA2	GTEX-1A3MX	0.443861	Brain_Cerebellum	66
HTRA2	GTEX-1A8G6	-1.08892	Brain_Cerebellum	65
HTRA2	GTEX-1A8G7	-0.430727	Brain_Cerebellum	69
HTRA2	GTEX-1B8L1	0.265692	Brain_Cerebellum	64
HTRA2	GTEX-1B8SF	0.404678	Brain_Cerebellum	61
HTRA2	GTEX-1B8SG	0.457072	Brain_Cerebellum	50
HTRA2	GTEX-1B933	0.30298	Brain_Cerebellum	59
HTRA2	GTEX-1B996	1.71845	Brain_Cerebellum	69
HTRA2	GTEX-1BAJH	-1.02628	Brain_Cerebellum	70
HTRA2	GTEX-1C64N	-0.470364	Brain_Cerebellum	54
HTRA2	GTEX-1C6VR	0.483739	Brain_Cerebellum	65
HTRA2	GTEX-1C6WA	2.07383	Brain_Cerebellum	61
HTRA2	GTEX-1CB4G	0.1558	Brain_Cerebellum	60
HTRA2	GTEX-1CB4H	-0.74356	Brain_Cerebellum	61
HTRA2	GTEX-1E1VI	0.0597171	Brain_Cerebellum	57
HTRA2	GTEX-1E2YA	-1.25488	Brain_Cerebellum	51
HTRA2	GTEX-1EH9U	-0.876143	Brain_Cerebellum	69
HTRA2	GTEX-1EKGG	-0.417667	Brain_Cerebellum	61
HTRA2	GTEX-1EMGI	-0.682001	Brain_Cerebellum	65
HTRA2	GTEX-1EU9M	0.340695	Brain_Cerebellum	68
HTRA2	GTEX-1EWIQ	-1.66839	Brain_Cerebellum	70
HTRA2	GTEX-1EX96	-0.652179	Brain_Cerebellum	58
HTRA2	GTEX-1F48J	1.00627	Brain_Cerebellum	51
HTRA2	GTEX-1F52S	-1.53898	Brain_Cerebellum	62
HTRA2	GTEX-1F6I4	0.712443	Brain_Cerebellum	60
HTRA2	GTEX-1F6IF	-0.524401	Brain_Cerebellum	63
HTRA2	GTEX-1F75A	0.893801	Brain_Cerebellum	54
HTRA2	GTEX-1F75W	-0.404678	Brain_Cerebellum	66
HTRA2	GTEX-1GF9V	-1.17976	Brain_Cerebellum	62
HTRA2	GTEX-1GF9W	0.594196	Brain_Cerebellum	63
HTRA2	GTEX-1GN73	0.580015	Brain_Cerebellum	66
HTRA2	GTEX-1GTWX	1.15615	Brain_Cerebellum	68
HTRA2	GTEX-1GZ2Q	-1.15615	Brain_Cerebellum	41
HTRA2	GTEX-1GZ4I	0.911742	Brain_Cerebellum	53
HTRA2	GTEX-1GZHY	-0.510753	Brain_Cerebellum	51
HTRA2	GTEX-1JJ6O	-0.824732	Brain_Cerebellum	69
HTRA2	GTEX-1JMLX	0.74356	Brain_Cerebellum	58
HTRA2	GTEX-1JMOU	-0.328072	Brain_Cerebellum	68
HTRA2	GTEX-1JMPZ	-0.0956362	Brain_Cerebellum	33
HTRA2	GTEX-1JMQJ	1.39869	Brain_Cerebellum	51
HTRA2	GTEX-1JMQK	-1.13317	Brain_Cerebellum	68
HTRA2	GTEX-1JN1M	-0.712443	Brain_Cerebellum	64
HTRA2	GTEX-1KANB	-1.71845	Brain_Cerebellum	59
HTRA2	GTEX-1KD4Q	-0.775414	Brain_Cerebellum	42
HTRA2	GTEX-1KWVE	-1.28155	Brain_Cerebellum	34
HTRA2	GTEX-1LG7Y	-0.30298	Brain_Cerebellum	53
HTRA2	GTEX-1LSVX	-0.457072	Brain_Cerebellum	63
HTRA2	GTEX-1MJK2	1.77323	Brain_Cerebellum	57
HTRA2	GTEX-1NV8Z	1.46523	Brain_Cerebellum	62
HTRA2	GTEX-1P4AB	-0.3789	Brain_Cerebellum	52
HTRA2	GTEX-1PIIG	-0.0119366	Brain_Cerebellum	34
HTRA2	GTEX-1POEN	0.20433	Brain_Cerebellum	32
HTRA2	GTEX-1PWST	1.43117	Brain_Cerebellum	70
HTRA2	GTEX-1QEPI	-1.06757	Brain_Cerebellum	66
HTRA2	GTEX-1QP6S	0.290507	Brain_Cerebellum	45
HTRA2	GTEX-1R46S	0.417667	Brain_Cerebellum	65
HTRA2	GTEX-1R9PO	-0.0477635	Brain_Cerebellum	68
HTRA2	GTEX-1RNSC	-0.858754	Brain_Cerebellum	69
HTRA2	GTEX-1RQEC	-0.0597171	Brain_Cerebellum	61
HTRA2	GTEX-N7MS	0.538146	Brain_Cerebellum	61
HTRA2	GTEX-N7MT	0.524401	Brain_Cerebellum	68
HTRA2	GTEX-NPJ7	-1.30917	Brain_Cerebellum	68
HTRA2	GTEX-NPJ8	-1.36763	Brain_Cerebellum	40
HTRA2	GTEX-OHPN	-2.18935	Brain_Cerebellum	61
HTRA2	GTEX-P44G	-1.90222	Brain_Cerebellum	34
HTRA2	GTEX-P44H	-1.83391	Brain_Cerebellum	43
HTRA2	GTEX-PVOW	-1.57922	Brain_Cerebellum	40
HTRA2	GTEX-PWO3	0.0358166	Brain_Cerebellum	69
HTRA2	GTEX-Q2AG	0.192157	Brain_Cerebellum	42
HTRA2	GTEX-QDT8	-0.538146	Brain_Cerebellum	30
HTRA2	GTEX-QMR6	-1.46523	Brain_Cerebellum	59
HTRA2	GTEX-QVJO	-0.253347	Brain_Cerebellum	64
HTRA2	GTEX-QVUS	-0.697141	Brain_Cerebellum	69
HTRA2	GTEX-R55E	1.50109	Brain_Cerebellum	22
HTRA2	GTEX-RNOR	-0.143729	Brain_Cerebellum	52
HTRA2	GTEX-RU72	0.791639	Brain_Cerebellum	59
HTRA2	GTEX-S7SE	0.510753	Brain_Cerebellum	58
HTRA2	GTEX-T2IS	0.0956362	Brain_Cerebellum	24
HTRA2	GTEX-T5JC	0.107634	Brain_Cerebellum	27
HTRA2	GTEX-T6MN	1.28155	Brain_Cerebellum	51
HTRA2	GTEX-TSE9	-1.98075	Brain_Cerebellum	60
HTRA2	GTEX-UTHO	1.57922	Brain_Cerebellum	68
HTRA2	GTEX-WHSE	0.0119366	Brain_Cerebellum	20
HTRA2	GTEX-WL46	1.98075	Brain_Cerebellum	53
HTRA2	GTEX-WVLH	1.13317	Brain_Cerebellum	58
HTRA2	GTEX-WWYW	0.682001	Brain_Cerebellum	52
HTRA2	GTEX-WZTO	-0.75939	Brain_Cerebellum	44
HTRA2	GTEX-X261	0.143729	Brain_Cerebellum	56
HTRA2	GTEX-X4EP	-1.11077	Brain_Cerebellum	63
HTRA2	GTEX-X4XX	0.75939	Brain_Cerebellum	69
HTRA2	GTEX-XLM4	0.551994	Brain_Cerebellum	64
HTRA2	GTEX-XMD1	-2.3446	Brain_Cerebellum	67
HTRA2	GTEX-Y111	0.565949	Brain_Cerebellum	50
HTRA2	GTEX-Y8DK	-0.22877	Brain_Cerebellum	62
HTRA2	GTEX-YFC4	-0.0238749	Brain_Cerebellum	47
HTRA2	GTEX-YJ89	0.841621	Brain_Cerebellum	60
HTRA2	GTEX-Z93S	-0.0716793	Brain_Cerebellum	52
HTRA2	GTEX-ZAB4	-0.551994	Brain_Cerebellum	47
HTRA2	GTEX-ZAJG	0.637484	Brain_Cerebellum	58
HTRA2	GTEX-ZAK1	2.3446	Brain_Cerebellum	55
HTRA2	GTEX-ZDXO	1.17976	Brain_Cerebellum	60
HTRA2	GTEX-ZF28	-1.22906	Brain_Cerebellum	69
HTRA2	GTEX-ZUA1	-0.0836517	Brain_Cerebellum	46
HTRA2	GTEX-ZVT3	-0.290507	Brain_Cerebellum	67
HTRA2	GTEX-ZYFD	-0.278078	Brain_Cerebellum	55
HTRA2	GTEX-ZYY3	-0.594196	Brain_Cerebellum	67
HTRA2	GTEX-ZZPT	-2.59266	Brain_Cerebellum	53
HTRA2	GTEX-1117F	-0.697585	Brain_Cortex	66
HTRA2	GTEX-111FC	-0.321841	Brain_Cortex	61
HTRA2	GTEX-1128S	-0.183547	Brain_Cortex	66
HTRA2	GTEX-117XS	1.0138	Brain_Cortex	64
HTRA2	GTEX-1192X	0.99366	Brain_Cortex	55
HTRA2	GTEX-11EI6	-0.334683	Brain_Cortex	62
HTRA2	GTEX-11EMC	-0.535603	Brain_Cortex	66
HTRA2	GTEX-11GS4	0.321841	Brain_Cortex	61
HTRA2	GTEX-11GSO	0.412993	Brain_Cortex	61
HTRA2	GTEX-11GSP	-1.14447	Brain_Cortex	66
HTRA2	GTEX-11NUK	0.0852799	Brain_Cortex	53
HTRA2	GTEX-11NV4	2.18177	Brain_Cortex	64
HTRA2	GTEX-11O72	-2.06593	Brain_Cortex	48
HTRA2	GTEX-11OF3	-1.61276	Brain_Cortex	63
HTRA2	GTEX-11ONC	-0.309053	Brain_Cortex	69
HTRA2	GTEX-11PRG	0.309053	Brain_Cortex	54
HTRA2	GTEX-11TTK	1.19264	Brain_Cortex	69
HTRA2	GTEX-11WQK	-0.578233	Brain_Cortex	55
HTRA2	GTEX-11ZUS	1.29833	Brain_Cortex	37
HTRA2	GTEX-12126	1.52921	Brain_Cortex	23
HTRA2	GTEX-12WSA	-2.33742	Brain_Cortex	67
HTRA2	GTEX-12WSD	-0.360536	Brain_Cortex	64
HTRA2	GTEX-12WSF	1.16822	Brain_Cortex	70
HTRA2	GTEX-12WSH	-0.507719	Brain_Cortex	59
HTRA2	GTEX-12ZZW	0.183547	Brain_Cortex	57
HTRA2	GTEX-12ZZX	1.09882	Brain_Cortex	49
HTRA2	GTEX-12ZZY	0.0608781	Brain_Cortex	64
HTRA2	GTEX-12ZZZ	-1.19264	Brain_Cortex	64
HTRA2	GTEX-1313W	1.70939	Brain_Cortex	54
HTRA2	GTEX-131XW	0.636774	Brain_Cortex	51
HTRA2	GTEX-131YS	0.233293	Brain_Cortex	67
HTRA2	GTEX-132Q8	-0.682148	Brain_Cortex	68
HTRA2	GTEX-1399T	0.171186	Brain_Cortex	67
HTRA2	GTEX-13FHO	-0.158851	Brain_Cortex	61
HTRA2	GTEX-13FHP	-0.270978	Brain_Cortex	56
HTRA2	GTEX-13FLW	1.03435	Brain_Cortex	57
HTRA2	GTEX-13FXS	-0.14654	Brain_Cortex	59
HTRA2	GTEX-13G51	-1.03435	Brain_Cortex	69
HTRA2	GTEX-13IVO	-0.52161	Brain_Cortex	70
HTRA2	GTEX-13JUV	-0.426281	Brain_Cortex	46
HTRA2	GTEX-13JVG	-0.71319	Brain_Cortex	64
HTRA2	GTEX-13NYB	1.12136	Brain_Cortex	49
HTRA2	GTEX-13NYC	-0.109733	Brain_Cortex	67
HTRA2	GTEX-13O3O	-0.0486916	Brain_Cortex	68
HTRA2	GTEX-13O3Q	1.82526	Brain_Cortex	53
HTRA2	GTEX-13OVH	0.466613	Brain_Cortex	70
HTRA2	GTEX-13OVJ	-0.862614	Brain_Cortex	55
HTRA2	GTEX-13OW6	0.578233	Brain_Cortex	59
HTRA2	GTEX-13OW7	-1.16822	Brain_Cortex	53
HTRA2	GTEX-13OW8	0.880403	Brain_Cortex	66
HTRA2	GTEX-13PL6	-0.399778	Brain_Cortex	44
HTRA2	GTEX-13PVQ	-1.38829	Brain_Cortex	59
HTRA2	GTEX-13QIC	0.121983	Brain_Cortex	65
HTRA2	GTEX-13S7M	-0.549701	Brain_Cortex	66
HTRA2	GTEX-13SLX	2.58603	Brain_Cortex	57
HTRA2	GTEX-13VXU	2.06593	Brain_Cortex	58
HTRA2	GTEX-13X6J	0.0121684	Brain_Cortex	56
HTRA2	GTEX-13X6K	-0.412993	Brain_Cortex	61
HTRA2	GTEX-1445S	-0.651749	Brain_Cortex	64
HTRA2	GTEX-144FL	-1.45514	Brain_Cortex	56
HTRA2	GTEX-144GL	0.283623	Brain_Cortex	57
HTRA2	GTEX-145MF	1.61276	Brain_Cortex	50
HTRA2	GTEX-145MG	0.453088	Brain_Cortex	55
HTRA2	GTEX-145MH	0.697585	Brain_Cortex	57
HTRA2	GTEX-147GR	0.0730736	Brain_Cortex	65
HTRA2	GTEX-14ASI	0.426281	Brain_Cortex	61
HTRA2	GTEX-14BIL	-0.761092	Brain_Cortex	54
HTRA2	GTEX-14BIM	0.386631	Brain_Cortex	64
HTRA2	GTEX-14BIN	0.56391	Brain_Cortex	56
HTRA2	GTEX-14BMV	1.24375	Brain_Cortex	53
HTRA2	GTEX-14C39	0.399778	Brain_Cortex	46
HTRA2	GTEX-14C5O	0.651749	Brain_Cortex	65
HTRA2	GTEX-14DAQ	0.245815	Brain_Cortex	63
HTRA2	GTEX-14JG1	0.493925	Brain_Cortex	48
HTRA2	GTEX-14JIY	1.38829	Brain_Cortex	63
HTRA2	GTEX-14LZ3	-0.898476	Brain_Cortex	69
HTRA2	GTEX-14PJM	0.898476	Brain_Cortex	59
HTRA2	GTEX-15DCD	-1.12136	Brain_Cortex	70
HTRA2	GTEX-15EO6	0.109733	Brain_Cortex	56
HTRA2	GTEX-15ER7	0.82783	Brain_Cortex	28
HTRA2	GTEX-15G19	0.439645	Brain_Cortex	68
HTRA2	GTEX-15RJE	-0.097499	Brain_Cortex	48
HTRA2	GTEX-15SHU	0.34758	Brain_Cortex	42
HTRA2	GTEX-15UF6	-1.70939	Brain_Cortex	70
HTRA2	GTEX-16GPK	-1.09882	Brain_Cortex	69
HTRA2	GTEX-16XZZ	-0.621941	Brain_Cortex	63
HTRA2	GTEX-16YQH	0.607244	Brain_Cortex	30
HTRA2	GTEX-17EVP	0.935531	Brain_Cortex	44
HTRA2	GTEX-17EVQ	-0.954549	Brain_Cortex	70
HTRA2	GTEX-17F97	-0.245815	Brain_Cortex	57
HTRA2	GTEX-17HHY	-0.34758	Brain_Cortex	59
HTRA2	GTEX-17HII	0.507719	Brain_Cortex	57
HTRA2	GTEX-17JCI	0.296314	Brain_Cortex	63
HTRA2	GTEX-17MF6	-2.58603	Brain_Cortex	48
HTRA2	GTEX-183WM	-1.05536	Brain_Cortex	70
HTRA2	GTEX-18465	1.49115	Brain_Cortex	56
HTRA2	GTEX-18A6Q	0.682148	Brain_Cortex	62
HTRA2	GTEX-1A3MX	-0.935531	Brain_Cortex	66
HTRA2	GTEX-1A8G6	-1.32713	Brain_Cortex	65
HTRA2	GTEX-1A8G7	-1.76437	Brain_Cortex	69
HTRA2	GTEX-1AX9I	0.52161	Brain_Cortex	68
HTRA2	GTEX-1B8L1	1.56961	Brain_Cortex	64
HTRA2	GTEX-1B8SF	0.220807	Brain_Cortex	61
HTRA2	GTEX-1B8SG	-1.2178	Brain_Cortex	50
HTRA2	GTEX-1B933	0.845094	Brain_Cortex	59
HTRA2	GTEX-1C64N	0.158851	Brain_Cortex	54
HTRA2	GTEX-1C6VQ	0.270978	Brain_Cortex	58
HTRA2	GTEX-1C6WA	2.33742	Brain_Cortex	61
HTRA2	GTEX-1CB4H	1.2178	Brain_Cortex	61
HTRA2	GTEX-1E1VI	-0.794019	Brain_Cortex	57
HTRA2	GTEX-1E2YA	-0.973918	Brain_Cortex	51
HTRA2	GTEX-1EKGG	0.480224	Brain_Cortex	61
HTRA2	GTEX-1EMGI	1.89379	Brain_Cortex	65
HTRA2	GTEX-1EWIQ	-0.744936	Brain_Cortex	70
HTRA2	GTEX-1EX96	-0.220807	Brain_Cortex	58
HTRA2	GTEX-1F48J	1.07684	Brain_Cortex	51
HTRA2	GTEX-1F52S	-0.636774	Brain_Cortex	62
HTRA2	GTEX-1F6I4	0.373552	Brain_Cortex	60
HTRA2	GTEX-1F6RS	-0.666871	Brain_Cortex	63
HTRA2	GTEX-1F75A	0.592676	Brain_Cortex	54
HTRA2	GTEX-1F75B	-1.82526	Brain_Cortex	57
HTRA2	GTEX-1F7RK	-0.82783	Brain_Cortex	28
HTRA2	GTEX-1F88E	-1.29833	Brain_Cortex	66
HTRA2	GTEX-1GF9V	-0.233293	Brain_Cortex	62
HTRA2	GTEX-1GF9W	0.666871	Brain_Cortex	63
HTRA2	GTEX-1GMR8	0.973918	Brain_Cortex	51
HTRA2	GTEX-1GMRU	-0.296314	Brain_Cortex	59
HTRA2	GTEX-1GN1V	-2.18177	Brain_Cortex	63
HTRA2	GTEX-1GN2E	0.761092	Brain_Cortex	68
HTRA2	GTEX-1GN73	-1.35708	Brain_Cortex	66
HTRA2	GTEX-1GZ2Q	-0.0608781	Brain_Cortex	41
HTRA2	GTEX-1GZ4I	-0.386631	Brain_Cortex	53
HTRA2	GTEX-1GZHY	-0.592676	Brain_Cortex	51
HTRA2	GTEX-1ICLZ	-0.880403	Brain_Cortex	63
HTRA2	GTEX-1IDFM	-1.97258	Brain_Cortex	67
HTRA2	GTEX-1JJ6O	0.14654	Brain_Cortex	69
HTRA2	GTEX-1JMLX	-0.453088	Brain_Cortex	58
HTRA2	GTEX-1JMOU	-0.845094	Brain_Cortex	68
HTRA2	GTEX-1JMPZ	-1.07684	Brain_Cortex	33
HTRA2	GTEX-1JMQK	-0.607244	Brain_Cortex	68
HTRA2	GTEX-1JMQL	0.0365124	Brain_Cortex	51
HTRA2	GTEX-1KD4Q	-0.283623	Brain_Cortex	42
HTRA2	GTEX-1KWVE	-0.0365124	Brain_Cortex	34
HTRA2	GTEX-1LC47	-0.728971	Brain_Cortex	64
HTRA2	GTEX-1LG7Y	1.42092	Brain_Cortex	53
HTRA2	GTEX-1LKK1	-0.0852799	Brain_Cortex	53
HTRA2	GTEX-1M4P7	-1.42092	Brain_Cortex	65
HTRA2	GTEX-1N2DW	-0.258376	Brain_Cortex	58
HTRA2	GTEX-1N5O9	-0.56391	Brain_Cortex	63
HTRA2	GTEX-1NV5F	-1.56961	Brain_Cortex	64
HTRA2	GTEX-1NV8Z	0	Brain_Cortex	62
HTRA2	GTEX-1O9I2	-1.27056	Brain_Cortex	53
HTRA2	GTEX-1OJC4	-0.121983	Brain_Cortex	57
HTRA2	GTEX-1PIIG	1.27056	Brain_Cortex	34
HTRA2	GTEX-1PPGY	1.05536	Brain_Cortex	61
HTRA2	GTEX-1PWST	-0.171186	Brain_Cortex	70
HTRA2	GTEX-1QMI2	0.334683	Brain_Cortex	67
HTRA2	GTEX-1QP6S	-0.195936	Brain_Cortex	45
HTRA2	GTEX-1R9K4	-0.480224	Brain_Cortex	65
HTRA2	GTEX-1R9PO	0.728971	Brain_Cortex	68
HTRA2	GTEX-1RQEC	0.535603	Brain_Cortex	61
HTRA2	GTEX-N7MT	-1.49115	Brain_Cortex	68
HTRA2	GTEX-NPJ7	-0.493925	Brain_Cortex	68
HTRA2	GTEX-NPJ8	-0.0730736	Brain_Cortex	40
HTRA2	GTEX-OHPN	-1.65914	Brain_Cortex	61
HTRA2	GTEX-OXRN	-0.810808	Brain_Cortex	59
HTRA2	GTEX-P44G	0.916846	Brain_Cortex	34
HTRA2	GTEX-PVOW	-0.134251	Brain_Cortex	40
HTRA2	GTEX-PWO3	-1.89379	Brain_Cortex	69
HTRA2	GTEX-Q2AG	0.097499	Brain_Cortex	42
HTRA2	GTEX-QDT8	-1.0138	Brain_Cortex	30
HTRA2	GTEX-QMR6	-1.24375	Brain_Cortex	59
HTRA2	GTEX-QVJO	-0.208355	Brain_Cortex	64
HTRA2	GTEX-QVUS	-0.466613	Brain_Cortex	69
HTRA2	GTEX-RNOR	0.621941	Brain_Cortex	52
HTRA2	GTEX-RU72	-0.0243386	Brain_Cortex	59
HTRA2	GTEX-T2IS	1.45514	Brain_Cortex	24
HTRA2	GTEX-T5JC	0.134251	Brain_Cortex	27
HTRA2	GTEX-T6MN	1.65914	Brain_Cortex	51
HTRA2	GTEX-TSE9	-0.439645	Brain_Cortex	60
HTRA2	GTEX-UTHO	-0.916846	Brain_Cortex	68
HTRA2	GTEX-WHSE	1.76437	Brain_Cortex	20
HTRA2	GTEX-WL46	1.14447	Brain_Cortex	53
HTRA2	GTEX-WVLH	1.97258	Brain_Cortex	58
HTRA2	GTEX-WWYW	0.954549	Brain_Cortex	52
HTRA2	GTEX-WZTO	0.744936	Brain_Cortex	44
HTRA2	GTEX-X4XX	0.195936	Brain_Cortex	69
HTRA2	GTEX-X4XY	-0.77745	Brain_Cortex	62
HTRA2	GTEX-X585	0.794019	Brain_Cortex	56
HTRA2	GTEX-XLM4	0.360536	Brain_Cortex	64
HTRA2	GTEX-Y111	1.35708	Brain_Cortex	50
HTRA2	GTEX-Y8DK	0.71319	Brain_Cortex	62
HTRA2	GTEX-YFC4	0.549701	Brain_Cortex	47
HTRA2	GTEX-YJ89	0.862614	Brain_Cortex	60
HTRA2	GTEX-Z93S	1.32713	Brain_Cortex	52
HTRA2	GTEX-ZAJG	0.258376	Brain_Cortex	58
HTRA2	GTEX-ZAK1	0.208355	Brain_Cortex	55
HTRA2	GTEX-ZDXO	0.0243386	Brain_Cortex	60
HTRA2	GTEX-ZE7O	0.0486916	Brain_Cortex	57
HTRA2	GTEX-ZF28	-0.0121684	Brain_Cortex	69
HTRA2	GTEX-ZUA1	0.77745	Brain_Cortex	46
HTRA2	GTEX-ZVT3	-0.373552	Brain_Cortex	67
HTRA2	GTEX-ZYFD	0.810808	Brain_Cortex	55
HTRA2	GTEX-ZYY3	-0.99366	Brain_Cortex	67
HTRA2	GTEX-ZZPT	-1.52921	Brain_Cortex	53
HTRA2	GTEX-1192X	2.27799	Brain_Frontal_Cortex_BA9	55
HTRA2	GTEX-11DYG	1.23748	Brain_Frontal_Cortex_BA9	63
HTRA2	GTEX-11DZ1	-0.472789	Brain_Frontal_Cortex_BA9	58
HTRA2	GTEX-11EI6	0.409983	Brain_Frontal_Cortex_BA9	62
HTRA2	GTEX-11EMC	-0.488776	Brain_Frontal_Cortex_BA9	66
HTRA2	GTEX-11GSP	-0.692479	Brain_Frontal_Cortex_BA9	66
HTRA2	GTEX-11PRG	0.537519	Brain_Frontal_Cortex_BA9	54
HTRA2	GTEX-11TTK	-0.766831	Brain_Frontal_Cortex_BA9	69
HTRA2	GTEX-11TUW	-0.379192	Brain_Frontal_Cortex_BA9	66
HTRA2	GTEX-11WQC	-1.20741	Brain_Frontal_Cortex_BA9	64
HTRA2	GTEX-11WQK	0.766831	Brain_Frontal_Cortex_BA9	55
HTRA2	GTEX-11ZTS	-0.288809	Brain_Frontal_Cortex_BA9	67
HTRA2	GTEX-12126	1.0968	Brain_Frontal_Cortex_BA9	23
HTRA2	GTEX-12WSA	-0.825494	Brain_Frontal_Cortex_BA9	67
HTRA2	GTEX-12WSE	1.20741	Brain_Frontal_Cortex_BA9	25
HTRA2	GTEX-12WSF	0.998201	Brain_Frontal_Cortex_BA9	70
HTRA2	GTEX-12WSH	-0.887147	Brain_Frontal_Cortex_BA9	59
HTRA2	GTEX-12WSM	0.229884	Brain_Frontal_Cortex_BA9	63
HTRA2	GTEX-12ZZW	-1.30122	Brain_Frontal_Cortex_BA9	57
HTRA2	GTEX-12ZZX	0.394541	Brain_Frontal_Cortex_BA9	49
HTRA2	GTEX-12ZZY	1.90471	Brain_Frontal_Cortex_BA9	64
HTRA2	GTEX-12ZZZ	1.40814	Brain_Frontal_Cortex_BA9	64
HTRA2	GTEX-1313W	1.63393	Brain_Frontal_Cortex_BA9	54
HTRA2	GTEX-131XH	0.639147	Brain_Frontal_Cortex_BA9	53
HTRA2	GTEX-131XW	0.0142427	Brain_Frontal_Cortex_BA9	51
HTRA2	GTEX-131YS	0.472789	Brain_Frontal_Cortex_BA9	67
HTRA2	GTEX-132Q8	-0.0427396	Brain_Frontal_Cortex_BA9	68
HTRA2	GTEX-139TS	0.114185	Brain_Frontal_Cortex_BA9	61
HTRA2	GTEX-13CZV	-0.33366	Brain_Frontal_Cortex_BA9	64
HTRA2	GTEX-13FHO	-0.114185	Brain_Frontal_Cortex_BA9	61
HTRA2	GTEX-13FLV	-0.244533	Brain_Frontal_Cortex_BA9	50
HTRA2	GTEX-13FLW	0.0284883	Brain_Frontal_Cortex_BA9	57
HTRA2	GTEX-13FTZ	-1.33518	Brain_Frontal_Cortex_BA9	67
HTRA2	GTEX-13FXS	1.04623	Brain_Frontal_Cortex_BA9	59
HTRA2	GTEX-13G51	0.0998612	Brain_Frontal_Cortex_BA9	69
HTRA2	GTEX-13IVO	-0.409983	Brain_Frontal_Cortex_BA9	70
HTRA2	GTEX-13JUV	0.0712713	Brain_Frontal_Cortex_BA9	46
HTRA2	GTEX-13JVG	-0.604585	Brain_Frontal_Cortex_BA9	64
HTRA2	GTEX-13N1W	-0.157311	Brain_Frontal_Cortex_BA9	70
HTRA2	GTEX-13N2G	-0.0855575	Brain_Frontal_Cortex_BA9	60
HTRA2	GTEX-13NYB	0.908458	Brain_Frontal_Cortex_BA9	49
HTRA2	GTEX-13NZA	-0.729151	Brain_Frontal_Cortex_BA9	64
HTRA2	GTEX-13O3O	0.456922	Brain_Frontal_Cortex_BA9	68
HTRA2	GTEX-13O3Q	0.587574	Brain_Frontal_Cortex_BA9	53
HTRA2	GTEX-13OVJ	-0.998201	Brain_Frontal_Cortex_BA9	55
HTRA2	GTEX-13OVL	0.363932	Brain_Frontal_Cortex_BA9	50
HTRA2	GTEX-13OW6	0.379192	Brain_Frontal_Cortex_BA9	59
HTRA2	GTEX-13OW7	0.288809	Brain_Frontal_Cortex_BA9	53
HTRA2	GTEX-13OW8	-0.441169	Brain_Frontal_Cortex_BA9	66
HTRA2	GTEX-13QIC	-0.215285	Brain_Frontal_Cortex_BA9	65
HTRA2	GTEX-13QJC	1.44761	Brain_Frontal_Cortex_BA9	68
HTRA2	GTEX-13RTJ	0.570731	Brain_Frontal_Cortex_BA9	60
HTRA2	GTEX-13S7M	0.186219	Brain_Frontal_Cortex_BA9	66
HTRA2	GTEX-13SLW	-0.394541	Brain_Frontal_Cortex_BA9	70
HTRA2	GTEX-13SLX	1.12317	Brain_Frontal_Cortex_BA9	57
HTRA2	GTEX-13X6I	-0.50489	Brain_Frontal_Cortex_BA9	65
HTRA2	GTEX-13X6J	1.30122	Brain_Frontal_Cortex_BA9	56
HTRA2	GTEX-13X6K	0	Brain_Frontal_Cortex_BA9	61
HTRA2	GTEX-1445S	-0.186219	Brain_Frontal_Cortex_BA9	64
HTRA2	GTEX-145LU	-0.656716	Brain_Frontal_Cortex_BA9	50
HTRA2	GTEX-145MG	1.69062	Brain_Frontal_Cortex_BA9	55
HTRA2	GTEX-145MH	0.318639	Brain_Frontal_Cortex_BA9	57
HTRA2	GTEX-145MI	2.53131	Brain_Frontal_Cortex_BA9	68
HTRA2	GTEX-14753	-0.142907	Brain_Frontal_Cortex_BA9	67
HTRA2	GTEX-1477Z	-0.273992	Brain_Frontal_Cortex_BA9	65
HTRA2	GTEX-147F4	0.67449	Brain_Frontal_Cortex_BA9	50
HTRA2	GTEX-147GR	1.75333	Brain_Frontal_Cortex_BA9	65
HTRA2	GTEX-14ASI	1.1784	Brain_Frontal_Cortex_BA9	61
HTRA2	GTEX-14BIL	-1.04623	Brain_Frontal_Cortex_BA9	54
HTRA2	GTEX-14BIN	0.710696	Brain_Frontal_Cortex_BA9	56
HTRA2	GTEX-14C5O	0.273992	Brain_Frontal_Cortex_BA9	65
HTRA2	GTEX-14E6D	0.157311	Brain_Frontal_Cortex_BA9	53
HTRA2	GTEX-14E7W	0.0855575	Brain_Frontal_Cortex_BA9	70
HTRA2	GTEX-14JIY	0.33366	Brain_Frontal_Cortex_BA9	63
HTRA2	GTEX-14LZ3	-1.69062	Brain_Frontal_Cortex_BA9	69
HTRA2	GTEX-14PJM	0.554049	Brain_Frontal_Cortex_BA9	59
HTRA2	GTEX-14PJO	-1.1784	Brain_Frontal_Cortex_BA9	68
HTRA2	GTEX-14PN4	1.8238	Brain_Frontal_Cortex_BA9	56
HTRA2	GTEX-14PQA	-0.171747	Brain_Frontal_Cortex_BA9	59
HTRA2	GTEX-15CHQ	-0.318639	Brain_Frontal_Cortex_BA9	69
HTRA2	GTEX-15DCD	0.244533	Brain_Frontal_Cortex_BA9	70
HTRA2	GTEX-15DDE	-1.37074	Brain_Frontal_Cortex_BA9	56
HTRA2	GTEX-15G19	-0.425524	Brain_Frontal_Cortex_BA9	68
HTRA2	GTEX-15UF6	-0.908458	Brain_Frontal_Cortex_BA9	70
HTRA2	GTEX-16GPK	-1.44761	Brain_Frontal_Cortex_BA9	69
HTRA2	GTEX-16NPV	-1.8238	Brain_Frontal_Cortex_BA9	58
HTRA2	GTEX-16XZZ	-0.952371	Brain_Frontal_Cortex_BA9	63
HTRA2	GTEX-16YQH	0.747859	Brain_Frontal_Cortex_BA9	30
HTRA2	GTEX-17EVP	0.805633	Brain_Frontal_Cortex_BA9	44
HTRA2	GTEX-17F97	-0.521135	Brain_Frontal_Cortex_BA9	57
HTRA2	GTEX-17HII	0.171747	Brain_Frontal_Cortex_BA9	57
HTRA2	GTEX-17JCI	-0.363932	Brain_Frontal_Cortex_BA9	63
HTRA2	GTEX-18464	-0.0712713	Brain_Frontal_Cortex_BA9	59
HTRA2	GTEX-18A6Q	0.521135	Brain_Frontal_Cortex_BA9	62
HTRA2	GTEX-1A3MX	-0.0569997	Brain_Frontal_Cortex_BA9	66
HTRA2	GTEX-1A8G6	-0.229884	Brain_Frontal_Cortex_BA9	65
HTRA2	GTEX-1B8L1	1.15035	Brain_Frontal_Cortex_BA9	64
HTRA2	GTEX-1B8SF	-0.0284883	Brain_Frontal_Cortex_BA9	61
HTRA2	GTEX-1B933	0.97503	Brain_Frontal_Cortex_BA9	59
HTRA2	GTEX-1B996	-1.07117	Brain_Frontal_Cortex_BA9	69
HTRA2	GTEX-1BAJH	-0.97503	Brain_Frontal_Cortex_BA9	70
HTRA2	GTEX-1C6VQ	-0.0142427	Brain_Frontal_Cortex_BA9	58
HTRA2	GTEX-1C6VR	-0.805633	Brain_Frontal_Cortex_BA9	65
HTRA2	GTEX-1CB4G	1.02192	Brain_Frontal_Cortex_BA9	60
HTRA2	GTEX-1CB4H	-0.259234	Brain_Frontal_Cortex_BA9	61
HTRA2	GTEX-1CB4J	-0.747859	Brain_Frontal_Cortex_BA9	64
HTRA2	GTEX-1E1VI	0.656716	Brain_Frontal_Cortex_BA9	57
HTRA2	GTEX-1EH9U	0.0427396	Brain_Frontal_Cortex_BA9	69
HTRA2	GTEX-1EMGI	1.26871	Brain_Frontal_Cortex_BA9	65
HTRA2	GTEX-1EX96	1.37074	Brain_Frontal_Cortex_BA9	58
HTRA2	GTEX-1F48J	0.441169	Brain_Frontal_Cortex_BA9	51
HTRA2	GTEX-1F6I4	1.33518	Brain_Frontal_Cortex_BA9	60
HTRA2	GTEX-1F6IF	1.58206	Brain_Frontal_Cortex_BA9	63
HTRA2	GTEX-1F75W	-0.0998612	Brain_Frontal_Cortex_BA9	66
HTRA2	GTEX-1F7RK	2.00042	Brain_Frontal_Cortex_BA9	28
HTRA2	GTEX-1GF9V	0.50489	Brain_Frontal_Cortex_BA9	62
HTRA2	GTEX-1GF9W	1.07117	Brain_Frontal_Cortex_BA9	63
HTRA2	GTEX-1GMR8	0.215285	Brain_Frontal_Cortex_BA9	51
HTRA2	GTEX-1GMRU	0.488776	Brain_Frontal_Cortex_BA9	59
HTRA2	GTEX-1GN1U	-1.58206	Brain_Frontal_Cortex_BA9	53
HTRA2	GTEX-1GN1V	-1.48947	Brain_Frontal_Cortex_BA9	63
HTRA2	GTEX-1GN2E	-0.639147	Brain_Frontal_Cortex_BA9	68
HTRA2	GTEX-1GN73	-1.02192	Brain_Frontal_Cortex_BA9	66
HTRA2	GTEX-1GTWX	-0.200731	Brain_Frontal_Cortex_BA9	68
HTRA2	GTEX-1GZ2Q	0.952371	Brain_Frontal_Cortex_BA9	41
HTRA2	GTEX-1GZ4I	-0.128533	Brain_Frontal_Cortex_BA9	53
HTRA2	GTEX-1ICLZ	-0.93019	Brain_Frontal_Cortex_BA9	63
HTRA2	GTEX-1LC47	-0.456922	Brain_Frontal_Cortex_BA9	64
HTRA2	GTEX-N7MS	0.866231	Brain_Frontal_Cortex_BA9	61
HTRA2	GTEX-N7MT	-0.554049	Brain_Frontal_Cortex_BA9	68
HTRA2	GTEX-NL3H	0.259234	Brain_Frontal_Cortex_BA9	60
HTRA2	GTEX-NL4W	-0.303691	Brain_Frontal_Cortex_BA9	53
HTRA2	GTEX-NPJ7	-1.63393	Brain_Frontal_Cortex_BA9	68
HTRA2	GTEX-NPJ8	-0.537519	Brain_Frontal_Cortex_BA9	40
HTRA2	GTEX-OHPN	-2.27799	Brain_Frontal_Cortex_BA9	61
HTRA2	GTEX-OXRN	-1.75333	Brain_Frontal_Cortex_BA9	59
HTRA2	GTEX-OXRO	-1.53412	Brain_Frontal_Cortex_BA9	62
HTRA2	GTEX-P44G	-0.348756	Brain_Frontal_Cortex_BA9	34
HTRA2	GTEX-P44H	-1.40814	Brain_Frontal_Cortex_BA9	43
HTRA2	GTEX-PVOW	2.11899	Brain_Frontal_Cortex_BA9	40
HTRA2	GTEX-Q2AG	0.621773	Brain_Frontal_Cortex_BA9	42
HTRA2	GTEX-QDT8	-1.90471	Brain_Frontal_Cortex_BA9	30
HTRA2	GTEX-QMR6	-2.00042	Brain_Frontal_Cortex_BA9	59
HTRA2	GTEX-QVJO	-0.845687	Brain_Frontal_Cortex_BA9	64
HTRA2	GTEX-QVUS	-2.11899	Brain_Frontal_Cortex_BA9	69
HTRA2	GTEX-S7SE	0.604585	Brain_Frontal_Cortex_BA9	58
HTRA2	GTEX-T5JC	1.53412	Brain_Frontal_Cortex_BA9	27
HTRA2	GTEX-T6MN	0.845687	Brain_Frontal_Cortex_BA9	51
HTRA2	GTEX-TSE9	0.0569997	Brain_Frontal_Cortex_BA9	60
HTRA2	GTEX-UTHO	-0.866231	Brain_Frontal_Cortex_BA9	68
HTRA2	GTEX-WHSE	0.93019	Brain_Frontal_Cortex_BA9	20
HTRA2	GTEX-WL46	1.48947	Brain_Frontal_Cortex_BA9	53
HTRA2	GTEX-WVLH	0.887147	Brain_Frontal_Cortex_BA9	58
HTRA2	GTEX-WWYW	0.128533	Brain_Frontal_Cortex_BA9	52
HTRA2	GTEX-WZTO	0.348756	Brain_Frontal_Cortex_BA9	44
HTRA2	GTEX-X261	-0.710696	Brain_Frontal_Cortex_BA9	56
HTRA2	GTEX-X4EP	-1.26871	Brain_Frontal_Cortex_BA9	63
HTRA2	GTEX-X4XX	-0.786084	Brain_Frontal_Cortex_BA9	69
HTRA2	GTEX-X4XY	-2.53131	Brain_Frontal_Cortex_BA9	62
HTRA2	GTEX-X585	0.142907	Brain_Frontal_Cortex_BA9	56
HTRA2	GTEX-XLM4	-0.67449	Brain_Frontal_Cortex_BA9	64
HTRA2	GTEX-XMD1	-0.621773	Brain_Frontal_Cortex_BA9	67
HTRA2	GTEX-Y8DK	0.692479	Brain_Frontal_Cortex_BA9	62
HTRA2	GTEX-YFC4	0.786084	Brain_Frontal_Cortex_BA9	47
HTRA2	GTEX-YJ89	0.303691	Brain_Frontal_Cortex_BA9	60
HTRA2	GTEX-Z93S	0.729151	Brain_Frontal_Cortex_BA9	52
HTRA2	GTEX-ZAB4	-1.23748	Brain_Frontal_Cortex_BA9	47
HTRA2	GTEX-ZDXO	-0.587574	Brain_Frontal_Cortex_BA9	60
HTRA2	GTEX-ZE7O	-1.12317	Brain_Frontal_Cortex_BA9	57
HTRA2	GTEX-ZF28	0.200731	Brain_Frontal_Cortex_BA9	69
HTRA2	GTEX-ZUA1	0.825494	Brain_Frontal_Cortex_BA9	46
HTRA2	GTEX-ZV68	-1.15035	Brain_Frontal_Cortex_BA9	57
HTRA2	GTEX-ZVT3	-0.570731	Brain_Frontal_Cortex_BA9	67
HTRA2	GTEX-ZVZQ	0.425524	Brain_Frontal_Cortex_BA9	62
HTRA2	GTEX-ZXG5	-1.0968	Brain_Frontal_Cortex_BA9	66
HTRA2	GTEX-11EI6	1.11451	Brain_Hippocampus	62
HTRA2	GTEX-11GS4	-0.703205	Brain_Hippocampus	61
HTRA2	GTEX-11GSO	-0.722675	Brain_Hippocampus	61
HTRA2	GTEX-11GSP	-0.182205	Brain_Hippocampus	66
HTRA2	GTEX-11ONC	-1.11451	Brain_Hippocampus	69
HTRA2	GTEX-11TUW	-0.573561	Brain_Hippocampus	66
HTRA2	GTEX-11UD1	-0.742423	Brain_Hippocampus	44
HTRA2	GTEX-11WQC	-0.045316	Brain_Hippocampus	64
HTRA2	GTEX-11ZTS	-1.2349	Brain_Hippocampus	67
HTRA2	GTEX-11ZVC	-1.72606	Brain_Hippocampus	56
HTRA2	GTEX-1212Z	-1.60527	Brain_Hippocampus	66
HTRA2	GTEX-12WSD	0.105899	Brain_Hippocampus	64
HTRA2	GTEX-12WSE	1.2349	Brain_Hippocampus	25
HTRA2	GTEX-12WSF	1.08684	Brain_Hippocampus	70
HTRA2	GTEX-12WSH	0.722675	Brain_Hippocampus	59
HTRA2	GTEX-12WSM	-0.935758	Brain_Hippocampus	63
HTRA2	GTEX-12ZZX	0.762464	Brain_Hippocampus	49
HTRA2	GTEX-13112	0.0907253	Brain_Hippocampus	52
HTRA2	GTEX-1313W	1.72606	Brain_Hippocampus	54
HTRA2	GTEX-131XH	-0.19758	Brain_Hippocampus	53
HTRA2	GTEX-131YS	0.935758	Brain_Hippocampus	67
HTRA2	GTEX-132Q8	0.469721	Brain_Hippocampus	68
HTRA2	GTEX-1399T	0.703205	Brain_Hippocampus	67
HTRA2	GTEX-139TT	0.386947	Brain_Hippocampus	60
HTRA2	GTEX-13CF2	-0.86773	Brain_Hippocampus	61
HTRA2	GTEX-13FHO	-0.452925	Brain_Hippocampus	61
HTRA2	GTEX-13FHP	-0.15158	Brain_Hippocampus	56
HTRA2	GTEX-13FLW	0.609537	Brain_Hippocampus	57
HTRA2	GTEX-13FTY	1.30243	Brain_Hippocampus	49
HTRA2	GTEX-13FXS	1.79729	Brain_Hippocampus	59
HTRA2	GTEX-13G51	-1.08684	Brain_Hippocampus	69
HTRA2	GTEX-13JUV	0.889948	Brain_Hippocampus	46
HTRA2	GTEX-13JVG	-0.782816	Brain_Hippocampus	64
HTRA2	GTEX-13N1W	-0.803498	Brain_Hippocampus	70
HTRA2	GTEX-13N2G	0.959416	Brain_Hippocampus	60
HTRA2	GTEX-13NYB	1.87903	Brain_Hippocampus	49
HTRA2	GTEX-13NZ8	1.00842	Brain_Hippocampus	69
HTRA2	GTEX-13NZA	-2.0953	Brain_Hippocampus	64
HTRA2	GTEX-13O3O	-0.275239	Brain_Hippocampus	68
HTRA2	GTEX-13O3Q	1.5042	Brain_Hippocampus	53
HTRA2	GTEX-13OVJ	0.419708	Brain_Hippocampus	55
HTRA2	GTEX-13OVL	-1.30243	Brain_Hippocampus	50
HTRA2	GTEX-13OW5	0.370724	Brain_Hippocampus	62
HTRA2	GTEX-13OW6	0.845933	Brain_Hippocampus	59
HTRA2	GTEX-13OW7	-0.436257	Brain_Hippocampus	53
HTRA2	GTEX-13OW8	-0.166873	Brain_Hippocampus	66
HTRA2	GTEX-13PDP	1.60527	Brain_Hippocampus	62
HTRA2	GTEX-13QIC	-0.64632	Brain_Hippocampus	65
HTRA2	GTEX-13QJC	0.290957	Brain_Hippocampus	68
HTRA2	GTEX-13RTJ	-1.03385	Brain_Hippocampus	60
HTRA2	GTEX-13RTL	0.0302049	Brain_Hippocampus	47
HTRA2	GTEX-13S7M	0.683999	Brain_Hippocampus	66
HTRA2	GTEX-13SLW	0.182205	Brain_Hippocampus	70
HTRA2	GTEX-13X6I	0.486651	Brain_Hippocampus	65
HTRA2	GTEX-144GL	1.97566	Brain_Hippocampus	57
HTRA2	GTEX-145LU	-1.26794	Brain_Hippocampus	50
HTRA2	GTEX-145MH	1.26794	Brain_Hippocampus	57
HTRA2	GTEX-14ABY	1.17258	Brain_Hippocampus	59
HTRA2	GTEX-14ASI	-0.0151007	Brain_Hippocampus	61
HTRA2	GTEX-14BIM	-0.0302049	Brain_Hippocampus	64
HTRA2	GTEX-14C5O	0.213002	Brain_Hippocampus	65
HTRA2	GTEX-14E6D	0.045316	Brain_Hippocampus	53
HTRA2	GTEX-14E7W	-0.370724	Brain_Hippocampus	70
HTRA2	GTEX-14JIY	0.166873	Brain_Hippocampus	63
HTRA2	GTEX-14LLW	2.25559	Brain_Hippocampus	70
HTRA2	GTEX-14LZ3	0.0755727	Brain_Hippocampus	69
HTRA2	GTEX-14PJM	-0.959416	Brain_Hippocampus	59
HTRA2	GTEX-14PJO	-1.37647	Brain_Hippocampus	68
HTRA2	GTEX-14PN4	2.51073	Brain_Hippocampus	56
HTRA2	GTEX-14PQA	-0.290957	Brain_Hippocampus	59
HTRA2	GTEX-15CHQ	-0.55585	Brain_Hippocampus	69
HTRA2	GTEX-15DCD	-1.97566	Brain_Hippocampus	70
HTRA2	GTEX-15ER7	-0.354597	Brain_Hippocampus	28
HTRA2	GTEX-15UF6	-0.912614	Brain_Hippocampus	70
HTRA2	GTEX-16GPK	-1.33853	Brain_Hippocampus	69
HTRA2	GTEX-16NPV	0.121097	Brain_Hippocampus	58
HTRA2	GTEX-16XZZ	0.306747	Brain_Hippocampus	63
HTRA2	GTEX-16YQH	1.37647	Brain_Hippocampus	30
HTRA2	GTEX-17EVP	-1.17258	Brain_Hippocampus	44
HTRA2	GTEX-17EVQ	-1.14306	Brain_Hippocampus	70
HTRA2	GTEX-17F97	0	Brain_Hippocampus	57
HTRA2	GTEX-17HHY	-0.0907253	Brain_Hippocampus	59
HTRA2	GTEX-17HII	-0.50372	Brain_Hippocampus	57
HTRA2	GTEX-17JCI	-0.228475	Brain_Hippocampus	63
HTRA2	GTEX-17MF6	-1.00842	Brain_Hippocampus	48
HTRA2	GTEX-183WM	-0.591453	Brain_Hippocampus	70
HTRA2	GTEX-18A6Q	-1.45895	Brain_Hippocampus	62
HTRA2	GTEX-1A32A	-1.79729	Brain_Hippocampus	55
HTRA2	GTEX-1A3MX	-0.136323	Brain_Hippocampus	66
HTRA2	GTEX-1A8G6	0.136323	Brain_Hippocampus	65
HTRA2	GTEX-1AX9I	-0.338562	Brain_Hippocampus	68
HTRA2	GTEX-1B8L1	0.86773	Brain_Hippocampus	64
HTRA2	GTEX-1B8SF	0.627822	Brain_Hippocampus	61
HTRA2	GTEX-1B933	0.803498	Brain_Hippocampus	59
HTRA2	GTEX-1B996	-0.322614	Brain_Hippocampus	69
HTRA2	GTEX-1BAJH	-1.5042	Brain_Hippocampus	70
HTRA2	GTEX-1C64N	0.50372	Brain_Hippocampus	54
HTRA2	GTEX-1C6VQ	-0.627822	Brain_Hippocampus	58
HTRA2	GTEX-1C6VR	0.538312	Brain_Hippocampus	65
HTRA2	GTEX-1CB4G	1.55275	Brain_Hippocampus	60
HTRA2	GTEX-1CB4J	-0.520938	Brain_Hippocampus	64
HTRA2	GTEX-1E1VI	-0.403274	Brain_Hippocampus	57
HTRA2	GTEX-1E2YA	0.15158	Brain_Hippocampus	51
HTRA2	GTEX-1EH9U	0.665041	Brain_Hippocampus	69
HTRA2	GTEX-1EKGG	0.19758	Brain_Hippocampus	61
HTRA2	GTEX-1EMGI	0.55585	Brain_Hippocampus	65
HTRA2	GTEX-1EWIQ	-0.889948	Brain_Hippocampus	70
HTRA2	GTEX-1EX96	0.0604375	Brain_Hippocampus	58
HTRA2	GTEX-1F48J	1.33853	Brain_Hippocampus	51
HTRA2	GTEX-1F6I4	1.03385	Brain_Hippocampus	60
HTRA2	GTEX-1F6IF	-0.762464	Brain_Hippocampus	63
HTRA2	GTEX-1F75A	1.14306	Brain_Hippocampus	54
HTRA2	GTEX-1F75W	-1.55275	Brain_Hippocampus	66
HTRA2	GTEX-1GF9V	-0.386947	Brain_Hippocampus	62
HTRA2	GTEX-1GF9W	1.20316	Brain_Hippocampus	63
HTRA2	GTEX-1GMR8	2.0953	Brain_Hippocampus	51
HTRA2	GTEX-1GN1U	0.228475	Brain_Hippocampus	53
HTRA2	GTEX-1GN2E	-1.20316	Brain_Hippocampus	68
HTRA2	GTEX-1GN73	-0.0755727	Brain_Hippocampus	66
HTRA2	GTEX-1GTWX	-0.259589	Brain_Hippocampus	68
HTRA2	GTEX-1GZ2Q	0.322614	Brain_Hippocampus	41
HTRA2	GTEX-1GZHY	-2.25559	Brain_Hippocampus	51
HTRA2	GTEX-1ICLZ	0.0151007	Brain_Hippocampus	63
HTRA2	GTEX-1LB8K	-0.469721	Brain_Hippocampus	52
HTRA2	GTEX-1LG7Y	0.983622	Brain_Hippocampus	53
HTRA2	GTEX-N7MS	0.244002	Brain_Hippocampus	61
HTRA2	GTEX-N7MT	-0.538312	Brain_Hippocampus	68
HTRA2	GTEX-NL3H	-0.486651	Brain_Hippocampus	60
HTRA2	GTEX-NPJ7	-0.683999	Brain_Hippocampus	68
HTRA2	GTEX-NPJ8	-1.87903	Brain_Hippocampus	40
HTRA2	GTEX-OHPN	-2.51073	Brain_Hippocampus	61
HTRA2	GTEX-P44G	0.259589	Brain_Hippocampus	34
HTRA2	GTEX-P44H	-0.82453	Brain_Hippocampus	43
HTRA2	GTEX-PVOW	0.275239	Brain_Hippocampus	40
HTRA2	GTEX-PWO3	-0.244002	Brain_Hippocampus	69
HTRA2	GTEX-Q2AG	1.66263	Brain_Hippocampus	42
HTRA2	GTEX-QDT8	-0.419708	Brain_Hippocampus	30
HTRA2	GTEX-QMR6	-0.213002	Brain_Hippocampus	59
HTRA2	GTEX-QVJO	-0.845933	Brain_Hippocampus	64
HTRA2	GTEX-QVUS	-0.105899	Brain_Hippocampus	69
HTRA2	GTEX-R55E	0.82453	Brain_Hippocampus	22
HTRA2	GTEX-RNOR	0.912614	Brain_Hippocampus	52
HTRA2	GTEX-S7SE	-0.306747	Brain_Hippocampus	58
HTRA2	GTEX-T5JC	0.436257	Brain_Hippocampus	27
HTRA2	GTEX-T6MN	0.354597	Brain_Hippocampus	51
HTRA2	GTEX-TSE9	-0.121097	Brain_Hippocampus	60
HTRA2	GTEX-UTHO	-1.41651	Brain_Hippocampus	68
HTRA2	GTEX-WHSE	1.41651	Brain_Hippocampus	20
HTRA2	GTEX-WL46	1.05997	Brain_Hippocampus	53
HTRA2	GTEX-WVLH	0.64632	Brain_Hippocampus	58
HTRA2	GTEX-WWYW	0.403274	Brain_Hippocampus	52
HTRA2	GTEX-WZTO	0.338562	Brain_Hippocampus	44
HTRA2	GTEX-X4EP	0.520938	Brain_Hippocampus	63
HTRA2	GTEX-X4XX	0.782816	Brain_Hippocampus	69
HTRA2	GTEX-X585	0.591453	Brain_Hippocampus	56
HTRA2	GTEX-XMD1	-1.05997	Brain_Hippocampus	67
HTRA2	GTEX-Y8DK	0.573561	Brain_Hippocampus	62
HTRA2	GTEX-YFC4	1.45895	Brain_Hippocampus	47
HTRA2	GTEX-YJ89	-1.66263	Brain_Hippocampus	60
HTRA2	GTEX-ZAB4	-0.665041	Brain_Hippocampus	47
HTRA2	GTEX-ZDXO	0.452925	Brain_Hippocampus	60
HTRA2	GTEX-ZE7O	-0.983622	Brain_Hippocampus	57
HTRA2	GTEX-ZF28	0.742423	Brain_Hippocampus	69
HTRA2	GTEX-ZUA1	-0.0604375	Brain_Hippocampus	46
HTRA2	GTEX-ZVZQ	-0.609537	Brain_Hippocampus	62
HTRA2	GTEX-1192X	1.19033	Brain_Hypothalamus	55
HTRA2	GTEX-11DYG	1.00315	Brain_Hypothalamus	63
HTRA2	GTEX-11DZ1	0.910473	Brain_Hypothalamus	58
HTRA2	GTEX-11EI6	0.726004	Brain_Hypothalamus	62
HTRA2	GTEX-11EMC	-1.81078	Brain_Hypothalamus	66
HTRA2	GTEX-11GSP	-1.89209	Brain_Hypothalamus	66
HTRA2	GTEX-11OF3	0.430727	Brain_Hypothalamus	63
HTRA2	GTEX-11ONC	-1.47449	Brain_Hypothalamus	69
HTRA2	GTEX-11TTK	1.25212	Brain_Hypothalamus	69
HTRA2	GTEX-11WQC	-0.598198	Brain_Hypothalamus	64
HTRA2	GTEX-11WQK	-0.546394	Brain_Hypothalamus	55
HTRA2	GTEX-11ZTS	-0.0513278	Brain_Hypothalamus	67
HTRA2	GTEX-11ZUS	2.52119	Brain_Hypothalamus	37
HTRA2	GTEX-12WSA	0.615822	Brain_Hypothalamus	67
HTRA2	GTEX-12WSM	-0.76471	Brain_Hypothalamus	63
HTRA2	GTEX-12ZZX	0.0954258	Brain_Hypothalamus	49
HTRA2	GTEX-13112	-1.22064	Brain_Hypothalamus	52
HTRA2	GTEX-1313W	0.866958	Brain_Hypothalamus	54
HTRA2	GTEX-131XH	1.89209	Brain_Hypothalamus	53
HTRA2	GTEX-131XW	-1.10535	Brain_Hypothalamus	51
HTRA2	GTEX-132Q8	0.784497	Brain_Hypothalamus	68
HTRA2	GTEX-1399T	-0.414699	Brain_Hypothalamus	67
HTRA2	GTEX-139TS	1.13277	Brain_Hypothalamus	61
HTRA2	GTEX-13CF2	-1.73993	Brain_Hypothalamus	61
HTRA2	GTEX-13CIG	0.563493	Brain_Hypothalamus	59
HTRA2	GTEX-13FLV	-0.259406	Brain_Hypothalamus	50
HTRA2	GTEX-13FLW	-0.866958	Brain_Hypothalamus	57
HTRA2	GTEX-13FXS	-0.0954258	Brain_Hypothalamus	59
HTRA2	GTEX-13G51	-0.496016	Brain_Hypothalamus	69
HTRA2	GTEX-13IVO	0.598198	Brain_Hypothalamus	70
HTRA2	GTEX-13JVG	-1.51943	Brain_Hypothalamus	64
HTRA2	GTEX-13N1W	0.367226	Brain_Hypothalamus	70
HTRA2	GTEX-13NYB	0.76471	Brain_Hypothalamus	49
HTRA2	GTEX-13NZ8	0.336038	Brain_Hypothalamus	69
HTRA2	GTEX-13NZA	-0.124923	Brain_Hypothalamus	64
HTRA2	GTEX-13O3O	-1.39259	Brain_Hypothalamus	68
HTRA2	GTEX-13O3Q	0.955784	Brain_Hypothalamus	53
HTRA2	GTEX-13OVH	1.35493	Brain_Hypothalamus	70
HTRA2	GTEX-13OVJ	-0.0660118	Brain_Hypothalamus	55
HTRA2	GTEX-13OVL	-0.169381	Brain_Hypothalamus	50
HTRA2	GTEX-13OW5	1.10535	Brain_Hypothalamus	62
HTRA2	GTEX-13OW6	-0.479506	Brain_Hypothalamus	59
HTRA2	GTEX-13OW7	-0.446867	Brain_Hypothalamus	53
HTRA2	GTEX-13OW8	-1.56767	Brain_Hypothalamus	66
HTRA2	GTEX-13PDP	0.496016	Brain_Hypothalamus	62
HTRA2	GTEX-13QIC	1.07874	Brain_Hypothalamus	65
HTRA2	GTEX-13QJC	-0.615822	Brain_Hypothalamus	68
HTRA2	GTEX-13RTJ	0.414699	Brain_Hypothalamus	60
HTRA2	GTEX-13SLW	-0.529453	Brain_Hypothalamus	70
HTRA2	GTEX-13SLX	1.28489	Brain_Hypothalamus	57
HTRA2	GTEX-13X6I	0.463125	Brain_Hypothalamus	65
HTRA2	GTEX-13X6J	0.479506	Brain_Hypothalamus	56
HTRA2	GTEX-13X6K	0.446867	Brain_Hypothalamus	61
HTRA2	GTEX-1445S	0.707055	Brain_Hypothalamus	64
HTRA2	GTEX-144GL	1.3191	Brain_Hypothalamus	57
HTRA2	GTEX-145LU	0.259406	Brain_Hypothalamus	50
HTRA2	GTEX-145MH	1.61986	Brain_Hypothalamus	57
HTRA2	GTEX-145MI	1.43234	Brain_Hypothalamus	68
HTRA2	GTEX-14753	0.0513278	Brain_Hypothalamus	67
HTRA2	GTEX-1477Z	-0.707055	Brain_Hypothalamus	65
HTRA2	GTEX-147F4	-0.430727	Brain_Hypothalamus	50
HTRA2	GTEX-14ASI	-0.154529	Brain_Hypothalamus	61
HTRA2	GTEX-14BIL	-1.61986	Brain_Hypothalamus	54
HTRA2	GTEX-14C5O	0.825026	Brain_Hypothalamus	65
HTRA2	GTEX-14JIY	0.932889	Brain_Hypothalamus	63
HTRA2	GTEX-14LLW	2.26697	Brain_Hypothalamus	70
HTRA2	GTEX-14LZ3	-0.888505	Brain_Hypothalamus	69
HTRA2	GTEX-14PJM	-0.784497	Brain_Hypothalamus	59
HTRA2	GTEX-14PJO	-1.67687	Brain_Hypothalamus	68
HTRA2	GTEX-14PN4	0.804596	Brain_Hypothalamus	56
HTRA2	GTEX-14PQA	0.0660118	Brain_Hypothalamus	59
HTRA2	GTEX-15CHQ	-0.580758	Brain_Hypothalamus	69
HTRA2	GTEX-15DCD	-0.463125	Brain_Hypothalamus	70
HTRA2	GTEX-15ER7	0.398776	Brain_Hypothalamus	28
HTRA2	GTEX-15G19	0.305174	Brain_Hypothalamus	68
HTRA2	GTEX-16GPK	-0.199201	Brain_Hypothalamus	69
HTRA2	GTEX-16NPV	0.63364	Brain_Hypothalamus	58
HTRA2	GTEX-16XZZ	-1.43234	Brain_Hypothalamus	63
HTRA2	GTEX-16YQH	1.22064	Brain_Hypothalamus	30
HTRA2	GTEX-17EVP	-1.19033	Brain_Hypothalamus	44
HTRA2	GTEX-17EVQ	-0.745217	Brain_Hypothalamus	70
HTRA2	GTEX-17F97	0.169381	Brain_Hypothalamus	57
HTRA2	GTEX-17HII	-0.955784	Brain_Hypothalamus	57
HTRA2	GTEX-183WM	-0.845806	Brain_Hypothalamus	70
HTRA2	GTEX-18464	-1.16107	Brain_Hypothalamus	59
HTRA2	GTEX-18465	0.382953	Brain_Hypothalamus	56
HTRA2	GTEX-1A3MX	1.51943	Brain_Hypothalamus	66
HTRA2	GTEX-1A8G6	-0.0219897	Brain_Hypothalamus	65
HTRA2	GTEX-1A8G7	-0.63364	Brain_Hypothalamus	69
HTRA2	GTEX-1AX9I	-0.367226	Brain_Hypothalamus	68
HTRA2	GTEX-1B8L1	1.81078	Brain_Hypothalamus	64
HTRA2	GTEX-1B8SF	-1.13277	Brain_Hypothalamus	61
HTRA2	GTEX-1B8SG	0.0219897	Brain_Hypothalamus	50
HTRA2	GTEX-1B933	1.02769	Brain_Hypothalamus	59
HTRA2	GTEX-1B996	-0.2292	Brain_Hypothalamus	69
[truncated: 687 more rows]

## Sheet: IMMP1L_GTExBrain_Expression
Gene	ID	TPM	Tissue	Age
[truncated: 2,181 more rows]

## Sheet: IMMP2L_GTExBrain_Expression
Gene	ID	TPM	Tissue	Age
[truncated: 2,181 more rows]

[truncated: 10 more sheets: LONP1_GTExBrain_Expression, METAP1_GTExBrain_Expression, MIPEP_GTExBrain_Expression, NLN_GTExBrain_Expression, PITRM1_GTExBrain_Expression, PMPCA_GTExBrain_Expression, PMPCB_GTExBrain_Expression, SPG7_GTExBrain_Expression, XPNPEP3_GTExBrain_Expression, YME1L1_GTExBrain_Expression]
