# Supplementary material for: Enhancing mitochondrial proteolysis alleviates alpha-synuclein-mediated cellular toxicity
Source: NPJ Parkinsons Dis. 2024 Jun 21;10:120. doi: 10.1038/s41531-024-00733-y (PMC11192938; doi:10.1038/s41531-024-00733-y)
Supplement: Supplementary file 3 — All original data [file 41531_2024_733_MOESM3_ESM.xlsx]

## Sheet: Fig.1i
Full length	1-60	61-95	96-140	32-140	1-95	1-110	1-120
0.000444	0.012978	0.000249	0.003922	0.001375	0.00079	0.003726	0.001344
0.000587	0.017457	0.001239	0.006783	0.002207	0.029981	0.007488	0.013489
0.000637	0.018591	0.001456	0.014787	0.008088	0.001498	0.0008	0.006925
0.000146	0.033532	0.001678	0.012036	0.001725	0.004656	0.002819	0.018328
0.000767	0.021322	0.002192	0.014826	0.002553	0.005822	0.013771	0.001944
0.001559	0.011402	0.002392	0.012463	0.000547	0.018405	0.011048	0.006574
0.00351	0.003923	0.001587	0.013919	0.000608	0.009704	0.014868	0.004811
0.01396	0.003651	0.001281	0.007251	0.001331	0.008689	0.021152	0.03643
0.005087	0.001044	0.001083	0.005553	0.000201	0.005065	0.012565	0.004276
0.011977	0.001374	0.000132	0.007167	0.002671	0.018599	0.003895	0.004254
0.020239	0.014916	0.001438	0.009995	0.001654	0.03343	0.003726	0.016843
0.015838	0.002847	0.001815	0.018047	0.003382	0.002076	0.007488	0.025139
0.01793	0.00111	0.00143	0.013846	0.00201	0.000734	0.0008	0.004115
0.006935	0.001253	0.001512	0.005846	0.012134	0.009374	0.002819	0.00463
0.003297	0.006844	0.00158	0.001307	0.003358	0.006151	0.013771	0.00738
0.025975	0.004735	0.001331	0.006959	0.000929	0.002147	0.011048	0.001344
0.031121	0.008972	0.000193	0.017144	0.000362	0.002578	0.014868	0.013489
0.009502	0.011013	0.00126	0.00177	0.001748	0.006262	0.021152	0.006925
0.001777	0.01003	0.000125	0.018682	0.001374	0.009629	0.012565	0.018328
0.009206	0.010741	0.002486	0.005551	0.001166	0.003647	0.003895	0.001944
0.000467	0.00429	0.003397	0.014989	0.001365	0.005063	0.021885	0.006574
0.000181	0.007289	0.002611	0.002152	0.002093	0.025123	0.028634	0.004811
0.000148	0.000533	0.003268	0.001935	0.001864	0.00668	0.033828	0.03643
0.00019	0.002258	0.002997	0.009538	0.002031	0.002259	0.007118	0.004276
0.01788	0.008396	0.000795	0.003518	0.001919		0.001025	0.004254
0.002837	0.004563	0.000688	0.00163	0.001797		0.00429	0.016843
0.008898	0.001574	0.00085	0.00554	0.011435		0.026285	0.025139
0.001903	0.012662	7.86e-05	0.007155	0.000555		0.018769	0.004115
0.023844	0.001188	0.003145	0.003702	0.001684		0.020604	0.00463
0.007057	0.013699	0.000608	0.006664	0.000447		0.018462	0.00738
0.000265	0.008807	2.68e-05	0.018948	0.001285		0.002366
0.007751	0.007529	0.000586	0.001033	0.004576		0.003928
0.001668	0.00269	0.001596	0.00314	0.018246		0.002193
0.004251	0.000907	0.002204	0.004317	0.004533		0.003132
0.009037	0.002906	0.000961	0.012291	0.010879		0.004734
0.003664	0.002052	0.000611	0.01191	0.01495		0.000249
0.00185	0.001768	0.00025	0.013227	0.022883		0.011307
0.001754	0.016976	0.000937	0.009045	0.013953		0.026721
0.011207	0.000978	0.00032	0.013803	0.002218		0.017261
0.007745	0.00111	1.82e-05	0.003376	0.014649		0.02506
0.005593	0.002016	0.000186	0.0079	0.008707		0.015181
0.000664	0.012976	0.001166	0.013357	0.004482		0.01132
0.001611	0.01538	0.000891	0.010605	0.003925		0.005881
0.011493	0.012061	0.000867	0.003931	0.014503		0.001409
0.005191	0.000942	0.000427	0.015125	0.012787		0.008821
0.010588	0.011108	0.000623	0.009614	0.003918		0.001723
0.001888	0.005095	1.33e-05	0.008605	0.004671		0.000961
0.001258	0.012594	0.000181	0.016417	0.008247		0.004755
0.000997	0.005443	0.000298	0.009492	0.000417		0.006129
0.002294	0.014257	0.000588	0.004694	0.001265
0.001872	0.001463	0.000446	0.004425	0.009802
0.002897	0.001209	0.001955	0.016842	0.013837
0.000651	0.002138	0.000668	0.009195	0.007295
0.002299	0.002095	0.001803	0.007935	0.005663
0.000936	0.001191	0.001121	0.010941	0.012224
0.002598	0.015109	0.001988	0.014628	0.020569
0.001127	0.002683	9.52e-05	0.012029	0.007049
0.00181	0.01138	0.000489	0.013964	0.016483
0.009	0.000446	0.000615	0.015244	0.010423
0.001671	0.007274	0.000374	0.009948	0.01586
	0.009227	0.000357	0.022836	0.019327
	0.001467	0.000269	0.013824	0.008074
	0.013978	0.000385	0.005575	0.017414
	0.004907	0.000143	0.015602	0.013903
	0.014917	0.000387	0.009808	0.002859
	0.000711	0.000107	0.011736	0.012736
	0.000642	0.000263	0.004691	0.003334
	0.000639	0.000455	0.014642	0.007119
	0.00161	0.000453	0.01691	0.004195
	0.002145	0.000138	0.017804	0.009155
	0.002024	0.000327	0.017772	0.00408
	0.001437	0.000347	0.014346	0.015972
	0.009773	0.000626	0.018077	0.012328
	8.95e-05	0.000898	0.011725	0.013428
	0.001025	0.000294	0.017144	0.007664
	0.000374	0.000179	0.00177	0.008461
	0.00458	0.000479	0.018682	0.016352
	0.012116	0.000419	0.005551	9.34e-05
	0.00856	0.000328	0.014989	0.017203
	0.022988	0.000961	0.002152	0.001047
	0.000655	0.001436	0.001935	0.012312
	0.005134	0.001513	0.009538	0.01504
	0.001786	0.000449	0.003518	0.002698
	0.007062	0.000189	0.00163	0.005686
	0.001019	6.15e-05	0.00554	0.008997
	0.012136	0.000297	0.007155	0.005216
	0.008362	0.000595	0.003702	0.018631
	0.005341	0.001162	0.006664
	0.013089	0.000239	0.018948
		6.75e-05	0.001033
		0.00041	0.00314
		0.001185	0.004317
		0.000609	0.012291
		0.000372	0.01191
		0.000143	0.013227
		0.000546	0.009045
		0.00054	0.013803
		0.001702	0.003376
		0.00061	0.0079
		0.000276	0.013357
		0.000769	0.010605
		0.00116	0.003931
		0.000475	0.015125
		0.000796	0.009614
		0.000704	0.008605
		0	0.016417
		0.000646	0.009492
		0.000728	0.004694
		0.000663	0.004425
		0.000394	0.016842
		0.000446	0.009195
		8.01e-05	0.007935
		0.000607	0.010941
		0.004638	0.014628
		0.001427	0.012029
		0.000683	0.013964
		0.001751	0.015244
		0.000723	0.009948
		0.001258	0.022836
		0.001563	0.013824
		0.008181	0.005575
		0.000959	0.015602
		0.001645	0.009808
		0.002246	0.011736
		0.002317	0.004691
		0.003013	0.014642
		0.002648	0.01691
		0.003996	0.017804
		0.002693	0.017772
		0.002382	0.014346
		0.001427	0.018077
			0.011725
			0.017672
			0.00936
			0.017758
			0.002468
			0.000211
			0.001274
			0.00054
			0.01472
			0.007097
			0.003535
			0.001355
			5.71e-05
			0.003439
			0.009629
			0.011417
			0.010697
			0.008678
			0.004292
			0.006823
			0.000269
			0.000564
			0.026917
			0.000229
			0.00299
			0.001264
			0.002282
			0.012954

## Sheet: Fig.1l
Full length	1-60aa	61-95aa	96-140aa
0.254284	0.204511	0.000425247	0.0102276
0.268713	0.117904	0	0.000512608
0.280491	0.134929	0	0.00112655

## Sheet: Fig.2d
2 months Th+	5 months Th+	11 months Th+	21 month Th+
3.52252	5.07188	14.5192	5.66667
3.36134	5.55	12.5781	18.2432
3.2381	5.36765	14.5676	25.28
3.88583	4.67857	13.8821	22.0455
3.51384	4.35	11.0348	23.7273
4.03448	4.93137	7.35	23.3858
3.25	4.5625	7.14027	25.1333
3.65	4.75	9.92647	24.7088
3.20667	5.35976	9.33333	32.6667
2.33333	4.90404	9.42857	30.6834
3.12871	4.15625	9.84615	25.027
3.73917	4.96429	10.6429	21.2778
3.4375	5.35714	13.9355	24.3125
4.69697	4.35	6.13684	11.2292
3.78571	4.99038	9.7	30.3571
4	5.03052	7.95238	25.1474
2.85417	5.44118	13	24.5724
3.475	5.21875	16.1139	14.7755
3.10998	5.59286	8.45455	13.5135
3.575	5.75	14.6364	28.6676
3.01538	4.5493	12.8	25.5238
3.32	5.15	11.4	25.5625
3.37942	5.45833	10.0889	22.1053
2.7451	4.71875	15.9474	34.032
2.91111	5.6875	9.22321	12.4167
3.2625	5.16667	9.33333	26.7397
2.91716	4.95	9	27.1818
3.58333	5.57692	18.4211	8.43678
3.41379	4.43182	10.9082	29.3478
3.42672	6.75	6.66667	32.4449
3.58475	4.40625	17.3636	34.7084
4.29508	5.33333	12.4444	23.9048
3.12121	5.83333	11.875	27.6148
3.26106	5	10.5161	23.5294
3.09804	5.20395	8.45652	24.3846
3.80562	4.90741	9.82609	23.9697
3.38095	4.89015	12.1	19.75
3.125	4.90517	15.4741	26.1765
3.5	5.36294	13.7742	24.688
3.94231	5.09615	9.75	24.6505
3.4644	5.1875	9.1875	25.9483
3.78571	4.91667	9.5	25.1429
3.07547	5.59091	8.2	23.1
3.1436	6	17.2222	26.8333
3.91837	5.41486	8.13817	20.5263
3.5	5.4	14.4	26.4545
2.94737	5.32558	11.102	25.1371
4.29231	5.66667	10.1299	23.3152
3.25301	4.94231	8.82692	15.7928
3.38851	5.82927	14.0789	24.1429
3.06579	5.2	9.66667	27.2597
3.65138	4.5	8.96279	25.3047
3.6087	5.77143	9.79656	12.375
3.10541	6.32609	13.5455	28.909
3.96618	5.16667	10	13.8571
4.125	4.85	9.92683	26.0566
3.86364	4.86538	9.2906	22.3934
2.98925	4.56667	11.5263	24.1489
3.33193	4.91667	9.94792	31.5
3.59929	3.875	14.4671	25.8553
3.33333	5.225	14.6	31.6667
4.90476	5.625	11.3755	20.5
2.57576	4.72917	9.51923	27.381
3.4386	5.6	8.14035	24.2971
4.20833	4.5625	9	24.2977
4.42262	4.95833	8.9023	15
3.2825	5.29167	7.93382	24.275
4.03614	5.35859	8.44792	24.2628
3.78261	5.4375	10.8214	22.098
3.40756	5.41038	11.9091	26.42
3.31169	5.48171	11.2234	22.9423
3.22243	5.15625	10.4545	22.8571
3.59686	5.80882	9.49693	13.8533
3.352	5.28529	8.72222	25.1954
4.30488	5	7.53846	24.9832
2.95652	4.1875	9.25	19.5246
3.85114	5.37435	11.0526	17.2
3.6194	5.67708	10.5	25.8376
3.52439	5.14706	14.68	27.5
3.18657	5.10955	10.7222	24.5577
3.25581	5.1875	9.3	25.7975
3.7732	5.90909	13.7826	24.2727
3.5	4.09583	9.03636	21
4.375	4.05556	12.9518	21.8718
3.47619	5.04126	9.32609	25.7722
3.11111	5.13889	8.06054	23.0476
3.0122	7.41667	10.4321	24.25
2.4	4.21875	11.6	26.1083
3.45098	6.625	14.0833	24.0227
3.41427	6.65	12.1897	23.2197
3.99663	5.56818	11.25	29.4878
3.51805	5.67857	10.4783	22.0426
3.85417	5.14063	10.8571	24.9793
2.72727	4.75	14.0769	23.1509
2.98925	5.40708	7.94444	23.9444
3.47619	3.3178	8.70492	26.7283
3.27534	5.33929	9.56522	23.0758
3.22656	5.33333	9.41667	23.6934
2.74576	5.04167	13.7348	29.0082
3.40909	4.08333	14.2308	22.4247
3.4	4.53571	12	32.3953
2.86667	5.32529	11.4286	19.1935
3.82051	5.32143	12.0278	22.7236
4.0625	4.32587	9.95049	24.0549
3.38176	5.325	9.42857	27.6441
3.65909	5.86111	10.3714	25.3676
4.03226	6.1	9.05556	19.5
3.6026	5.58333	11.3919	12.5
3.45091	4.99306	10.6489	29.5152
3.19672	5.14904	8.31522	8.53571
2.67391	5.66667	9.20507	5.46429
4.09375	5	8.58823	26.9187
3.25	5.0625	12.5	27.0594
3.36842	4.4174	8.6	24.1231
3.22222	6.21154	11.0408	20.7333
3.44444	4.88333	11.3333	22.925
3.13043	6.275	10.9231	22.8889
2.92135	5.32143	9	20.4222
2.7	6.41667	11.2889	26.2294
3.32143	4.58333	9.70588	21.72
3.12069	4.58333	12.0154	29.3158
2.85714	5.40901	9.90121	23.288
3.79851	5.2363	9.89051	14.3089
3.1066	4.39423	9.51163	22.933
2.98702	4.46212	9.38461	23.3787
3.73256	11.4167	9.62602	19.5417
2.78462	4.325	11.0426	20.5625
3.92857	5.40476	11.3101	24.343
3.25949	4.05	10.6514	24.4522
2.78723	5.36111	11.1009	25.3216
3.32439	6.25	8.16667	21.4286
3.36364	5.8125	7.66667	25.2652
3.38739	4.15	8.87356	25.8333
2.98936	5.83333	8.125	24.1875
3.19748	4.64	7.375	25.9571
3.46154	4.55729	7.36364	24.1111
3.63504	5.21875	9.05569	23.9167
3.29771	5.25	8.9375	25.1905
3.24679	4.93056	10.3125	21.5185
2.88419	4.41667	8.5	25.7461
3.01149	5.11667	8.94231	25.3143
3.21429	5.05463	8.08333	23.6988
3.11111	5.54808	9	24.7967
3.23529	5.15	5.41667	25.1
4.1	3.21667	8.67188	20.2754
3.94737	4.3125	8.24107	25.8182
4.09091	6.07143	7.58333	26.9122
3.72917	5.48585	8.20625	25.1181
3.75758	5.625	10.5833	19.3659
3.41611	3.69318	10.0417	34.1538
4.94444	5.49167	8.80862	23.0345
3.76471	5.5	9.0303	20.1692
3.19355	5.17402	10.0833	32.28
3.40909	5.4939	9.14583	22.305
3.47222	5.5	9.4375	27.5
3.7	5.13889	7.67708	25.4032
2.58333	5.45	9.92857	16.9444
3.38701	8.08333	12.8333	23.8153
3.17647	2.625	10.125	21
3.22222	5.36957	11.65	26.364
2.91667	5.20728	10.1667	21.721
3.544	6.08974	11.0164	26.1814
3.15261	5.3677	11.6548	22.2
3.45556	5.20455	9.44828	20.9677
2.93333	5.0625	8.8	25.4934
3.44595	5.11364	8.89878	24.88
3.37778	5.25	9.6875	24.8824
2.9828	6.05	8.95	21.3537
3.17341	4.63636	9.875	24.4146
2.81818	4.33333	9.32894	8.85714
4.7	5.66667	11.0577	14.9643
3.15914	5.53571	7.76613	24.8876
3.25	5.24138	10.6094	22.0762
3.41176	7.83333	8.24107	24.4828
3.0625	2.375	7.86364	22.2727
2.21739	3.75	8.67593	22.8649
3.72414	5.80357	11.125	24.2454
3.51064	6.1875	10.9822	23.8198
3.6383	3.92708	10.6944	23.6897
3.25	5.20588	9.6827	28.9917
3.16522	5.39063	12.125	24.3028
4.3	6	7.53125	25.931
4	5.69118	9.55639	24.7813
3.32143	5.06696	8.70886	22.0667
3.36364	5.15506	10.0069	25.9368
3.17391	5.25	10.0556	22.1897
2.85714	4.67275	8.46001	22.0833
3.78571	5.25	9.24219	25.4898
3.3	5	9.5	19.6111
3.20548	5.21296	7.84783	22.4167
3.52332	3.25	9.6	23.5873
2.99074	5.39217	10.1154	25.2632
3.13744	3.03521	8.10714	21.3125
4.04762	4.7	9.48148	21.76
2.86655	5.025	8.78125	23.3235
3.86364	6.41667	8.09615	28.5
3.66667	5.625	8.275	21.8919
3.38095	5.5	10.9167	18.0714
2.80357	5.92105	8.3125	22.3014
4	7.72917	10.3529	19.5152
3	5.34375	8.79605	29.5125
4.43333	5.125	7.725	27.9068
3.43284	6.68333	9.24709	24.5392
2.86	7.25	9.57738	21.8333
3.96471	4.96875	9.29167	25.6765
2.65625	5.6875	8.42339	25.6389
3.71795	5.32308	9.92857	21.6301
3.63095	5.37109	9.69388	25.8235
2.52381	5.60556	4.375	22.413
3.71154	5.35434	8.35417	26.5161
3.31507	5.06569	8.12963	24.35
4.63636	4.4	9.23684	22.2727
2.81818	5.53125	6.5	30.2949
3.46552	3.41667	8.97093	19.7143
3.18868	5.21459	8.31481	19.233
3.3133	6.19231	11.125	23.1333
3.10952	5.14286	9.67857	17.4444
4.07448	8.05882	10.6875	26.1667
4.08333	6.17857	10.5	18.5128
2.8943	5.42308	8.0625	27.2222
2.61728	6.82759	8.42857	11.9881
3	4.89024	7.75	21.6389
3.28	5.00175	11	25.6071
2.875	5.80833	10.7333	28.3347
3.41667	5.25	10.2679	19.6
3.36111	5.39116	9.18333	26.4737
2.65	4.375	9.27394	24.7321
3.53846	5.6	8.25	22.6624
3.36059	5.89286	10.4559	24.926
2.81818	5.16667	9	22.6176
3.64	3.9569	6.8125	18.9286
3.43304	5.33386	9.625	12.3854
3.18825	5.29065	9.125	26.201
3.36957	6	9.46053	20.6031
2.65909	4.9375	8.45313	23.7
3.51282	4	7	27.5843
3.21739	4.62302	9.77143	21.25
2.96732	5.09375	9.07495	19.2179
2.80769	5.3125	8.21875	21.0566
3.495	6.40941	8.69595	27.9278
2.5	5.30419	7.33333	9.55357
3.13559	5.90625	10.3553	22.3767
3.38298	5	9.78125	24.1394
2.90323	3	6.91667	6.96825
3.02679	6.57143	8.275	21.8605
3.12445	7.98611	10.3636	10.8667
3.52	4.64865	9.25933	25.0017
3.09366	4.53731	8.91667	24.4445
3.25	3.9375	9.05	22.0727
3.45679	6.125	8.71123	22.3056
3.13953	4.83333	8.41667	21.0707
3.04348	5.25	11.3895	22.6316
2.85714	6.25	7.4375	23.4563
3.28261	5.0625	4.42308	26.5781
3.11881	6.625	8.91766	18.4336
2.84722	5.75	9.19444	6.9
2.65714	5	9.26667	21.5946
3.0375	5.96226	9.31061	21.5
3.2	5.15441	7.96484	30.202
2.83333	4.91667	9.44281	24.6
3.32813	4.356	5.89519	20.5556
3.11765	5	9.42857	24.6226
3.25	5.1531	9.07143	22.5556
3.07637	5.19444	8.45833	29.9
3.10526	5.01875	7.59722	22.2273
2.76786	4.875	8.66518	19.1818
3.52941	5.38462	10.4881	20.6
3.38889	5.95	14.75	28.25
3.66667	5.67647	9.64683	8.64
3.21071	6.69231	8.29167	25.7647
2.95745	6	8.5	25.2941
3.24286	6.96053	9.77124	22.677
3.16058	5.25	9.82895	23.834
3.26742	3.31434	10.1634	23.0735
3	4.64465	8.19483	20.6857
3.33333	5.2	9.70372	19.8816
3.21084	6	8.91667	22.5116
4.14815	5.03846	8.14583	20.7632
3.34615	5.09043	12.3889	19.7288
3.432	5.25	7.75	20.9286
3.70408	6.53947	11.384	25.1975
2.8125	3.63235	9.55357	11.8571
3.58333	5.11364	10.1017	25.7143
3.3125	5.28367	11.0917	20.5833
2.93333	5.63889	8.05435	28.4004
2.80769	7.05	10.1875	23.6667
3.45594	5.29167	9.82353	21.6762
3.44304	5.84434	10.2917	29.7213
2.87929	5.01359	8.91667	19.3889
3.58824	4.83333	8.8	26.2963
2.7	3.91667	9.79688	22.3182
3.76	5.91667	7.90625	13.4118
3.28947	5.54167	7.96154	22.6346
2.71875	5.21053	7.91667	26.5556
3.12903	6	7.75	27.4211
3.91489	4.56512	9.16346	23.931
2.95695	5.25	10.0938	30.5732
3.26866	4.60714	10.5833	23.1709
2.96774	5.17778	8.5	20.9205
2.83036	5.01	8.69318	28.581
3.66667	4.70833	8.70714	23.6844
2.5	6.75	9.61712	16.0857
3.03371	5.32143	12.1354	22.9524
3.37975	4.16667	8.25	23.8539
3.28571	4.86429	7.5	24.9658
3.8125	5.54545	8.53125	22.8571
3.28	5.76316	9.04074	33.2809
3.2	3.85	11.9722	8.45902
2.875	5.40385	9.15714	20.96
3.52632	6.73284	8.875	28.5564
3.01754	5.5125	8.15	22.1818
2.93333	5.49102		24
2.65574	5.54348		21.8992
2.95833	4.64489		27.7863
3.875	5.70313		28.9808
3.27451	3.81818		22.0106
3.34559	5.05		28.28
3.38983	5.6875		23.6296
3.58065	5.45455		25.5652
2.92271	5.26389		27.7133
3.4375	4.76374		21.1111
3.48837	5.4375		22.3124
3.13043	4.85714		23
3.39535	5.52083		23.3506
3.03571	4.9		22.9529
3.6383	6.0625		21.0313
3.40777	5.41667		23.1765
3.75	3.375		19.9245
3.07692	5.05743		19.2581
3.52381	5.26852		24.3056
2.9918	5.30833		32.027
3.48972	4.63667		25.1667
2.97727	4.81482		10.7816
3.16575	3.54167		23.5602
3.875	5.85		20.7175
2.94012	5.34615		27.6813
2.96732	4.33333		29.9992
3.11842	5.88333		27.4359
3.22062	4.10805		27.2634
3.09091	5.975		21.575
3.13492	5.13158		11.85
2.854	5.42828		22.1221
3.39889	4.83929		16.8235
3.13636	4.41667		20.4821
2.9916	5.66667		20.6894
3.1	5		21.4211
2.98039	5.08333		16.6667
2.84948	6.09091		25.1538
2.9016	4.8125		25.9327
2.56522	4.75		21.9762
4.02326	5.175		27.7604
3.4958	4.95395		23.4902
3.25862	4.88529		21.8403
3.33692	5.28571		28.9282
3.19608	3.55		24.3309
4	4.90909		20.0857
2.95	5.55435		19.9167
3.46	5.80682		33.375
2.97297	4.78906		20.8824
3.3295	5.94643		10.7759
3.21951	4.50074		24.0705
3.07692	4.08333		22.5556
2.7175	5.60714		20.1782
3.57274	2.7		26.9191
2.9073	6.17432		27.1333
3.53583	4.54167		27.1424
3.24811	5.42857		22.9514
3.01493	5.83333		25.2317
3	7.4375		22.4949
3.57042	5.25573		21.5299
3.13725	3.36		30.0681
3.04389	4.32439		23.0909
2.75519	4.55769		21.5333
2.88406	4.8774		22.6182
3.06818	5.03827		23.4615
3.04317	6.625		21.75
3.2	4.88235		26.8066
4	4.3125		20.4444
3.8125	5.57759		22.2335
2.75672	4.82143		18
3.4995	5.45		16.8947
3.46667	5.38333		32.8176
2.84314	8.04412		23.745
2.87209	5.17188		22.6667
2.62069	4.99194		20.9667
2.73256	5.20512		23.4876
2.675	5.28417		20.8333
3.21739	5.5		18.0833
3.17778	3.17763		23.9
3.81081	2.91667		21.56
3.60606	6.075		19.8947
3.19048	4.9375		34.7304
3.81481	5.9		23.879
2.84375	5.82576		25.3103
3.4375	4.91667		20.2857
3.36364	5.42105		21.0122
2.89855	5.60714		25.2632
3.18462	5.0587		26.0102
2.91185	5.25		21.3788
3.14453	4.9375		22.2986
3.37931	4.34375		22.5
2.9625	5.14706		30.7891
3.2	4.59615		25.2143
3.57895	6.36842		20.2308
3.12281	5.59375		22.2697
3.30864	5.67021		24.6164
3.23994	6.22727		19.3333
2.57895	5.7619		18.2143
3.54474	5.3		24.1276
3.06	5.38095		25.6715
3.68696	4.75		25.5857
3.21212	5.33567		18.4
2.68027	4.83871		21.7163
2.92857	5.45313		23.5
2.79643	5.6875		21.1042
2.86667	4.91667		21.4615
3.21277	6.15		25.6613
3.22222	5.30944		13.1923
3.10448	5.39286		20.993
2.59375	5.26786		20.9216
3.04819	5.62903		24.381
3.22222	5		19.9727
3.12757	5.67647		23.561
3.73913	3.5		28.5291
3.29452	4.74194		18.6667
4.01887	5.96875		21.717
3.08092	5.74687		28.2205
3.51042	5.01389		20.8824
3.36842	5.02885		23.4667
3.4	5.17308		22.1333
3.30357	5.9375		19.1852
2.62644	5.07692		22.3778
3.05666	5.52895		29.8093
3.25	4.8		19.1644
3.53333	5.3		25.6481
3.57813	5.68122		23.5455
2.85	7.69058		22.0299
3.09434	6.28863		25.2105
3.13173	5.05319		18.3333
3.37086	3.94362		20.5926
2.9375	5.48485		22.1618
2.84	5.34091		19.375
3	7.7		24.8
3.05468	5.8664		26.3618
2.98039	4.9342		22.042
2.58333	4.24		19.625
3.0113	6.08929		24.3062
3.09859	4.52727		18
3.66667	5		23.4088
4.125	5.09677		29
3.0074	5.35714		27.4766
3.27273	6.84615		24.7333
3.09302	4.92063		24.2391
4	4.92308		8.75
2.84043	5.06667		26.3
3.15789	5.15217		16.7609
2.936	6.34375		26.9293
4.44444	5.13333		7.20755
5.05556	5.26316		26.8933
4.12522	5.2029		26.054
4.0221	5.48387		12
3.61111	5.33333		24.3636
4.88889	5.23077		9.97222
4.21101	5.25		23.284
3.94444	5.14286		23.1667
4.10685	5.23256		21.3729
5.6087	5.16842		24.3099
4.43548	5.59292		22.4702
5.16667	5.80519		26.1888
4.62205	4.40741		19.4023
4.68595	4.70833		8.80392
3.54545	6.72727		25.2802
4.68033	6.05669		35.8458
5.01948	5.8		27.5066
4.77273	4.67526		25.4118
3.67568	4.8		24.7053
4.66667	5		21.7067
4.33121	6.4512		20.7377
5	5.88889		24.2333
4	5.72727		27.4513
3.6	4.8125		19.2308
4.38875	4.90909		15.6727
4.34283	4.05882		23.7562
3.56742	4.91379		28.5394
4.41085	6.06897		22.6111
3.41176	4.58974		17.0645
3.65306	5.37333		21.2603
3.60784	5.2159		27.1333
4.3	5.38554		24.9756
4.56684	5.08411		27.5061
3.8169	5.95308		15.2353
3.86957	5.13043		24.0118
4.2381	4.72414		15.4167
3.70833	4.94949		20.1975
4.73031	4.3125		14.8462
3.78182	5.40164		28.9402
3.91765	4.82836		15.907
4.5493	6.8871		35.8795
4.61498	4.92308		22.8163
4.00667	4.18182		26.0927
4.91667	4.8125		4.7619
4.25	2.9375		25.2556
4.65716	5.66		26
3.89216	5.37104		19.5837
4.53704	5.09091		21.2157
3.90909	4.17725		24.7705
4.48485	4.93145		25.5
3.89474	5.69444		30.4865
4.44392	5.5		32.4821
4.43534	5.01667		25.5461
4.22581	4.07692		20.6364
3.81818	5.10801		25.8059
3.53247	5.09524		28.0257
3.74074	4.87719		25.0286
3.09677	4.2892		21.075
5.63433	5.64646		24.0769
5.02632	5.77143		25.5312
3.65517	5.86667		21.6923
4.24845	5.57143		30.3919
2.63636	5.48		21
5.53968	5.02446		20.8676
3.68421	6.22222		10.5294
4.42	5.25		28.6458
3.47541	4.35294		10.4766
4.92265	5.09091		20.1538
5.48	3.92308		23.2727
4.72963	6.36538		20.75
4.07576	5.71078		19.4483
4.37736	5.16667		18.4304
5.38889	7.44751		25.5322
4.49275	6.89333		21.2329
4.60241	6.27778		23.0556
4.60404	5.03089		24.2273
4.19266	5.09871		22.12
4.69231	4.94872		25
3	5.03846		17.12
3.66279	4.62879		14.8667
3.94105	4.92453		11.2857
5.15217	4.69565		21.9
3.86621	4.69231		28.0229
4.37675	5.94737		25.1944
3.43678	4.92857		23.1906
4.58312	4.7027		22.2069
3.66667	6.03552		25.8878
3.44048	4.51515		25.9701
3.95349	4.37931		22.2887
4.08333	5.44444		29.3378
3.94444	4.42857		19.6184
3.9375	6.54037		24.5714
4.35165	4.78505		21.2564
4.19067	5.27273		22.7086
5	5.96689		22.3608
4.08333	4.66216		24.4861
4.67315	4.26087		27.7988
3.98925	5.18779		23.8313
4.625	4.66667		29.2857
4.0119	4.7037		15.4419
5	5.58333		18.1333
4	5.03704		27.4607
4.19352	5.83636		26.2
4.8125	4.83019		31
4.40086	5.40351		20.7317
4.83375	5.22314		30.6
5.1966	5.46173		28
4.04688	4.88889		19.8696
4.22623	5.59459		28.8142
4.39456	6		24.3452
4.93846	4.67857		23.8182
3.93684	4.64286		23.7273
4.37931	7.48718		24.1009
4.48571	5.17647		24.7228
4.59532	5.46154		25.0313
3.7651	4.95946		21.6154
4.68562	5.56716		26.0606
4.81034	7.90909		27.2174
4.4	4.13333		26.0454
3.63636	5.22222		20.7241
5.30769	5.125		14.6071
5	4.04211		22.2174
4.71429	5.34188		25.9617
4.8	4.54167		10.28
5.66176	5.81579		25.0113
4.5875	6.72727		22.5333
4.34545	4.53846		28.5638
3.35714	5.0191		9.89655
4.17544	4.94		22.7592
4.76471	5		32.9902
3.71429	4.21739		16.9231
5.13514	4.73953		25.0769
4.26316	5.78261		27.4082
5.8961	6.19048		23
4.08442	4.79167		21.6286
4.02239	5.18644		25.575
4.33333	5.2069		29.8221
3.70714	4.52381		20.1
4.0763	4.32008		28
5.17647	4.72		25.9922
4.04762	4.88		27.0905
3.57143	5.88889		26.5283
4.32979	4.80612		30.9027
4.39024	5.51852		24.1094
3.62637	5.66332		23.1374
5.55229	5.21622		28.1635
5.83582	5.1372		23.2901
3.61905	4.44172		22.9591
7.2	4.31818		22.8333
3.66667	5.03448		5
4.58556	5.63462		28.6799
5	5.16667		24.3563
4.49533	6.33333		26.6529
4.73913	5.22973		25.8182
4.96303	4.97727		21.4871
4.58333	4.82979		26.9573
4.71366	6.4		25.4477
4.81087	5		27.0037
4.61111	4.76471		16.4706
4.05263	4.68571		24.2237
4.875	4.78689		11.0952
4.59357	5.33185		25
3.83333	5.21053		20.6569
4.5876	4.74673		20.6
4.01587	5.11974		25.8333
4.27723	4.8125		23.2632
4.85227	5.50847		24.5563
4.75	5.93248		28.545
4.53846	6.78899		24.7685
3.8	4.62381		26.3214
4.76543	4.31783		22.2545
3.9	5.79565		30.7751
3	6.08333		17.1034
4.83333	3.36364		25.2649
3.70968	4.3		26.557
3.76442	4.95111		22.5043
6.16667	5.09091		8.96296
5.78788	4.77273		20.7938
4.45217	4.75		26.9231
5.05	5.92308		24.7407
4.4	4.89937		19.3818
5.02574	5.23443		28.0567
4.33913	5.51351		24.57
5.06931	4.47619		26.5488
4.18919	4.66667		23.1278
4.04348	5.91051		21.01
4.6087	5.06061		28.1972
4.05556	6.4		29.2948
4.7619	4.60109		20.9877
5.13793	4.48		23.9726
4.55556	4.83673		24.1467
4.46154	4.65672		26.3804
4.0625	5.25		24.1441
4.63889	4.78947		26.8585
3.70308	5.2993		26.3667
4.35714	3.81818		17.1475
4.66038	5.08163		22.0408
4	6.6		21.1
3.86402	5.33826		22.4286
5.3125	4.92857		15.8947
4.64909	4.66667		24.4138
3.39474	5.30556		16.6429
3.57143	5.41667		18.4054
2.83333	5.625		21.8235
5.03819	5.46154		24.4403
4.62878	3.8642		14.5872
4.29762	5.28358		21.9
5.34409	5.3		23.4312
3.3	5.28232		23.8608
5.23881	6.64865		22.4615
3.81022	5.65		24.6068
2.3	5.57784		21.1
3.73469	4.78947		17.5227
5.69014	4.88525		11.3043
5.02222	5.35982		26.1743
4.68534	5.89362		25.08
5.47826	4.96		26.6667
5.33333	4.64706		23.0283
3.5	4.51765		25.52
5.26064	5.125		26.0947
4.73579	4.95872		26.3333
5.3125	5		26.1538
4.88098	5.21429		24.1229
5.37931	5.70918		13.9
5.49451	5		21.7878
5.17727	5.42105		6.2381
5.16304	4.98442		22.3149
4.69231	5.86685		23.6316
4.78378	3.15398		25.75
5.34615	4.75		18.8514
4.89952	4.95527		27.0963
4.61017	8.2716		22.7347
4.65241	4.23077		20.7692
4.62367	5.125		8.15385
5.77174	5.51667		23.0455
4.88	4.08955		29.0807
4.47162	5.5		23.7933
4.61135	4.89063		20.1264
4.34659	4.05556		22.0714
5.08	5.11538		24
4.28804	5.05263		24.1802
5.03855	5.06667		22.7884
4.60946	3		10.4667
4.72059	5.45098		25.4777
5.0463	6.18107		27.1792
4.36364	6.5		27.3945
4.78261	4.33333		25.0625
3.4375	6.06061		18.4286
4.0125	5.21053		28.1818
4.37197	4.89744		24
3.76129	6.6		25.2647
4.13415	5.03448		11.7407
4.58824	5.06154		20.44
4.95455	5.41667		25.3876
4.13636	5.33333		26.8265
3.6	5.44444		26.9643
3.82353	4.87371		19.2105
5.45	6.86364		26.1463
4.44129	4.65152		22.0509
4.52174	5.32692		28.36
3.70213	4.87654		23.573
4.38889	5.85586		22.6154
3.83333	5.19084		24.5
5.14474	4.56302		22.5632
4.95187	5.50465		25.5057
5.90909	5.45745		26.8831
4.02857	4.83696		22.972
4.85269	5.84375		21.2609
3.08333	5.03846		21.75
4.63303	5.76136		25.0769
4.07692	5.10145		18.7083
3.88	5.64493		21.6681
4.8125	5.45946		20.4506
4.61111	5.83563		21.6687
4.15385	6		21.6534
3.63636	5.42857		25.9968
6.0625	5.85		26.1765
4.61538	5.3212		25.6972
5.01587	4.86957		26.3937
3.81818	5.24		19.1538
3.82222	3.96154		20.8391
5.59259	5.03556		19.8889
3.72973	6.06667		26.1538
4.05512	5.17308		19.9091
4.87261	6.5		24.613
4.42537	5.09091		20.3333
5.83648	5.54054		20.8894
3.33333	6.18182		20.0488
3.93333	6.36016		23.0848
3.40909	5.86842		18.6667
3.24	5.26277		22.24
4.57143	5.18812		22.5155
4.52809	5.57143		21.136
5.47368	4.73214		18.5385
4.65264	4.83333		19.7586
4.03681	5.07143		21.7801
4.24138	5.38747		7.86957
5.17647	4.84615		15.7059
4.81533	5.28674		28.7305
3.05	6.09605		19.7451
5.45455	4.7931		7.78947
5.50602	5.19538		19.3704
5.15306	5.2		11.4783
4.58974	6		17.5
5.04545	6.056		21.5714
4.54867	4.28571		5.33333
4.81633	5.45812		25.1351
4.11765	5.05263		10.0417
3.36364	4.82609		18.5909
3.68116	5.34328		24.7365
5.5	4.65217		24.5455
5.21429	5.1		22.9643
4.65556	5.00779		25.6515
4.68889	5.22344		28.3846
4.63284	4.48454		10.6667
4.55556	5.77778		21.3333
4.5098	5.08108		27.8262
4.63519	5.4		17.2273
4.87611	5.54607		20.7294
4.92308	4.90244		24.4308
5.15474	5.0625		31.7775
3.28	5.11374		26
4.4375	4.23077		20.3103
3.16883	4.93866		12.0351
5.92857	6.82353		16.2727
4.53061	5.85714		28.0833
3.87321	4.77551		23.1163
3.95261	3.8125		23.3696
4.80616	4.49156		17
4.61963	4.46667		26.1443
4.39844	4.91304		27.3182
5.41531	4.50633		24.0188
4.56309	6.625		31.3987
5.48921	5.25		21.3571
3.6875	5.75593		21.5
4.08889	4.5		10.7692
4.85455	5.01796		22.1208
3.66667	5.24		22.7857
5.62874	6.0272		21.1081
3.44131	4.97549		19.7
4.16667	5.37403		22.1091
3.98305	4.97235		25.8462
5.57143	6.22727		20.2333
6.18182	5.04		25.2857
5.62752	4.28571		22.4727
5.34615	5.42593		20.125
3.66667	5		22.4825
4.53846	4.60976		25.6415
4.23256	3.94872		19.9339
4.93224	5.45455		20.6338
5.2	5.625		23
5.42424	5.51667		20.2234
4.54902	5.28438		22.8462
4.26667	5.28632		21.281
3.17143	5.42188		25.4786
4.31915	4.4		23.84
4.36508	5.08333		18.0714
4.76833	4.35294		25.7857
3.96296	5.10282		23.03
4.57692	4.32143		25.9554
5.58333	5.15152		18.3125
4.21311	4.92857		20.4634
3.84	5.5		26.5671
4.64706	5.25		26.6923
4.7561	4.36759		16.6667
4.93548	4.83529		22.4819
4.73853	4.2		22.3208
3.65116	5.92857		27.5
4.56115	7.125		21.5918
4.97531	5.55941		30.2727
4.23077	4.78519		25.7572
5.27193	5.25		25.0176
4.1875	5.30357		19.4122
4.12903	6		19.5
6.24675	5.64246		22.243
5.60753	5.09091		24.6286
4.32	5.51117		23.2281
4.23684	4.26667		27.5294
4.71084	5.37303		25.7778
6.22	4.5		22.0672
4.88889	4.91429		20.3111
3.34545	5		24.1043
5.32381	4.90476		21.1429
4.06	5.13333		19.5333
4.625	5.07856		20.1413
5.42857	5.17448		7.42857
5.52381	4.90909		28.4893
3.55556	5.36806		24.6809
5.86638	4.92783		25.651
4.2973	4.87179		26.2564
4.78481	5.44118		28.1661
4.73036	5.95		25.3571
3.28	5.29897		20.1186
4.52336	4.41667		9.3125
3	5.42002		21.5
3.58333	4.34259		23.9327
4.1	5.05		25.275
5.53636	6.31008		10.9412
5.38775	5.17857		23.6667
3.80645	5.48023		11.4
4.39655	5.25		24.8896
4.51648	5.23684		26.7369
4.23669	5.96429		21.3036
3.73134	5.56604		22.1
3.91667	5.61538		25.3574
5.33333	4.68421		29.2082
5.53846	4.27546		21.55
4.28571	5.2		17.47
5.55319	6.65909		29.5631
6.6875	3.9375		22.3
4.94792	4.64286		25.8667
5.11765	5.34286		21.7174
3.83333	4.6747		22.0604
4.84615	5.91667		9.15152
4.41026	4.89474		26.3502
5.04813	5.30982		26.7647
4.875	4.83706		21.5714
4.71429	5.18182		20.1111
4.09032	5.55556		6.42857
4.92308	5.66667		24.9778
3.25	3.30769		24.306
3.48026	5.58824		22.8333
5.9	5.2963		25.0255
3.26506	5.14286		25.4922
4.86667	5.3		29.9876
4.01911	5.61765		25.1957
5.38462	5.58333		19
4.34028	5.23483		29.7174
4.99237	4.91667		25.4121
4.12629	4.82456		16.8696
3.34483	5.43813		25.7969
5.08837	4.94118		18.7059
5.17647	5.1374		26.7273
4.41096	5.66316		23.9286
4.47525	5.41818		20.175
3.4359	5.73333		18.5
4.65879	5.2		4.69231
5.16802	4.8		12.0286
2.6875	4.46429		19
3.25532	5.02013		19.2
5.12069	5.52941		25.8144
4.21667	3.76087		22.5333
3.66667	6.5		26.6029
4.18182	4.44737		21.2736
4.53846	6.75		19.74
5.47826	5.85455		20.8696
4.98	5.37409		24.0223
5.38095	5.18644		26.788
4.52941	5.18182		28.8947
4.14891	4.63636		22.4545
4.51323	9.33333		12.1
3.58019	6.76923		21.7336
5.09635	4.90625		21
4.09091	8.35714		24.2143
4.34615	5.2557		22.3255
4.07619	4.80702		13.4688
3.06452	4.54545		18.8125
4.54077	5.22857		23.0723
4.58956	6.06849		19.0392
5.37813	3.7		25.7205
4.525	5.51351		21.4118
3.33333	5.25806		12.6122
5.15385	4.45192		22.5468
5.60345	5.38095		19.36
3.87805	5.30769		23.7333
4.14187	4.78787		20.4565
4.4488	5.66378		13.1111
5.38084	6.5		25.5392
5.16416	4.35714		19.7458
5.65556	5.14416		27.4848
4.56822	5.17978		24.0571
6	4.76316		20.6
4.38462	5.33333		20.6047
4.98083	5.06391		27.1382
5.01786	5.25		7.84615
3.36842	6.15		22.4825
5.05	4.66667		6.80851
4.42991	4.72		24.0463
5.06362	2.8		28.1959
4.42489	5.42222		25.942
4.31818	5.0625		12.7376
6.46875	5.57265		24.2118
4.24138	5		7.69231
4.59036	4.5365		14.2222
4.79273	7.0625		10.7619
5.75862	4.90625		10.587
5.85714	5.41667		21.2784
5.17391	5.14858		31.4804
4.29861	5.5		24.5833
4.73913	5.47059		22.0465
5.16667	6		19.5714
9.42105	5.25316		28.9
3.98148	5.89744		24.395
3.77273	5.6875		24.873
4.54762	5.40356		21.4783
4.83333	5.5		22.8796
3.5	4.95775		12.8551
4.14815	5.51754		6.6087
5.23077	5.33333		6.6087
5.19343	4.41667		7.125
6.30667	5.39223		8.08889
5.35632	2.08511		24.4982
4.54167	5.49206		25.3333
4.1875	6.59255		22.6261
4.41727	5.40761		23.9177
7.1875	5.06667		24.8431
4.79	6.08824		23.0716
6.19355	6.0625		25.4467
4.76524	5.66667		21.3158
5.21721	5.25		23.3542
5.21429	5.44828		24.9429
4.06667	4.5625		24.507
6.45	4.83333		19.4917
4.35714	6.875		25.5177
5.82927	5.16216		27.1419
5.48892	4.875		28.4118
5.23404	5		26.4611
4.88239	7.46154		17.4545
4.01395	4.92308		21.3116
4.43849	4.5625		20.8161
4.05882	4.8429		23.0652
5.14	5.76471		21.8478
5.90909	5.97674		24
4.26002	3.76471		27.4222
6.13571	5.43194		32.4295
4.38462	5.25503		27.4828
3.9697	5.9		28.0943
5.67532	4.34921		23.5031
3.11429	4.59259		23.2854
5.09379	5.89151		32.0348
4.24135	4.74551		30.2785
4.40891	5.5		12.9667
3.96552	5.14815		27.8171
4.76	5.83333		34.4615
5.32456	4.58503		26.4545
5.00697	4.38824		32.2205
4.7619	5.35714		27.3077
5.18147	6.63636		25.023
4.1125	5.51852		27.3376
3.4	5.15723		24.8696
5.68636	4.69231		24.5556
3.76712	5.30435		34.4303
5.3	4.27273		29.8235
4.22535	5.45455		26.3182
5.14162	4.47368		9.56667
6.2	6.28205		29.3333
3.78698	3.29333		27.3554
4.125	4.72956		29.1333
5.07317	5.384		25.9
3.16	7.15556		24.918
4.14423	4.47368		27.1649
4.94355	4.84091		22.7579
4.625	4.60345		24.0882
4.13636	5.72727		24.2857
4.06667	4.26733		23.2381
4.08451	5.33333		31.8792
5.63492	5.40476		13.1
4.45455	5.66667		12.2273
4.34483	5.1		9.18519
4.19549	5.07407		23.3839
5.36667	5.84615		27.7121
4.94576	4.61062		27.582
5.12791	4.86765		22.2381
3.85366	5.53191		30.9302
4.19786	5.17722		18.9444
4.53289	5.52381		24.9333
4.95745	4.8		25.3832
4.98701	4.96429		25.8167
4.5	4.53448		10.1724
7.26667	6.42105		30.6157
2.90909	5.73333		27.386
5.59914	4.77333		24.9085
5.53968	4.78431		27.5736
4.64706	5.75		33.1011
4.73239	5.66667		30.3774
4.0198	4.7		28.6
4.03571	5.27273		23.5278
4.34559	5.23333		33.1273
4.39623	4.90909		27.4667
5.37778	4.79167		28.2155
4.65217	4.72688		37.5108
5.14953	5.62208		12.9155
6.875	6.26316		18.2956
3.2	5.43605		22.5191
5.15517	5.00459		25.6667
5.60377	5.25641		27.9394
4.55696	5.40594		22.7358
4.74026	5.36802		23.1986
4.80435	5.06667		17.8261
4.45254	4.81818		22.0909
4.68478	4.16667		12.7963
5.11111	4.95238		28.734
3.22449	5.58824		23.1429
4.55556	5.5		25.629
5.17647	4.40107		31.2946
4.42105	4.43333		33.391
4.67201	5.35897		25.5455
3.53247	6.52632		25.0405
5.04651	5.63636		13.3333
4.8806	5.45		28.037
4.5	5.8522		11.551
3.96552	5.18182		19.25
4.67327	4.45714		24.5455
4.10026	4.44444		20.7679
5.22688	7.21053		30.9244
4.86957	6.62025		16.375
3.97297	5.91667		22.6378
4.70667	5.66517		30.9722
4.98854	6		29.1281
4.39706	5.47837		23.4468
5.36146	5		30.7333
5.16667	4.79365		26.0548
4.57723	5.53571		24.8409
4.82369	5.85714		21.619
3.83333	4.97436		24.5374
6.14286	5.9918		23.4
3.78571	4.85714		11.3704
5.10983	5.95		31.2763
4.32557	5.65079		27.5581
4.73684	5.41361		13.871
5.23529	4.4		27.1853
4.75	5.55372		32.8058
3.95652	5.21127		26.0619
5.09	5.6		32.6364
3.95122	4.95652		28.9929
4.51718	5.67089		25.828
3.43478	8.03226		24.1875
4.88095	4.72727		29.2301
4.95195	5.41223		28.8462
4.63014	5.3301		15.0357
4.68316	4.99904		32.8947
5.9542	5.36937		38.4545
4.67532	4.91892		29.3077
5.66667	4.97959		28.8493
5	3.875		25.5573
5.5	6.43333		24.8462
4.81482	3.2973		31.9979
3.625	5.25424		20.3571
5.31818	7.1		24.875
5.388	5.10778		32.0724
4.33721	5.5814		32.9194
4.39863	5.98592		11.2444
5.51402	4.25		25.069
5.08882	5.17699		29.2105
5.2	5.26064		17.625
5.50583	5.28571		25.8805
3.7807	4.61225		20.5
6.42553	5.0678		25.0233
3.63636	5.15385		26.4071
5.84615	4.99425		26.082
3.86667	4.22581		17.8333
5.28571	4.92308		25.975
3.04762	6.20833		26.0738
5	5.52632		30.7961
4.78571	4.88905		27.1176
4.44	5.39669		25.8893
4.08333	5.92308		27.28
4.91892	6.7		29.6116
3.84615	6.6087		31.7144
4.54135	5.32967		17
5.46479	5		31.3326
4.25	5.12593		23.96
4.75862	5.66667		26
3.5375	5.28571		30
5.4486	5.38462		18.6533
3.92453	4.61538		24.0359
4.95238	5.93333		27.6716
4.48	4.83333		21.5882
4.72355	5.3221		27.625
4.39655	4.98315		28.5652
4.9128	4.78261		18.4211
5.10638	5.77193		26.9398
4.54167	4.74121		21.5152
4.7907	4.89474		24.2135
4.45455	4.59947		14.6
4.79545	6.36585		28.2162
4.6375	5.33333		23.9437
4.47917	2.9		22.25
4.75321	5.47059		28.0634
5.27273	4.42105		28.653
4.17869	7.15385		31
4.55064	7.18182		29.7143
5.49563	5.98519		33.9048
3.81132	4.75		22.087
6.47312	5.60215		30.3556
5	6.14286		37
5.25806	5.55556		29.8409
4.14557	5.42105		31.913
6.36364	7.63571		21.2667
5.09091	5.31818		24.3406
4.08029	5.02564		26.8409
4.03113	3.85496		24.8369
4.55024	5.23772		25.5232
5.42762	5.10714		9.18182
3.73151	5.5625		30.6735
4.98958	4.9704		10.4545
5.07075	5.37909		28.0775
4.82343	4.46512		24.9892
5.15088	5.14414		25.9039
5.66105	4.56522		23.65
4.39529	4.91667		25.6
4.37209	5.51887		30.1943
4.47368	4.95556		27.576
4.06897	5.15789		29.3253
4.23529	5.20588		10.3043
6.11765	4.83962		28.1538
5.37037	6.07895		30.8932
4.39657	4.6		23.5556
6.075	5.80625		27.0189
4.42169	4.63333		24.9
4.5	5.42857		28.6809
4.13139	5.3		31.023
4.42918	5.06818		23.3959
5.08889	5.93023		25.9637
5.59259	5.23438		21.4737
5.90606	4.67934		30.062
4.7193	5.87023		22.1538
5.03876	6.625		33
4.3913	5.63415		26.2368
6.04274	5.91667		20.3846
5.57143	9.53846		28.4234
4.02326	5.61417		31.3013
3.88372	6.17143		31.3148
5.27083	5.08939		26.5294
5.2562	5.21014		34.0358
5.47758	5.95122		26.8623
5.93333	5.76744		25.0765
4.98639	5.5		12.2667
4.8	5.17143		13.8964
4.30841	4.68966		27.4054
4.95	5.87805		22.4266
4.56667	5.28571		24.1383
4.91892	6.22727		24.1778
5.10929	6.33871		27.2941
6.75	5.89711		26.4387
3.92683	5.93333		21.5364
4.86357	5.36986		26.6971
4.2381	5.68932		23.568
4.74242	6.21429		11.3675
3.61165	4.72917		25.5556
4.47132	5.78414		18.371
4.5	5.74029		12.0994
3.19608	4.55814		24.5283
4.97531	5.35501		23.1897
4.91239	4.4		21.1667
5.08	6.72222		11.8814
4.43333	5.17908		25.9101
4.67742	4.05195		22.7273
4.39462	4.52941		34.0192
4.94203	5.6		27.3
5.58333	4.66667		26.1322
4.90476	4.54545		25.8182
4.67391	5		23.7303
5.50351	5.76471		29
4.45455	5.98413		31.3171
4.54762	6.07692		27.4114
5.95238	4.31818		23.6078
5.39146	5.31412		28.6436
3.51304	6.98438		32.6423
5.58238	3.84615		22.1304
5.13402	5.15254		22.2273
5.10112	5.14815		34.5687
5.23486	5.5		25.8846
4.71611	5.63158		25.2041
4.88489	6.52381		22.6379
4.59091	6.3633		26.697
5.35849	5.03669		27.9565
4.68056	4.96774		23.6765
3.30769	6.41667		25.7143
5.40408	5.87899		28.2222
3.58333	5.53333		25.1
5.06888	7.3		26.375
6.29412	5.3913		12.3182
4.34503	5.77273		25.3333
4.26263	5.86395		31.0313
5.73438	5.19007		30
5.33945	6.46875		23.9663
4.62211	7.58333		23.2632
4.38462	6.33333		23.0476
6.13889	4		23.8667
4.39711	6.2		22.7447
5.18072	5		23.3303
4.74262	5.32143		21.8333
4.96225	4.88		37.1184
4.42739	5.70558		20.2
4.6701	4.77707		19.5393
6.54545	4.61538		35
4.7007	5.59		25.7238
4.29941	6.53846		30.6516
4.9404	6.09091		29.8841
5.59036	5.15		24.1727
4.75	5.6		28.6134
4	4.67725		23.8545
4.93258	5.67857		23.75
5.14286	5.71429		27.9889
4.45455	6.04054		28.5875
5.06774	6.92308		23.6552
5.1875	6.21656		29.0503
5.30598	4.4		23.5172
5.1171	6.53731		12.8125
5.20299	4.5625		24.2961
4.22526	5.65672		30.6078
5.18254	5.7		25.6497
4.76402	5.45213		6.58824
4.76471	6		24.2143
4.46835	6.3		30.0435
5.25	4.5		31.981
4.58442	5.21769		30.9467
3.55682	5.275		26.2778
5.75	4.62153		13.68
5.35429	6.42857		23.8182
4.83607	5.51515		23.8148
4.15852	4.88889		28.188
4.13407	5.16216		29.1516
5.35135	5.56426		22
5.23927	4.16667		25.9157
3.92941	6.26667		24.5833
4.13542	4.87591		36.1491
4.65333	5.48387		27.3906
3.26087	5.47198		26.3158
4.45389	5.23125		40
5.64151	5.25		17.7692
4.36207	6.06452		26.5965
5.35065	5.93627		25.22
5.59281	5.87755		21.4318
4.9	4.18182		27.3611
4.54167	7.21429		28.6923
4.5814	5.30702		28.6774
5.4	6.45349		27.6875
6.18182	5.42857		21.8636
4.27119	5.41667		27.4762
5.24691	6.16		14.975
6.05882	4.50725		29.1425
6.3	6.5		28.834
5.19022	5.75641		31.2159
4.51724	4.62366		16.1
4.67059	6		20.7778
4.19565	5.40541		32.0909
4.76471	3.72775		28.145
5.70455	4.62963		26.625
4.84712	5.11111		27.2477
3.30769	5.08333		24.2703
6.6	4.8		24.9942
5.55556	6.29801		38.5714
5.04913	4.86667		28.9082
5.4	5.43333		24.0485
4.83433	5.66071		15.031
5.31909	6.04167		24.1982
4.42453	5.2619		23.2396
5.26316	5.38889		25.754
5.14865	5.13043		27.8751
4.06897	5.45455		26.5455
5	5.57593		13.0909
4.60714	5.27778		11.4953
4.57879	6.09453		12.9565
4.36553	5.55556		20.56
5.07583	5.9		20.6531
5.25	5.21622		33.3182
4.51485	5.62857		24.6171
4.17143	5.67108		25.5476
4.2	5.55954		25.597
5.81443	6		34.3517
5.22917	5.65649		22.5
5.36142	5.60345		25.5868
4.94774	4.67811		25.5745
4.306	6.63158		24.8207
4.01852	5.75714		24.9778
4.83916	5.03333		17.2721
5.54106	5.70217		34.371
5.1375	5.42007		10.2381
4.35714	4.75		28
6	9		28.2707
5	5.8		25.9231
4.85806	5.31579		29.8913
5.29032	5.34249		33.8537
4.92882	5.58781		22.8333
3.66113	4.79167		23.3846
5.23529	5.33735		23.6418
5.61111	4.61225		31.5356
4.05263	5.27273		27.0447
4.66667	5.05		27.8943
7.75714	5.64948		21.3077
5.42453	4.36183		31.1807
3.6	6.12		28.5053
3.83333	5.0625		25
4.67273	5.5		29.2765
5.05576	3.91071		22.8205
5.46154	6.5		28.7797
5.34524	5.72157		11.6471
4.66071	4.2		22.3704
4.98194	5.25688		25.5388
4.71779	6.10256		30.0217
4.46939	5.69091		23.0685
5.51991	5.38636		25.9777
4.60241	6.71429		10.7955
4.66406	5.38462		20.5789
4.84969	7.21053		22.9361
4.95116	5.71808		31.0667
4.86364	5.6		24.9667
4.30364	5.22449		21.0345
4.9	5.7193		26.9932
5.30435	5.375		31
4.92857	5.39474		34.8
4.31174	6.2027		20.7443
4.98953	5.29726		24.7917
4.69811	5.31635		22.6154
4.64286	5.34395		25.9624
4.63351	5.06329		31.0588
5.43348	4.87097		32.6364
5.10738	5.31673		33.2533
6.3871	6		25.1069
5.5	5.02941		29.7353
4.92453	5.20885		24.5
3.53	5.87216		24.1073
7	5.63636		23.0795
4.18323	5.32933		32.8672
4.41667	8.08696		23.1313
5.47945	5.19355		27.3053
6.17241	6.94444		28.7875
4.5101	4.41667		27.665
4.33746	5.60507		15.4074
6.7	5.5625		20.7692
5.56098	6.93617		25.2335
4.78523	5.25758		31.3007
5.05479	6.28571		17.3158
5.77907	4.97619		22.9821
4.65804	4.72222		29.3571
4.5	5.90476		28.7316
4.24138	4.57778		25.1481
5.26667	5.21429		25.8319
4.85767	5.5		30.2222
4.16667	6.72727		29.4615
5.2	5.67857		35.3321
4.4	5.7381		26.2381
4.09091	4.35714		31.4091
4.3	6.02		25.3636
5.73438	6.28667		31.4
5.08333	5.19626		22.7885
5.40237	6.46154		25.5952
5	4.93333		23.6458
6.13043	6.9375		22.9592
5.06629	4.8		15.988
5.4	6.6875		28.0694
4.30233	5.08108		25.6575
5.22093	5		30.7561
5.13793	3		34.0995
3.94574	5.09794		33.2632
4.69355	3.69231		13.25
5.03636	3.15789		26.395
5.59574	5.69811		29.4952
4.7377	7.125		23.6154
4.57083	4.75		28.8085
6	5.45455		26.75
4.6	5.06667		25.9145
4.18182	5		26.6102
4.81482	4.57143		26.1613
4.25	4.90141		24.4085
5.36735	5.78947		41.2353
4.552	4.875		23.8284
4.52542	5.66942		30.2778
4.2	5.26316		25.3576
4.73187	6.10714		26.5606
4.79894	5.51429		30.6444
4.71382			16.9333
4.97193			14.8
4.10553			12.9
5.48052			27.2667
4.01282			27.7679
5.06897			26.3
5.35294			23.7857
5.16667			28.2489
5.08333			13.1667
4.37714			30.3077
4.54286			22.2778
4.07606			26.3274
3.96591			25.0967
4.72619			34.4783
5.34483			15.3
4.84848			23.6
4.2071			22.5714
5.22523			31.261
4.38978			25.0808
5.94444			37.25
5			27.0543
4.24786			22.2737
4.23684			20.1216
4.64999			28.1263
4.84777			28.704
5.05025			24.3682
3.34375			7.08333
4.05			22.9091
			26.95
			30.6858
			21.598
			32.4536
			23.7685
			21.1786
			9.0885
			18.8333
			23.838
			28.586
			27.9486
			25.5
			25.8182
			32.9359
			31.1366
			24.9818
			30.75
			27.1818
			26.2299
			29
			27.0433
			26.1698
			29.1885
			22.4615
			12.3846
			29.4963
			33.3342
			22.1176
			22.5056
			27.9444
			31.3864
			26.0625
			26.6508
			20.2414
			25.6437
			24.7857
			23.449
			25.2329
			39.0582
			24.8684
			12.3256
			8.45946
			23.7285
			23.5669
			24.5053
			22.9474
			24.7193
			29.0691
			23.4681
			17
			28.22
			25.9268
			18.3194
			25.6448
			25.3913
			29.9613
			22.1538
			34.0341
			28.9944
			34.3444
			27.1632
			24.8182
			34.1698
			22
			29.0427
			33.4074
			22.88
			21.1364
			27.2866
			29.4222
			27
			22.9231
			12.2967
			26.6458
			26.6207
			18.2453
			29.2692
			36.4625
			25.8953
			29.7994
			25.1429
			26.0128
			25.1818
			16.3333
			26.3583
			29.4933
			29.5333
			35.2589
			24.7761
			25.3478
			17.7455
			32.1304
			26.3181
			27.3339
			22.3571
			28.3378
			20.1071
			27.0101
			27.0956
			27.25
			19.4722
			24.1
			27.4545
			23.7692
			20.9444
			10.0909
			25.2857
			23.7727
			23.3636
			25.8469
			28.5
			26.025
			20.8977
			24.4758
			31.7337
			27.2255
			32.7586
			24.5294
			35.0336
			22.8
			29.6834
			26.75
			30.7633
			30.3636
			25.625
			23.25
			24.2675
			23.129
			25
			34.3781
			26.2518
			22.6971
			24.8483
			30.2826
			26.9957
			23.2586
			24.459
			25.4386
			22.3333
			29.3362
			26
			21.3333
			24.1754
			28.8333
			29.8235
			27.3182
			27.209
			28.651
			31.0475
			28.3158
			32.2695
			23.7857
			25.0541
			29.2593
			21.4615
			28.4412
			29.1824
			31.4286
			11.0714
			19.6889
			24
			27.1038
			28.4286
			29.3841
			23.1304
			23.5147
			26.9194
			27.0909
			22.2642
			21.7239
			28.5393
			20.5778
			28.4653
			25.5407
			30.075
			24.2075
			28.4608
			23.1605
			25.7115
			25.0175
			28.7427
			21.3333
			29.6429
			28.6417
			20.3043
			11.5814
			25
			32.5833
			10.2174
			21.6364
			15.1594
			23.9529
			23.7273
			13.06
			25.4589
			25.875
			11.4889
			26.1176
			23.8261
			20.1304
			16.3333
			29.1314
			28.4713
			22.2368
			10.4211
			27.6023
			28.9616
			25.9189
			24.5
			29.4376
			24.6761
			29.5357
			26.5
			20.4865
			30.5564
			29.6522
			27.2917
			21.9489
			27.8438
			14.963
			26.1703
			28.8896
			28.0318
			21.2468
			26.6234
			23.2909
			15.8852
			24.3302
			29.5455
			27.635
			4.83333
			27.1698
			24.0714
			27.1971
			27.8452
			25.244
			13.0741
			30.8235
			23.9677
			28.8631
			22.625
			24.5878
			28.3793
			22.5
			10.4639
			25.9543
			25.1481
			31.422
			20.9213
			12.2353
			31.0092
			28.7698
			20.15
			26.65
			23.9
			29.303
			25.4715
			10.6667
			28.2208
			33.0968
			12.75
			30.9677
			23.1538
			13.9091
			26.4882
			27.7931
			6.7
			10.2
			24.5625
			28.864
			31.7353
			27.92
			29.3
			24.4865
			26.0385
			21.119
			28.642
			25.5789
			25.7961
			24.75
			20.8444
			32.0025
			27.3914
			26.3422
			29.8636
			25.6487
			24.3788
			28.9852
			21.2381
			23.2412
			22.2381
			21.54
			19.8182
			25.898
			11.3
			23.2045
			26.8358
			28.4756
			14.058
			34.4352
			12.7273
			20.8667
			25.1935
			23.2952
			24.4167
			20.7478
			24.9339
			27.9582
			15.3117
			26.1644
			23.4839
			33.0018
			21.9375
			20.8462
			28.5463
			23.3333
			22.8529
			26.0492
			31.3868
			18.8
			23.4167
			22.6
			32.4914
			31.3316
			26.7
			21.6296
			31.6889
			26.226
			16.7353
			26
			24.4545
			19.3226
			23.3571
			26.913
			20.5333
			24.3843
			35.7596
			33.4753
			21.28
			26.3205
			27.371
			20.8605
			30.0714
			25.8406
			23.0769
			20.0714
			21.0962
			25.7727
			26.4084
			30.6615
			14.5
			26.2
			29.5
			37.437
			22.8926
			22.4865
			34.7656
			28.6486
			24
			28.1493
			25.7183
			25.1852
			21.2273
			22.8462
			24.3077
			21.037
			21.0819
			25.2698
			30.1968
			27.8962
			22.5294
			24.4219
			26.619
			19.6316
			22.0732
			12
			28.05
			20.7895
			24.7273
			23.2439
			26.3342
			20.4375
			25.1765
			25.697
			27.6566
			18.4375
			26.1034
			20.6667
			32.7276
			23.2603
			26.2185
			18.7
			31.2632
			25.1333
			22.5
			21.2143
			27.2315
			27.3239
			24.8257
			18.9176
			30.6098
			27.0426
			26.1324
			14.6915
			21
			19.8
			26.7649
			26.5294
			26.8421
			30.9068
			17.2556
			26.9856
			26.9167
			23.3626
			26.8533
			11.6393
			16.5385
			28.9319
			27.6207
			14.7692
			24.3052
			24.3077
			28.5455
			23.4615
			22.5268
			33.1845
			24.6858
			25.8788
			24.1667
			21.1429
			28.971
			24.8824
			23.1
			22.4615
			22.1
			29.4091
			23.4048
			28.8571
			28.3
			15.3852
			25.9
			26.5152
			24.0625
			15.6071
			27.3333
			23.5416
			11.5094
			17.4512
			17.5472
			26.4118
			23.0769
			24.36
			25.6133
			19.9286
			23.8537
			27.6518
			24.1111
			22
			22.8636
			23.8667
			25.6986
			28.7163
			21.4179
			23.8889
			26.7083
			28.0665
			33.6017
			35.3636
			26.5172
			23.0938
			28.424
			23.5152
			28.25
			24.3421
			21.4286
			28.2
			20.1379
			12.6842
			39.0836
			16.5294
			26.6225
			23.2516
			27.63
			26.6494
			28.2666
			21.9
			29.5625
			22.2308
			26.0769
			25.0099
			32.7684
			28.2206
			28.2694
			23.5177
			28
			23.4286
			29.6923
			27.6041
			24.0714
			25.25
			23.3285
			26.1494
			27.7998
			24.825
			25.4225
			24.3516
			25.2727
			30.6122
			35.5714
			28.8824
			13.6538
			26.2096
			33.1283
			35.7532
			25.9
			26.9524
			27.4845
			30.5588
			28.2436
			10.9487
			25.6602
			35.2503
			14.6939
			26.2429
			31.7273
			33.7901
			30.416
			41.7221
			23.5455
			27.3158
			26.2222
			12.4625
			31.4758
			32.0455
			14.1714
			24.6
			27.1765
			23.2308
			24.5217
			32.5534
			35.4091
			27.6939
			27.9524
			33.5
			34.3034
			28.9552
			29.1238
			28.5854
			39.0681
			32.2424
			30.0714
[truncated: 3,563 more rows]

## Sheet: Fig.2f
3	5	11	28
2.505	3.11	9.043	7.087
2.389	3.855	7.186	15.927
2.188	1.69	14.872	10.644
1.892	2.909	17.988	18.177
		9.542	11.319
		19.753	11.443

## Sheet: Fig. 3d
BY4741	a-Syn WT
12500	7971
12032	7808
15663	7656
	7694

## Sheet: Fig.3f
No α-Syn	α-Syn spGFP
1	30.1292
1	12.0772
1	18.8083

## Sheet: Fig.3i
0	30	60	90	120	150	180	210	240	270	300	330	360	390	420	450	480	510	540	570	600	630	660
469	616	987	622	724	646	188	255	515	256	143	229	161	355	10	164	28	76	13	11	38	45	10
663	281	585	258	85	21	196	42	423	216	275	102	124	515	140	27	38	102	24	11	67	22	53
401	16	1189	93	12	692	305	124	40	42	173	320	141	217	337	55	22	14	46	141	11	132	31
746	1268	1052	85	680	308	58	511	10	223	247	66	27	349	59	82	310	323	393	525	29	59	58
966	1075	127	93	18	370	324	151	69	116	79	44	92	215	39	60	251	57	34	274	114	201	88
333	131	329	660	635	73	50	110	66	43	123	257	327	39	54	59	30	174	166	67	69	40	202
63	332	319	61	55	779	636	199	102	527	219	424	143	42	52	112	116	170	161	11	218	112	33
201	130	11	1002	273	235	102	225	14	27	87	92	44	51	60	70	39	71	12	27	10	14	44
62	13	548	19	709	496	605	54	87	87	51	35	135	131	23	350	37	32	28	21	13	123	20
381	106	78	106	127	78	109	51	118	28	22	39	66	26	13	33	42	40	27	100	119	50
221	514	488	70	13	116	77	53	357	15	225	12	43	93	146	17	26	34	107	342	26	93
477	71	20	187	612	18	629	84	171	15	11	214	73	52	42	56	94	102	70	49	120
18	525	82	703	463	176	77	10	73	50	250	51	94	10	21	74	15	150	162	19	312
90	10	36	215	59	67	59	659	183	62	240	11	16	302	16	25	66	693	185	16	152
68	55	22	90	17	28	311	91	37	65	165	183	232	42	22	122	80	101	567	207	12
424	34	791	23	46	78	16	28	171	516	20	263	35	16	22	176	21	84	87	87
518	1047	227	241	529	919	462	50	151	123	70	239	73	92	131	25	19	16	280	270
405	450	396	572	165	360	28	19	363	101	355	12	76	26	73	161	725	64	23	151
16	164	164	540	57	184	308	44	295	55	18	24	1174	47	101	45	105	35	19	303
64	657	102	51	403	82	58	78	351	131	52	555	477	264	577	41	56	14	104	90
735	892	835	671	62	538	60	146	104	501	22	27	100	437	30	1213	64	99	96
739	134	978	176	109	96	77	142	17	223	11	308	107	83	268	426	55	88	17
223	725	1040	818	561	19	17	69	14	30	27	251	23	315	238	14	25	375	52
18	225	24	1035	112	190	742	27	399	41	387	48	19	34	15	265	13	51	254
178	23	51	119	10	302	42	305	390	184	38	13	173	55	47	70	169	105	13
233	238	132	23	119	67	21	130	25	11	11	104	304	191	33	108	203	183	23
894	224	24	12	13	278	503	61	505	12	342	23	265	109	14	176	20	55	147
625	713	11	198	560	70	129	38	200	20	291	13	116	84	77	193	57	251	298
169	697	160	909	35	261	630	1058	714	373	267	206	138	83	115	33	38	87	27
470	582	432	1077	35	101	16	502	184	109	137	85	207	250	142	22	71	51
61	60	517	209	739	56	133	495	56	99		76	86	60	215	286	18
695	668	15	141	320	466	10	138	151	46		87	102	71	60	288	62
457	73	1315	41	41	530	65	18	75	51		96	102	71	304	109	205
22	18	101	176	117		513	43	40	45		18			329		224
722	469	662	262	38		39	134	17	11		29			113		72
	1000	405	749	200		173	36	178	411		263			55		32
	683	77	455	145		10	356	75	493		61			73
	13	382	14	767		33	85	114			158			76
		447	52	551		469	53	152			128
		814	24			439	40	23			10
		16				240	211	141
						132	93	11
						101	30	51
							12
							317
							185
							555

## Sheet: Fig.3j
Time (min)	pGal-Syn induction									pGal-Syn									pGal-pGap-Syn induction									pGap-Syn									BY4741									MTS-mCherry only
0	0.12177	0.12295	0.11853	0.11793	0.11906	0.11956	0.11664	0.11902	0.11848	0.12072	0.12168	0.12082							0.11801	0.11646	0.11929	0.12126	0.12148	0.12173	0.11994	0.11848	0.11839	0.096269	0.094325	0.098419							0.13769	0.135	0.13978							0.15292	0.13121	0.17409
30	0.12212	0.12432	0.12006	0.11881	0.11986	0.12083	0.11753	0.11984	0.11905	0.12097	0.12297	0.12198							0.11818	0.11647	0.11944	0.12214	0.12218	0.12314	0.12062	0.11912	0.11909	0.11177	0.10541	0.11178							0.1403	0.13698	0.1428							0.15464	0.13416	0.1872
60	0.12725	0.13002	0.12531	0.12403	0.12487	0.12626	0.12245	0.12494	0.12413	0.12626	0.1285	0.12711							0.12193	0.12008	0.12285	0.12706	0.12651	0.12799	0.12451	0.12303	0.12296	0.13441	0.11772	0.13123							0.14682	0.1428	0.14846							0.16556	0.14165	0.20418
90	0.1297	0.1321	0.12741	0.12618	0.12731	0.12862	0.12446	0.12686	0.12614	0.12985	0.13289	0.13076							0.12243	0.12038	0.12338	0.1286	0.12794	0.12995	0.12568	0.12359	0.12404	0.12871	0.12074	0.13109							0.15495	0.15033	0.15612							0.17704	0.14934	0.22754
120	0.13541	0.13926	0.13414	0.133	0.13425	0.13614	0.13087	0.13351	0.13233	0.13876	0.14269	0.13963							0.12642	0.12432	0.12753	0.13453	0.13358	0.13559	0.13016	0.12817	0.12855	0.12198	0.12734	0.12949							0.16502	0.15952	0.16681							0.19401	0.16067	0.26125
150	0.13903	0.14455	0.13861	0.13789	0.13963	0.14102	0.13471	0.13765	0.13628	0.14614	0.15129	0.14723							0.12699	0.12485	0.12789	0.13667	0.13538	0.13781	0.13116	0.12913	0.12971	0.13507	0.13975	0.13668							0.17842	0.17287	0.18108							0.21814	0.17491	0.30257
180	0.1488	0.15527	0.14863	0.14799	0.1504	0.15236	0.14371	0.14719	0.1456	0.16088	0.16794	0.16196							0.13121	0.12882	0.13205	0.14181	0.14064	0.1434	0.13582	0.13335	0.13456	0.14677	0.14991	0.15317							0.19935	0.19219	0.20263							0.24891	0.19381	0.35567
210	0.15634	0.16441	0.15725	0.15716	0.16031	0.16289	0.15104	0.15496	0.15288	0.17675	0.18625	0.17821							0.13175	0.12904	0.13272	0.14376	0.14199	0.14541	0.13696	0.13431	0.13578	0.16118	0.16421	0.16689							0.22598	0.21622	0.22839							0.28906	0.21974	0.42089
240	0.17006	0.18071	0.17264	0.17359	0.17787	0.18052	0.16454	0.16913	0.16629	0.20349	0.21653	0.20518							0.13606	0.13326	0.13706	0.14944	0.14749	0.15114	0.14154	0.13894	0.14066	0.17971	0.18337	0.18544							0.26077	0.24765	0.26346							0.34048	0.25403	0.49693
270	0.18339	0.19718	0.18695	0.19064	0.19569	0.19909	0.17696	0.18258	0.17932	0.23387	0.25118	0.23669							0.13692	0.13404	0.13753	0.15176	0.14941	0.15357	0.14304	0.14024	0.1417	0.20292	0.20877	0.21132							0.30722	0.29205	0.31152							0.4033	0.29626	0.58111
300	0.20485	0.22178	0.2099	0.21661	0.22358	0.22771	0.19741	0.20421	0.20036	0.27824	0.30095	0.28206							0.14172	0.13828	0.14244	0.15782	0.15545	0.15999	0.14819	0.14505	0.14726	0.2329	0.24101	0.24454							0.36531	0.34581	0.36927							0.48134	0.34984	0.67476
330	0.22635	0.24856	0.23524	0.24561	0.25421	0.25849	0.21907	0.22684	0.22193	0.33075	0.35892	0.33511							0.14276	0.13924	0.14396	0.16147	0.15814	0.16321	0.14993	0.14691	0.14936	0.26888	0.27981	0.28406							0.43414	0.41061	0.43932							0.56659	0.41453	0.75834
360	0.25879	0.28624	0.27096	0.28709	0.29679	0.30223	0.25054	0.25988	0.25428	0.39999	0.43414	0.40543							0.14908	0.14534	0.15038	0.16967	0.16574	0.17152	0.15662	0.1532	0.15628	0.31411	0.32889	0.33215							0.51482	0.48865	0.52198							0.65633	0.48739	0.85771
390	0.29341	0.32588	0.30774	0.33035	0.34208	0.34916	0.28376	0.29494	0.28788	0.4765	0.51799	0.48309							0.15034	0.14619	0.15154	0.17256	0.16796	0.17469	0.1581	0.15389	0.15742	0.36904	0.38726	0.39114							0.60891	0.58259	0.61568							0.72875	0.5672	0.95645
420	0.33787	0.37563	0.35608	0.38519	0.39994	0.40748	0.32757	0.34099	0.3321	0.56631	0.61247	0.57831							0.15529	0.15041	0.15666	0.18055	0.17571	0.18299	0.16426	0.15951	0.16404	0.43475	0.45586	0.46037							0.70677	0.68091	0.71156							0.82889	0.63436	1.0534
450	0.39067	0.43472	0.4137	0.44989	0.46595	0.47505	0.37943	0.39533	0.38466	0.66375	0.71242	0.67466							0.16128	0.15614	0.16287	0.18933	0.18386	0.19227	0.17045	0.16539	0.17041	0.50979	0.53159	0.5379							0.80681	0.78133	0.80674							0.92784	0.72661	1.1223
480	0.45021	0.50087	0.48069	0.52262	0.53876	0.54775	0.43928	0.45697	0.4457	0.76329	0.81345	0.77581							0.16761	0.16204	0.16985	0.20005	0.19322	0.20221	0.17788	0.17272	0.17825	0.59261	0.60823	0.61651							0.91094	0.88457	0.90917							1.024	0.82216	1.1573
510	0.51926	0.57397	0.55183	0.60211	0.61752	0.62576	0.50781	0.52744	0.51505	0.86448	0.91346	0.87769							0.17624	0.16976	0.17803	0.21256	0.20474	0.21533	0.1874	0.18126	0.18776	0.67916	0.69181	0.70028							1.011	0.98449	1.0091							1.0961	0.91939	1.1764
540	0.59143	0.65051	0.62652	0.68109	0.69608	0.70183	0.58014	0.60171	0.58816	0.95939	1.0015	0.97113							0.18354	0.17656	0.18592	0.22494	0.21595	0.22787	0.1958	0.18911	0.19674	0.76297	0.77592	0.78475							1.1033	1.0801	1.1022							1.1348	1.012	1.1874
570	0.67018	0.73328	0.70525	0.76569	0.77859	0.78074	0.65826	0.68201	0.66784	1.0402	1.0727	1.0501							0.19576	0.18832	0.19847	0.24324	0.23303	0.24525	0.20895	0.20178	0.21081	0.76559	0.86358	0.87459							1.1651	1.1516	1.1678							1.1561	1.0748	1.1955
600	0.74705	0.81436	0.78153	0.84455	0.85643	0.85894	0.73536	0.76059	0.74374	1.0932	1.113	1.0997							0.20514	0.1971	0.20874	0.25926	0.24735	0.26143	0.22007	0.21227	0.22202	0.84031	0.94395	0.95739							1.1947	1.1856	1.2019							1.1665	1.105	1.1985
630	0.82781	0.89544	0.86168	0.92459	0.93503	0.93691	0.81629	0.84216	0.8245	1.1268	1.1394	1.1307							0.22069	0.21125	0.22427	0.28216	0.26867	0.28484	0.23732	0.22795	0.23966	0.91557	1.0192	1.0345							1.2083	1.2017	1.2178							1.1749	1.1212	1.2019
660	0.90213	0.96852	0.93394	0.9914	0.99783	0.99912	0.8919	0.9173	0.89921	1.1428	1.1511	1.1453							0.23406	0.22424	0.23906	0.30399	0.28888	0.30667	0.25228	0.24184	0.25643	0.98021	1.081	1.0988							1.2157	1.2101	1.2274							1.1789	1.1304	1.2042
690	0.97368	1.0334	0.99662	1.0466	1.0476	1.0478	0.96711	0.98915	0.97011	1.1565	1.1628	1.1587							0.25409	0.24309	0.25961	0.33361	0.31682	0.3354	0.27449	0.26313	0.27864	1.0396	1.1327	1.1542							1.222	1.2164	1.2338							1.1819	1.1354	1.2068
720	1.0248	1.0749	1.0366	1.076	1.0727	1.0714	1.0229	1.0415	1.0208	1.1623	1.167	1.1634							0.27274	0.26034	0.27821	0.36117	0.34273	0.36335	0.29504	0.28132	0.30046	1.081	1.1568	1.1878							1.2241	1.2192	1.2361							1.1836	1.1379	1.207
750	1.056	1.1007	1.062	1.0946	1.0887	1.0869	1.0622	1.0757	1.0546	1.1672	1.1713	1.1689							0.29586	0.28326	0.30354	0.39638	0.37562	0.39711	0.32119	0.30667	0.32909	1.1068	1.1657	1.202							1.2258	1.2212	1.2386							1.1865	1.1415	1.2088
780	1.0743	1.1156	1.0762	1.1056	1.0984	1.0964	1.0851	1.0953	1.0736	1.1709	1.1751	1.1727							0.32088	0.30693	0.32959	0.43436	0.41101	0.43419	0.34968	0.33379	0.36067	1.1161	1.166	1.2045							1.2288	1.224	1.2412							1.1887	1.1441	1.2099
810	1.0859	1.1254	1.0851	1.1125	1.1052	1.1029	1.0994	1.1079	1.086	1.1743	1.1785	1.1766							0.34989	0.33464	0.35862	0.47536	0.45023	0.47512	0.38223	0.36352	0.39511	1.1216	1.1662	1.2048							1.2299	1.2251	1.2427							1.1897	1.146	1.2106
840	1.0941	1.1319	1.0922	1.1184	1.1105	1.1082	1.1075	1.1164	1.0945	1.1778	1.1819	1.1803							0.38181	0.36519	0.39218	0.52116	0.4937	0.51953	0.41803	0.39793	0.43209	1.1214	1.163	1.2025							1.2301	1.2254	1.2431							1.191	1.1483	1.2121
870	1.0982	1.1368	1.0962	1.1222	1.114	1.1106	1.1135	1.1214	1.0996	1.1795	1.1838	1.1822							0.41509	0.39848	0.42811	0.56938	0.53969	0.56446	0.45583	0.43519	0.47048	1.1208	1.1613	1.2008							1.233	1.2284	1.2461							1.1924	1.1493	1.2126
900	1.1037	1.1417	1.1005	1.1263	1.1177	1.1152	1.1188	1.127	1.1048	1.1823	1.1868	1.1852							0.45446	0.43698	0.46884	0.62071	0.58988	0.61488	0.49917	0.47767	0.51027	1.1175	1.1575	1.1968							1.2328	1.2278	1.2456							1.1929	1.15	1.2128
930	1.1063	1.1437	1.1026	1.1276	1.1194	1.1172	1.1218	1.1296	1.107	1.1836	1.1881	1.1864							0.49522	0.47612	0.51024	0.67304	0.64072	0.66615	0.54371	0.52017	0.55199	1.1177	1.1577	1.1957							1.2332	1.2289	1.2465							1.1932	1.1507	1.2128
960	1.1095	1.1468	1.1065	1.131	1.1227	1.1194	1.125	1.1327	1.1112	1.1857	1.1903	1.1883							0.53984	0.52092	0.55758	0.72911	0.69398	0.72003	0.59231	0.56889	0.59865	1.1137	1.154	1.1921							1.2351	1.2305	1.2478							1.1946	1.1522	1.2144
990	1.1109	1.1486	1.1079	1.1329	1.1242	1.1211	1.1273	1.135	1.1127	1.1868	1.1911	1.1893							0.58659	0.567	0.60627	0.78454	0.74794	0.7754	0.64314	0.61906	0.64284	1.114	1.1541	1.1918							1.2349	1.231	1.2482							1.1957	1.1535	1.215
1020	1.1145	1.1519	1.1113	1.1364	1.1272	1.1241	1.1309	1.1389	1.1163	1.1891	1.1932	1.1917							0.63761	0.61727	0.65936	0.84104	0.80425	0.83216	0.69654	0.67191	0.69031	1.1111	1.1519	1.1892							1.2346	1.2309	1.2479							1.1957	1.1537	1.215
1050	1.1162	1.1536	1.1141	1.138	1.1292	1.1259	1.1335	1.1409	1.1184	1.1905	1.1944	1.1929							0.68763	0.66757	0.71339	0.89802	0.86041	0.88666	0.75046	0.72546	0.74173	1.1114	1.1516	1.189							1.2361	1.2322	1.2498							1.1951	1.1536	1.2144
1080	1.1191	1.1564	1.1175	1.1415	1.1321	1.1287	1.1364	1.144	1.1221	1.1925	1.1967	1.1946							0.74309	0.7203	0.76996	0.95487	0.91639	0.9421	0.80762	0.78096	0.77821	1.109	1.1496	1.1869							1.2365	1.2328	1.25							1.197	1.1554	1.2166
1110	1.121	1.1584	1.1187	1.1432	1.1338	1.1307	1.139	1.1463	1.1242	1.1935	1.1976	1.1962							0.79757	0.77152	0.82625	1.0043	0.96949	0.99333	0.86376	0.83568	0.83279	1.1113	1.1504	1.1871							1.236	1.232	1.2492							1.1967	1.1559	1.2162
1140	1.1248	1.1612	1.1222	1.1464	1.137	1.1336	1.1422	1.1499	1.1272	1.1958	1.2	1.1983							0.85329	0.82819	0.88506	1.0444	1.0152	1.0368	0.92145	0.89117	0.89137	1.1079	1.1474	1.184							1.238	1.2344	1.2519							1.1976	1.1565	1.2168
1170	1.1257	1.1626	1.1234	1.1479	1.1382	1.1343	1.144	1.1514	1.1294	1.196	1.2	1.1987							0.90873	0.88326	0.94004	1.0687	1.0441	1.0653	0.97585	0.94174	0.94199	1.1093	1.1487	1.1855							1.2385	1.2347	1.2519							1.1985	1.1574	1.2177
1200	1.1294	1.166	1.127	1.1513	1.1413	1.1377	1.1472	1.1552	1.1328	1.1988	1.2024	1.2011							0.96108	0.93736	0.99089	1.086	1.065	1.0856	1.0234	0.98626	0.98325	1.1064	1.1464	1.1828							1.2381	1.2345	1.2519							1.1984	1.1579	1.2178
1230	1.1305	1.1672	1.1276	1.1521	1.1421	1.1387	1.1489	1.1564	1.1342	1.1989	1.2024	1.2013							1.0004	0.98099	1.0249	1.0937	1.0758	1.0967	1.056	1.0158	1.0084	1.1081	1.1472	1.1833							1.2383	1.2349	1.2522							1.1995	1.159	1.2193
1260	1.1346	1.1706	1.1316	1.156	1.1461	1.142	1.1526	1.1607	1.1375	1.2014	1.2054	1.2038							1.0287	1.0142	1.0501	1.1016	1.0844	1.1041	1.0793	1.0371	1.027	1.1048	1.1448	1.1811							1.2398	1.2371	1.2537							1.2	1.1594	1.2195
1290	1.1344	1.1712	1.1322	1.1566	1.1467	1.1422	1.1534	1.1615	1.1387	1.2013	1.2048	1.2036							1.044	1.0319	1.0626	1.1039	1.0868	1.1077	1.0913	1.0485	1.0349	1.1063	1.1456	1.1819							1.2396	1.2367	1.2535							1.2009	1.1608	1.2204
1320	1.1392	1.1756	1.1365	1.161	1.1506	1.146	1.1578	1.166	1.1433	1.2046	1.2084	1.2066							1.057	1.0467	1.0737	1.1095	1.0919	1.1125	1.1011	1.0566	1.0442	1.1035	1.1428	1.179							1.2388	1.236	1.2531							1.2011	1.1608	1.2204
1350	1.1396	1.1762	1.1363	1.1615	1.1507	1.1469	1.1581	1.1667	1.1442	1.2042	1.2076	1.2063							1.0625	1.0523	1.0782	1.1097	1.0932	1.1148	1.105	1.059	1.0464	1.1049	1.1445	1.1803							1.2413	1.2378	1.2545							1.2022	1.1617	1.2209
1380	1.1435	1.1799	1.1404	1.1647	1.1545	1.1501	1.1624	1.1704	1.1479	1.2068	1.2104	1.2085							1.0688	1.0588	1.0837	1.1138	1.097	1.1184	1.11	1.0641	1.0527	1.1033	1.1426	1.1788							1.2412	1.2379	1.255							1.2021	1.1628	1.2219
1410	1.1439	1.1796	1.1403	1.1647	1.1546	1.1502	1.1628	1.1711	1.1482	1.206	1.2097	1.2081							1.07	1.0604	1.0853	1.1144	1.0983	1.119	1.1107	1.0658	1.053	1.1047	1.1433	1.1797							1.24	1.2374	1.254							1.2033	1.1638	1.2228
1440	1.1482	1.1842	1.1448	1.1691	1.1591	1.154	1.1671	1.1752	1.1522	1.2095	1.2127	1.2114							1.0754	1.0667	1.0911	1.1187	1.1018	1.122	1.1157	1.0702	1.0591	1.1035	1.1422	1.1781							1.2413	1.2391	1.2556							1.2033	1.164	1.2223

## Sheet: Fig.4b
Time (min)	cccp
0	1.42157	0.836036	0.141701	2.15931	3.12293	0.941127	1.62797	0.77505	0.069088	1.71581	0.150785	1.31565	0.168461	1.8287	0.128718	0.16675	0.679724	0.435617	1.34825	1.93581	0.98945	1.63004	1.84869	0.199826	0.01058	1.59189	1.01385	0.790173	1.85807	0.21399	0.827066	0.032975	1.72784	0.058472	2.17831	0.711172	0.44413	0.284658	0.543206	1.8589	1.21493	0.999933
5	0.04966	0.060702	0.828168	0.257913	0.219234	2.31021	0.836048	0.945766	0.502848	0.058513	1.24819	0.143586	0.861797	0.104965	1.37338	1.03113	0.208474	0.317932	1.16226	1.16308	0.113139	0.275268	0.022629	0.676546	1.06556	0.925114	0.558099	1.12189	0.037224	0.285166	0.477864	0.175588	0.205428	1.77681	0.19054
10	0.068002	0.5058	0.045741	0.141804	2.30407	0.711578	0.50904	0.161062	0.042269	0.886325	0.538166	0.104269	0.170941	0.04589	0.804641	1.16948	0.136264	0.354812	0.145426	0.948553	1.30643	0.064926	0.220211	1.20938	0.514531	0.185722	0.908118	0.783808	0.859575	0.162748
15	0.568922	0.034695	0.233842	0.21817	1.79019	0.311683	0.550283	0.19568	0.027349	0.477443	0.197657	0.054008	0.015378	0.552383	1.04438	0.21343	0.493386	0.550394	1.02704	0.040661	0.98534	0.022086	0.253158	0.653283	0.327233	0.587814	0.161828	0.086456
20	0.033028	0.604756	0.146502	0.207099	0.210727	0.259988	0.014436	1.53067	0.506926	0.445141	0.028252	0.283835	0.42898
25	1.08205	0.017434	0.063499	0.992853	0.088262	0.223858	0.025519	0.152575	0.256442	0.036525	0.147961	0.020347	0.02961	0.269117	1.21389	0.077748	0.246128	0.263054
30	0.330347	0.021054	0.131533	2.0786	0.07823	0.224871	0.14551	0.182139	1.31239	0.190594	0.157831	0.26744	0.360751	0.646719	0.197575	0.079916	0.062533	0.044324	0.368243	0.168552	0.131078	0.335475
35	0.107971	0.048184	0.056417	0.171833	0.159988	0.024372	0.203931	0.033443	0.315396	0.223882	0.067891	0.590936	0.027961	0.050703	0.146531	0.028771	0.360738	1.28001	0.30317	0.063276
40	0.025936	0.158153	0.049364	0.086717	1.99662	0.194155	0.13484	0.007925	0.161051	0.024338	0.101229	0.130486	0.064342	0.174685	0.179444	0.500929	0.229972	0.106564	0.039617	0.144934	0.031715	0.032207	0.070788	0.032135	0.257257	0.364626	0.060491	0.017027	0.045223

## Sheet: Fig.4d
WT	IMP2	OMA1	AFG3	PRD1	CYM1	YTA12	PCP1	ATP23	OCT1	YME1	LAP3
2956.97	2239.7	2262.78	2398.99	2305.34	2725.27	2211.09	2655.83	2430.68	3058.88	2210.19	2404.38
2654.11	2243.73	2258.21	2339.56	2361.32	2688	2203.31	2463.85	2417.36	2353.32	2226.31	2513.94
2839.3	2224.76	2276.49	2254.29	2388.73	2616.19	2198.76	2447.44	2498.22	2346.08	2283.19	2742.82
2698.73	2198.5	2306.66	2394.05	2328.1	2513.93	2113.72	2291.3	2459.36	2328.15	2301.86	2558.53
3611.61	2194.16	2242.47	2359.33	2282.36	2393.35	2419.17	2827.9	2380.02	2405.83	2319.85	2539.15
2957.79	2268.18	2210.11	2229.88	2381.75	2660.32	2176.75	2537.95	2510.33	2325.31	2705.22	2525.39
2643.33	2300.67	2220.69	2253.46	2283.08	2660.41	2164.36	2822.15	2734.75	2218.96	2338.09	2622.09
2734.1	2274.03	2246.73	2383.81	2260.56	2681.51	2187.85	2321.47	2428.2	2658.61	2309.14	2490.64
2721.97	2404	2233.89	2211.45	2313.66	3159.67	2117.81	2277.44	2671.66	2762.4	2469.59	2838.05
2552.79	2211.78	2207.96	2406.51	2359.79	2629.43	2321.72	2184.2	2373.62	2373.19	2229.38	2438.8
2665.85	2371.93	2165.09	2498.76	2203.23	2973.1	2242.2	2236.76	2457.36	2426.43	2399.81	2493.75
2739.73	2228.92	2083.17	2336.57	2319.29	2501.02	2247.8	2275.49	2390.06	2577.71	2929.84	2444.04
2671.13	2184.79	2117.14	2237.32	2297.05	2949.76	2257.53	2303.17	2490.06	2475.91	2349.52	2413.83
3126.88	2214.95	2106.18	2213.97	2285.2	2493.5	2193.87	2432.5	2439.6	2339.81	2436.26	2938.65
2720	2188.67	2280.83	2239.42	2397.04	2526.26	2299.3	2327.81	2238.88	2252.84	2380.28	2618.54
3136.24	2165.09	2225.8	2499.77	2361.54	2506.09	2286.87	2330.75	2352.43	2283.62	2244.18	2463.33
3870.61	2442.23	2381.46	2248.63	2436.44	2488.39	2312.91	2368.23	2337.48	2347.06	2401.87	2351
3085.67	2198.42	2427.11	2207.98	2484.78	2732.71	2264.88	2323.72	2309.17	2321.89	2277.8	2400.06
2556.12	2235.74	2176.6	2255.71	2389.4	2735.59	2226.07	2311.64	2378.89	2556.51	2271.85	2749.91
2560.33	2248.65	2703.2	2196.63	2429.95	2692.21	2198.39	2281.1	2145.39	2223.07	2265	2776.66
2946.57	2242.13	2576.14	2437.92	2308.33	2411.21	2228.82	2315.94	2434.61	2223.99	2146.3	2464.29
2727	2265.27	2711.67	2335.96	2319.58	2366.72	2218.99	2310.64	2328.35	2332.3	2275.87	2508.54
2782.83	2309.08	2736.02	2233.52	2392.67	2512.9	2219.84	2212	2345.85	2453.71	2250.25	2559.6
2717.85	2323.05	2502.45	2405.03	2436.15	2433.99	2232.25	2308.37	2366.96	2256	2229.08	2498.35
3921.89	2240.69	2752.83	2234.33	2339.32	2408.18	2210.2	2242.61	2654.76	2276.47	2315.01	2398.01
2853.94	2236.64	2710.17	2407.32	2472.53	2069	2216.98	2251.18	2664.85	2274.5	2247.75	2489.3
2866.17	2288.37	3223.97	2513.55	2469.9	2358.2	2350.51	2381.25	2671.46	2284.29	2314.18	2637.26
2786.91	2256	2175.6	2795.64	2410.06	2957.2	2447.92	2308.74	2402.64	2806.52	2361.12	2431.79
2584.44	2308.51	2185.2	2442.1	2466.37	2889.2	2491.07	2296.54	2335.06	2950.54	2338.5	2426.93
2922.99	2314.73	2253.16	2273.57	2438.58	2919.4	2352.73	2241.49	2351.5	2774.98	2371.21	2449.12
2686.08	2237.14	2256.37	2273.16	2401.79	2960.74	2497.85	2213.94	2263.41	2257.39	2284.41	2272.96
2748.12	2307.73	2425.12	2273.1	2450.22	2705.58	2471.33	2217.7	2325.36	2256.88	2212.25	2268.57
2706	2321.08	2113.67	2145.78	2337.22	2660.35	2305.92	2218.96	2727.7	2170.83	2192.38	2901.9
2713.13	2292.88	2180.62	2176.47	2473.43	2770.32	2302.67	2677.83	2332.44	2268.68	2206	2667.49
2925.5	2282.07	2292.48	2145.66	2556.07	2746.96	2274.94	2332.41	2813.23	2264.95	2820.93	2415.98
2595.33	2270.62	2176.12	2148.77	2394.3	2721.89	2601.67	2503.53	2525.68	2555.49	2491.96	2431.83
2678.99	2230.92	2249.2	2365.33	2349.7	2885.46	2235.08	2522.97	2500.97	2527.93	2485.54	2482.38
3335.8	2316.65	2248.98	2361.37	2368.08	2547.38	2278.86	2283.81	2454.42	3302.09	2640.7	2789.35
2690.85	2250.99	2135.86	2265.33	2465.85	2618.51	2162.45	2306.7	2299.14	2643.53	2188.67	2524.71
2634.69	2263.27	2265.88	2232.8	2465.46	2641.39	2155.25	2284.87	2476.05	2395.16	2241.05	2493.01
2840.03	2264.24	2156.2	2249.12	2474.35	2524.34	2183.62	2075.62	2485.76	2571.53	2195.1	2393.56
2727	2249.25	2163.54	2243.08	2246.41	2699.88	2117.85	2113.97	2482.8	2567.62	2693.2	2439.48
2851.59	2335.83	2162.59	2264.9	2570.43	2906.71	2233.34	2096.77	2538.05	2233.97	2367.42	2472.4
2531.14	2220.81	2122.44	2366.28	2468.58	2415.22	2216.64	2149.8	2139.93	2227.03	2461.25	2457.93
2774.59	2278.47	2154.05	2201.83	2470.81	2352.64	2177.72	2339.19	2591.21	2193.62	2186.95	2450.57
2804.24	2245.13	2132.34	2346.62	2340.5	2471.73	2176.18	2534.35	2574.28	2234.92	2162.5	2499.26
3161.61	2321.37	2064.31	2163.19	2508.99	2483.07	2193.82	2527.57	2336.53	2120.33	2186.12	2481.81
2985.43	2304.5	2161	2143.73	2414.34	2438.54	2370.33	2436.91	2747.45	2204.08	2173.7	2479.77
3313.2	2210.66	2226.18	2184.69	2417.54	2272.21	2136.7	2438.62	2316.51	2188.9	2135.31	2486.22
3606.48	2196.92	2135	2423.99	2523.82	2423.44	2536.59	2412.66	2566.15	2274.61	2180.69	2528.16
2943.45	2177.37	2210.42	2298.15	2402.91	2478.71	2224.22	2449.03	2539.67	2291.91	2260.34	2328.5
2653.32	2138.9	2280.81	2280.73	2384.08	2469.69	2162	2543.19	2418.84	2347.36	2234.63	2284.4
2601.3	2215.94	2262.52	2222.17	2510.6	2522.01	2210.22	2406.99		2441.56	2274.75	2433.03
2687.66	2273.71	2276.2	2361.65	2341.97	2828.6	2989.08	2931.2		2354.5	2549.71	2464.15
2578.21	2142.52	2112.48	2249.69	2381.23	2562.18	2794	2350.94		2222.9	2074.33	2386.93
2569.61	2158.54	2152.24	2282.14	2302.1	2538.43	2257.7	2411.25		2205.26	2288.43	2389
2604.06	2131.58	2113.31	2230.43	2363.22	2372.06	2336.21	2282.74		2237.69	2298.89	2386.55
2507.55	2532.85	2146.45	2229.87	2390.35	2184.79	2241.29	2284.4		2195.32	2300.78	2421.83
2505	2354.16	2345.96	2366.75	2362.12	2185.57	2137.62	2445.68		2452.85	2256.36	2543.17
2491	2616.6	2143.87	2251.12	2414.7	2182.43	2243.1	3618.07		2203.91	2317.57	2577.25
2612.71	2775	2377.09	2157.88	2404.54	2115.14	2423	2408.94		2111.38	2333.22	2513.87
2979.8	2176.18	2110.5	2305.44	2348.01	2104.26	2915.62	2311.75		2120.05	2274.88	2576.9
3995.77	2131.19	2176.2	2241.36	2414.15	2119.65	2296.56	3466.81		2161.8	2316.64	2365.33
2565.77	2206.98	2202.1	2200.44	2394.55	2209.34	2516.47	2793.15		2123.22	2151.29	2439.36
2942.18	2162.61	2337.54	2312.33	2401.43	2240.77	2785.12	2525.11		2249.78	2204.33	2467.26
3390	2232.47	2373.97	2778.6	2337.93	2195.92	2189.61	2816.94		2205.89	2312.67	2379.66
2792.77	2081.86	2313.88	2384.34	2390.23	2185.26	2221.06	2422.06		2422.39	2373.56	2426.4
3250.09	2168.84	2248.17	2276.35	2412.34	2171.43	2204.19	4086.02		2073.96	2703.18	2372.83
2903.05	2152.89	2265.32	2253.52	2264.5	2183.32	2449.36	3624.99		2188.6	2616.2	2238.71
2840.55	2123.04	2224.15	2295.46	2522.41	2190.32	2266.73	3750.79		2198.33	2664.47	2783.09
2455.6	2125.65	2421	2268.97	2433.76	2126.07	2342.45	2508.5		2205	2250.63	2626.14
3684.72	2095.17	2286.45	2722.33	2392.78	2231.15	2372.89	2561.39		2275.64	2275.62	2661.71
3339.82	2197.8	2299.19	2532.62	2578.46	2262.87	2466.86	2384.61		2267.33	2128.5	3109.55
2865.27	2448.56	2240.33	2435.02	2480.42	2365.54	2162.33	2410.94		2970.44	2167.8	3095.03
3076.65	2198.76	2252.59	2429.19	2409.74	2223.11	2189.73	2464.76		2631.05	2210.69	2883.83
2992.53	2209.23	2501.67	2338.67	2479.44	2089.19	2103.29	2339.57		2580.44	2430.67	2688.5
3697.28	2182.82	4307.69	2179.08	2307.45	2309.51	2295.07	2238.33		3196.5	2325.12	2600.92
3276.71	2746.58	2271.73	2168.67	2364.48	2268.85	2233.08	2485.44		2482.12	2254.03	2464.75
2890.15	2170.76	2208.53	2344.86	2613.97	2323	2330.79	3052.8		2508	2331.06	2579.94
3432.69	2149.22	2464.13	2285.03	2559.84	2244.59	2288.44	2846.42		2280.6	2281.7	2595.82
3319.99	2181.21	2241.78	2428.27	2547.2	2038.5	2247.24	2461.38		2555.71	2222.57	2643.77
3217.77	2154.09	2356.11	2264.41	2302.35	2190.16	2267.5	2400.55		2625.83	2483.25	2454.25
2746.79	2363.83	2306.42	2254.26	2241.67	2283.03	2227.37	2629.36		2363.12	2505.14	2475.93
2390.7	2179.95	2203.46	2301.43	2553.94	2423.48	2246.22	2942.83		2536.97	2501.58	3090.04
	2169.49	2269.26	2267.4	2240.91	2134.53	2303.15	3048.15		2388.84	3244.87	2388.48
	2162.46	2180.13	2278.48	2379.08	2486.36	2256.2	2656.78		2678.1	2804.35	2451.53
	2150.55	2191.04	2350.75	2421.56	2135.71	2290.16	2369.33		2645.83	2995.89	2525.84
	2164.15	2289.16	2355.01	2517.67	2076.88	2518.89	2583.91		2238.04	5318	3165.82
	2180.66	2181.93	2214.08	2457.32	2090.54	2590.53	2482.06		2127.07	3345.22	2337.4
	2120.34	2546.1	2201.22	2401.86	2075.17	2428.98	2469.15		2735.5	3294.15	2432.38
	2233.27	2269.31	2185.94	2359.85	2096.81	2197.19	2529.71		2677.73	2351.47	2598.14
	2131.65	2240.33	2267.91	2363.29	2974.67	2160.2	2534.33		2379.82	2531.31	2647.26
	2148.66	2310.38	2373.86	2274.05	2105.87	2110.56	2374.09		2588.3	2544.74	2586.5
	2122.96	2268.9	2278.33	2416.35	2211.76	2178.2	2513.64		2841.41	2718.58	2364.2
	2193.8	2251.11	2373.32	2370.79	2220.43	2190.73	2550.47		3092.31	2564.18	2719.45
	2226.45	2185.96	2394.22	2389.28	2268.92	2219.59	2444.06		2580.96	2396.56	2454
	2159.3	2179.31	2374.55	2185.17	2279.14	2246.68	2325.69		2626.33	2473.31	2795.6
	2156.39	2168.24	2443.32	2347.03	2235.92	2177.51	2313.97		2519.03	2863.53	3272.84
	2058.83	2151.4	2370.09	2246.62	2447.69	2173.22	2439.55		2753.95	3693.48	3407.71
	2073.35	2223.64	2196.2	2323.19	2262.99	2137.33	2325.96		2319.46	2664.15	3621.58
	2147.44	2180.02	2378.7	2423.11	2211.58	2416.89	2331.05		2303.81	3280.42	3514.8
	2140.81	2195.62	2359	2370.98	2389.38	2204.09	2268.44		2598.79	2602.65	2522.62
	2187.16	2128	2495.25	2396.8	3220.88	2296.62	2304.54		2498.9	2457	3304.69
	2119.61	2234.26	2472.85	2363.95	2905.09	2498.12	2286.86		2264.06	2543.26	2607.35
	2111.98	2168.89	2450.95	2557.81	2549.57	2199.26	2489.87		2237.78	2532.02	2747.71
	2119.37	2205.84	2425.1	2263	2162.38	2201.91	2584.93		2229.53	2601.05	2537.23
	2156.04	2292.84	2393.67	2361.62	2189.53	2411.05	2469.9		2352.9	2592.21	2531.62
	2217.37	2447.86	2471.16	2211.33	2423.09	2348.32	2319.81		2291.14	2530.3	2506.95
	2138.93	2255.79	2397.15	2392.25	2110.57	2297.29	2470.53		2461.8	3429.36	2665
	2145.1	2117.86	2478.93	2379.08	2096.88	2551.04	2342.18		2652.74	2842.7	2652.66
	2219.72	2182.9	2492.79	2387.03	2190.33	2401.48	2365.73		2373.46	2663.52	2391.88
	2246.67	2177.88	2449.07	2395.73	2167.81	2368.03	2330.88		2475.22	2489.9	2398.21
	2151.5	2118.67	2483.91	2327.23	2163.09	3060.75	2412		2164.25	3304.33	2597.29
	2508.1	2237.77	2470.35	2366.15	2168.34	2633.29			2339.49	2481.68	3128.61
	2140.92	2193.43	2497.97	2405.26	2218.27	3650.55			2489.57	2649.56	3243.72
	2209.67	2163.85	2518.69	2252.83	2135.07	2410.15			2374.16	2370.69	2650.74
	2166.23	2371.31	2576.92	2271.83	2168.74	2228.89			2380.44	3147.19	2531.46
	2137.99	2261.04	2342.13	2291.62	2163.91	2212.26			2479.33	2437.71	2915.97
	2163.92	2170.29	2333.76	2322.13	2487.54	2176.4			2373.84	2297.3	2629.59
	2207.9	2253.83	2432.82	2345.73	2192.98	2224.17			2467.58	2274.77	2390.78
	2176.04	2346.91	2934.52	2310.15	2499.99	2250.74			2592.29	2474.22	2602.81
	2199.59	2359.57	2357.38	2339.23	2294.31	2225.1			2480.35	2501.47	2647.08
	2206.54	2262.45	2376.7	2278.8	2229.24	2181.63			2643.98	3311.23	2452.41
	2140.29	2264.48	2397.6	2250.75	2289.08	2246.46			3125.39	2449.27	2468.43
	2160.95	2141.45	2481.11	2279.98	2173.12	2236.17			2438.33	2425.49	2514.69
	2162.39	2156.54	2458.35	2315	2159.31	2244.83			2384.21	2396.55
	2187.08	2186.46	2503.64	2365.49	2255.65	2206.29			2336.35	2489.34
	2183.37	2197.92	2459.19	2239.52	2147.44	2205.42			2442.24	2421.43
	2154.32	2191.79	2477.29	2379.3	2159.17	2218.21			2470.63	2311.58
	2157.4	2116.7	2512.78	2299.22	2272.79	2652.69			2459.33	2353.26
	2165.96	2182.44	2382.33	2221.29	2387.8	2423.05			2475.08	2617.67
	2128.89	2231.05	2371.75	2193.44	2199.76	2681.14			2454.79	2424.72
	2100.31	2136.59	2298.73	2243.34	2227.69	2644.18			2494.85	5002.37
	2157.58	2134.39	2419.29	2487.73	2524.44	2540.54			2387.78	2394.61
	2137.81	2137.29	2384.47	2348.18	2200.04	2465.56			2902.51	3434.69
	2141.63	2111.1	2405.95	2313.36	2268.8	2527.66			2529.98	2223.62
	2133.26	2259.08	2438.45	2270.08	2181.52	2395.23			2733.17	2426.88
	2125.91	2242.94	2459.24	2323.91	2600.37	2408.92			2785.88	2383.44
	2143.69	2287.03	2449.43	2333.38	2342.04	2650.64			2492.03	3320.31
	2154.29	2287.91	2494.7	2146.62	2866.28	2424.48			2433.39	2874.41
	2181.96	2250.11	2427.86	2316.22	2587.83	2319.57			2605.21	3367.55
	2304.8	3095.06	2317.42	2373.14	2113.08	2367.74			2569.9	2538.79
	2143.61	2580.28	2317.18	2380.72	2231.71	2478.25			2576.89	2486.56
	2117.88	2438.83	2326.17	2381.53	2262.59	2353.23			2468.66	2474.15
	2183.12	2510.41	2303.68	2318.88	2558.04	2345.61			2652.54	2414.82
	2477.31	2502.34	2283.11	2292.69	2155.37	2311.91			2539.3	2931.03
	2441.42	2284	2375	2407	2163.42	2403.87			2891.71	2502.77
	2361.14	2342.27	2442.33	2339.34	2226.75	2345.71			2993.93	2617.3
	2079.88	2291.05	2390.06	2308.58	2203.23	2368.5			2899.6	2760.88
	2791.2	2442	2380.18	2301.25	2206.65	2408.26			2436.97	2517.52
	2125.27	2643.58	2349.8	2260.72	2183.62	2325.38			2368.68	2457.26
	2132.18	2259.32	2380.95	2365.28	2170.58	2226.5			2346.84	2357.13
	2105.08	2317.37	2368.43	2313.4	2214.9	2328.9			2297.98	2397.71
	2123.4	2499.18	2243.62	2176.8	2236.75	2287.72			2344.62
	2152.53	2323.96		2331.07	2216.65	2311.86			2281.65
	2157.63	2294.74		2335.59	2177.08	2433.94			2589.81
	2150.46	2468.2		2389.91	2157.79	2382.11			2555.87
	2160.43	2632.37		2404.13	2161.9	2520			2283.78
	2191.82	2195.77		2332.27	2196.28	2555.77			2328.53
	2124.1	2188.25		2320.7	2151.07	2731.55			2440.2
	2148.08	2202.14		2324.79	2278.45	2172.87			2424.29
	2093.17	2167.74		2312.98	2165.6	2415.26			2474.51
	2117.98	2324.74		2333.64	2123.18	2627.31			2639.75
	2107.21	2355.41		2281.72	2073.92	2354.78			2627.61
	2104.03	2191.26		2266.88	2170.7	2851.23			3407.15
		2264.1		2311.03	2148.11	3450.56			2597.18
		2253.35		2364.54	3009.51	2782.17			2521.49
		2080.5		2349.06	2178.58	2386.67			2546.62
		2199.9		2356.1	2150.21	2343.64			2472.15
		2438.9		2254.55	2576.57	2215.6			2532.1
		2187.08		2483.47	2526	2288.47			2459.83
		2457.04		2366.23	2729.14	2274.36			2197.38
		2289.33		2401.6	2553.36	2317.19			2510.7
		2133.35		2368.11	2732.89	2606.82			2706.62
		2482.49		2367.82	2759.03	2476.8			2615.39
		2386.84		2382.86	2449.88	2444.47			2482.71
		2379.38		2359	2370.96	2499.36			2799.1
		2371.44		2391.51	2429.87	2411.55			2383.77
		2359.57		2231.83	2246.13	2430.71			2561.29
		2397.53		2164	2189.59	2402.93			2206.88
		2498.9		2286.04	2156.84	2673.74			2208.13
		2495.12		2299.72	2143.12	2412.97			2296.39
		2502.53		2349.27	2118.22	2400.62			2455.46
		2541.22		2297.2	2178.48	2246.67			2465.26
		2471		2293.47	2109.8	2344			2486.55
		2485.35		2321.12	2061.23	2327.58			2412.33
		2382.39		2390.81	2095.57	2338.11			2360.87
		2521.51		2305.98	2427.52	2175.4			3653.56
		2453.52		2301.59	2057.17	2475.18			2776.25
		2473.38		2395.93	2223.14	3231.87			2433.45
		3841.42		2284.78	2168.32	2329.06			2645.48
		2660.28		2343.7	2327.1	2342.23			3515.45
		2419.83		2234.65	2113.74	2338.05			2510.17
		2682.17		2352.43	2391.58	2400.03			2791.23
		2200.7		2346.08	2394.6	2382.15			2433.9
		2207.46		2344.12	3934.52	2332.28			4412.85
		2124.93		2287.06	2208.72	2380.15			3383.61
		2724.88		2356.52	2344.46	2399.64			3677.5
		2666.55		2411.91	2218.42	2256.2			3129.85
		2702.46		2336.69	2211.22	2336.27			3433.2
		2866.11		2383.26	2162.58	2303.12			3443.48
		2654.96		2394.4	2213.72	2347.86			2922.09
		2281.37		2677.5	2203.83	2309.8			2470.27
		2323.66		3913.23	2088.91	2281.42			2428.94
		2088.86		3560.05	2187.13	2271.35			2127
		3188.9		3304.85	2203.57	2350.03			2475.57
		3588.87		3053.45	2146.98	2250.29			2327.91
		2666.45		2381.14	2066.25	2428.68			2416.44
		3067.52		2343.88	2127.48	2448.53			2357.31
		2324.86		3355.07	2068.29	2412.56			2187.36
		2421.86		2424.99	2145.04	2505.07			2290.69
		2349.28		3517.12	2134.87	2698.44			2378.23
		2350.67		3206.84	2140.67	2408.11			2541.43
		2157.33		3043.83	2127.84	3971.95			2604.27
		2567.22		2345.48	2046.37	2786.17			2606.17
		2884.41		2279.12	2076.95	3083.42			2897.07
		3124.67		2332.66	2187.64	3157.34			2408.13
				2508.52	2336.86	2374.86			2383.53
				2498.72	2077	3220.82			2382.04
				2471.39	2092.5	2432.38			2368.32
				2512.12	2032.5	3001.36			2422.6
				2448.88	2207.52	2973.01			2363.64
				2421.04	2140.25	3805.57			3247.81
				2439.8	2374.48	3255.99			2342.13
				2302.97	2348.93	2508.84			4301.53
				2156.78	3309.24	2688.44			3351.55
				2283.3	2251.28	2359.79			2367.84
				2203.46	2359.24	2598.95			2968.19
				2293.26	2225.16	2385.92			2510.54
				2183.37	2226.8	2623.38			2468.48
				2392.56	2212.72	2130.92			2280.7
				2372.86	2230.37	4280.38			2589.05
				2388.57	2202.79	2601.01			2549.66
				2346.93	2110.65	2450.71			2289.51
				2300	2266.65	3873.62			2286.75
				2397.46	2173.33	3245			2401.92
				2328.45	2096.42	2345.62			2488.73
				2348.49	2134.69	2655.12			2477
				2374.62	2626.97	2554.67			2480.29
				2245.23	2541.61	3237.09			2517.68
				2276	2379.28	3542.27			2299.52
				2335.51	2187.78	3675.02			2363.07
				2409.5	2166.61	2584.49			2365.16
				2282.27	2082.64	2606.54			2230.44
				2409.51	2164.1	2483.21			2453.69
				2456.38	2193.84	2895.39			2371.43
				2342.96	2148.97	2200			2331.14
				2161.4	2278.42	2305.83			2404.1
				2170.96	2135.71	3155.43
				2383.43	2085.89	2137
				2219	2000.62	2436.69
				2183.58	2358.81	2660.3
				2498.16	2332.55	2398.47
				2862.4	2770.99	2391.13
					5034.33	2280.03
					2160.92	2171.75
					2130.8	2217.24
					2172.78
					2219.61
					2133.61
					2164.32
					2142
					2080.5
					2128.47
					2094.38
					2171.75
					2114.63
					2080.14
					2093.86
					2153.65
					2117.96
					2182.2
					2064.05
					2122.07
					2175.09
					2244.87
					2060.17
					2088.4
					2090.13
					2107.12
					2130.71
					2098.05
					2089.63
					2028.44
					2175.48
					2130.67
					2063.25
					2103.23
					2070.88
					2109.53
					2137.04
					2168.41
					2151.97
					2135.41
					2096.36
					2052.5
					2184.41
					2189.5
					2154.25
					2140.64
					2126.56
					2187.29
					2140.1
					2191.6
					2199.49
					2200.63
					2201.04
					2131.42
					2109.85
					2064.05
					2428.31
					9881.32
					2165.58
					2198.44
					2194.82
					2170.35
					2227.29
					2194.09
					2163.05
					2401.19
					2324.56
					2019.2
					2467.16
					2274.31
					2116.25
					2058.23
					2837.44
					3660.69
					2929.57
					2580.62
					4167.54
					2227.48
					2283.5
					2429.1
					2444.07
					2576.46
					3065.93
					3266.71
					2499.07
					2504.12
					2600.85
					2740.52
					2538.04
					2754.47
					2431.95
					2455.33
					2648.78
					2416.97
					2244.18
					2567.04
					2280.63
					2381.49
					2461.96
					2583.5
					2550.19
					2375.3
					2493.71
					2466.05
					2770.34
					2797.67
					2437.02
					2746.68
					2568.33
					2486.88
					2461.14
					2430.71
					2686.27
					2550.16
					2589.15
					2615.39
					2413.31
					2408.61
					2529.65
					2355.36
					2632.25
					2544.81
					2526.63
					2439.69
					2480.4
					2626.63
					2557.01
					2445.95
					2624.57
					2679.08
					3629.44
					2564.72
					2541.61
					2583.01
					2479.09
					2581.43
					2466.76
					2462.85
					2477.82
					2432
					2506.33
					2480.37
					2695.56
					2690.94
					2441.61
					2629.59
					2763.05
					2411.59
					2379.28
					2200.47
					2353.43
					2758.64
					2449.14
					2414.41
					2426.18
					2471.91
					3167.93
					2277.8
					3247.89
					3247.49
					2901.52
					2924.56
					2481.83
					2437.23
					2409.55
					2554.59
					2636.12
					2498.59
					2586.1
					2648.31
					2795.25
					2620.46
					2552.92
					2431.45
					2383.41
					2292.91
					2386.54
					2329.75
					2375.95
					2457.88
					2429.15
					2391.78
					2373.69
					2449.34
					2445.74
					2660.75
					2488.97
					2594.36
					2420.57
					2467.59
					2668
					2500.38
					2590.43
					2456.08
					2579.63
					2684.32
					2546.19
					2346.71
					2537.22
					2468.57
					2389.13
					2525.16
					2403.57
					2466.57
					2439.23
					2507.15
					2421.32
					2276.5
					2188.12
					2730.32
					2969.79
					3289.43
					2416.1
					2915.12
					2665.39
					2350.29
					2437.06
					2395.46
					2440.3
					2443.71
					2473.41
					2359
					2715.04
					2653.49
					2440.83
					2501.91
					2483.28
					2485.15
					3655.72
					3364.12
					3220.72
					2267.11
					2273.35
					2196.33
					2275.12
					2291.42
					2195.29
					2277.75
					2226.96
					2273.19

[truncated: 15 more sheets: Fig.4e, Fig.5b, Fig.5d, Fig.5f, Fig.5g, Fig.5h, Fig.S1a, Fig.S1e, Fig.S1g, Fig.S2b, Fig.S2g, Fig.S3f, Fig.S3g, Fig.S3j, Fig.S4b]
